# Supplementary material for: Probiotic Potential of Enterococcus lactis GL3 Strain Isolated from Honeybee (Apis mellifera L.) Larvae: Insights into Its Antimicrobial Activity Against Paenibacillus larvae
Source: Vet Sci. 2025 Feb 13;12(2):165. doi: 10.3390/vetsci12020165 (PMC11861324; doi:10.3390/vetsci12020165)
Supplement: Supplementary file 1 [file vetsci-12-00165-s001.zip]

Archive with 17 entries (16 files):
- supplemental files/
- supplemental files/Captions of all supplemental files.docx
- supplemental files/Supplemental Figure S1A.jpg
- supplemental files/Supplemental Figure S1B.jpg
- supplemental files/Supplemental Figure S2_Circular map of the  GL3 strain genome.jpg
- supplemental files/Supplemental Figure S3.jpg
- supplemental files/Supplemental Figure S4 RAST Seed Viewer results of GL3.jpg
- supplemental files/Supplemental Figure S5.jpg
- supplemental files/Supplemental Figure S6.jpg
- supplemental files/Supplemental Figure S7.jpg
- supplemental files/Supplemental Figure S8 Structure of aborycin.png
- supplemental files/Supplemental File S1_Information on the 229 Enterococcus lactis strains used for Pangenome analysis.xlsx
- supplemental files/Supplemental File S2 gene_presence_absence Results from Roary.csv
- supplemental files/Supplemental File S3_Information on the 45 Enterococcus lactis strains used for CAZymes and RAST analyses.xlsx
- supplemental files/Supplemental File S4_MLST results of 183 Enterococcus lactis strains.xlsx
- supplemental files/Table S1.docx
- supplemental files/desktop.ini
