# Supplementary material for: Probiotic Potential of Enterococcus lactis GL3 Strain Isolated from Honeybee (Apis mellifera L.) Larvae: Insights into Its Antimicrobial Activity Against Paenibacillus larvae
Source: Vet Sci. 2025 Feb 13;12(2):165. doi: 10.3390/vetsci12020165 (PMC11861324; doi:10.3390/vetsci12020165)
Supplement: Supplementary file 1 [file vetsci-12-00165-s001.zip › supplemental files/Supplemental File S1_Information on the 229 Enterococcus lactis strains used for Pangenome analysis.xlsx]

## Sheet: Sheet1
ID	Name	Source	Country	strain	Country_Strain
GCF_023653355.1_ASM2365335v1_genomic	Food_M212h		South Korea	M212h	South Korea_M212h
GCF_029600525.1_ASM2960052v1_genomic	Homo sapiens_XY6-7	Homo sapiens	China	XY6-7	China_XY6-7
GCF_019662405.1_ASM1966240v1_genomic	Probiotic product_EF205	Probiotic product	USA	EF205	USA_EF205
GCF_019659145.1_ASM1965914v1_genomic	Probiotic product_EF220	Probiotic product	USA	EF220	USA_EF220
GCF_019659185.1_ASM1965918v1_genomic	Probiotic product_EF218	Probiotic product	USA	EF218	USA_EF218
GCF_029600115.1_ASM2960011v1_genomic	Rice wine Koji_13-4	Rice wine Koji	China	13-4	China_13-4
GCF_029599765.1_ASM2959976v1_genomic	Rice wine Koji_18-1	Rice wine Koji	China	18-1	China_18-1
GCF_029599795.1_ASM2959979v1_genomic	Rice wine Koji_18-3	Rice wine Koji	China	18-3	China_18-3
GCF_027673865.1_ASM2767386v1_genomic	Homo sapiens_AM113-208	Homo sapiens	China	AM113-208	China_AM113-208
GCF_029600205.1_ASM2960020v1_genomic	Rice wine Koji_IMJ12-4	Rice wine Koji	China	IMJ12-4	China_IMJ12-4
GCF_027672545.1_ASM2767254v1_genomic	Homo sapiens_AM113-97	Homo sapiens	China	AM113-97	China_AM113-97
GCF_029600375.1_ASM2960037v1_genomic	Homo sapiens_XY9-7	Homo sapiens	China	XY9-7	China_XY9-7
GCF_030490365.1_ASM3049036v1_genomic	Milk product_SU-B46	Milk product	Argentina	SU-B46	Argentina_SU-B46
GCF_029624325.1_ASM2962432v1_genomic	Gallus gallus_F1597	Gallus gallus	Portugal	F1597	Portugal_F1597
GCF_029624375.1_ASM2962437v1_genomic	Gallus gallus_F1629	Gallus gallus	Portugal	F1629	Portugal_F1629
GCF_017942505.1_ASM1794250v1_genomic	Environment_H53-2	Environment	Canada	H53-2	Canada_H53-2
GCF_030769805.1_ASM3076980v1_genomic	Food_ENT3_CNKT_NWU		South Africa	ENT3_CNKT_NWU	South Africa_ENT3_CNKT_NWU
GCF_030769865.1_ASM3076986v1_genomic	Food_ENT7_CNKT_NWU		South Africa	ENT7_CNKT_NWU	South Africa_ENT7_CNKT_NWU
GCF_027925905.1_ASM2792590v1_genomic	Homo sapiens_10NA	Homo sapiens	Egypt	10NA	Egypt_10NA
GCF_020406915.1_ASM2040691v1_genomic	Homo sapiens_SCPM-O-B-8933	Homo sapiens	Russia	SCPM-O-B-8933	Russia_SCPM-O-B-8933
GCF_020405785.1_ASM2040578v1_genomic	Homo sapiens_SCPM-O-B-8932	Homo sapiens	Russia	SCPM-O-B-8932	Russia_SCPM-O-B-8932
GCF_020405935.1_ASM2040593v1_genomic	Homo sapiens_SCPM-O-B-8929	Homo sapiens	Russia	SCPM-O-B-8929	Russia_SCPM-O-B-8929
GCF_020405775.1_ASM2040577v1_genomic	Homo sapiens_SCPM-O-B-8931	Homo sapiens	Russia	SCPM-O-B-8931	Russia_SCPM-O-B-8931
GCF_020405965.1_ASM2040596v1_genomic	Homo sapiens_SCPM-O-B-8930	Homo sapiens	Russia	SCPM-O-B-8930	Russia_SCPM-O-B-8930
GCF_027687255.1_ASM2768725v1_genomic	Homo sapiens_AF101-04	Homo sapiens	China	AF101-04	China_AF101-04
GCF_020593395.1_ASM2059339v1_genomic	Homo sapiens_DFI.5.68	Homo sapiens	USA	DFI.5.68	USA_DFI.5.68
GCF_040096765.1_ASM4009676v1_genomic	Homo sapiens_CLA-SR-H022	Homo sapiens	Germany	CLA-SR-H022	Germany_CLA-SR-H022
GCF_027687325.1_ASM2768732v1_genomic	Homo sapiens_AF101-02	Homo sapiens	China	AF101-02	China_AF101-02
GCF_027678895.1_ASM2767889v1_genomic	Homo sapiens_TM115-208	Homo sapiens	China	TM115-208	China_TM115-208
GCF_027679825.1_ASM2767982v1_genomic	Homo sapiens_TM115-109	Homo sapiens	China	TM115-109	China_TM115-109
GCF_029600395.1_ASM2960039v1_genomic	Homo sapiens_GX6-3	Homo sapiens	China	GX6-3	China_GX6-3
GCF_029599955.1_ASM2959995v1_genomic	Rice wine Koji_6-2	Rice wine Koji	China	6-2	China_6-2
GCF_029600075.1_ASM2960007v1_genomic	Rice wine Koji_2-2	Rice wine Koji	China	2-2	China_2-2
GCF_029600085.1_ASM2960008v1_genomic	Rice wine Koji_2-3	Rice wine Koji	China	2-3	China_2-3
GCF_029599935.1_ASM2959993v1_genomic	Rice wine Koji_7-4	Rice wine Koji	China	7-4	China_7-4
GCF_029600005.1_ASM2960000v1_genomic	Rice wine Koji_6-1	Rice wine Koji	China	6-1	China_6-1
GCF_029600495.1_ASM2960049v1_genomic	Homo sapiens_XY2-5	Homo sapiens	China	XY2-5	China_XY2-5
GCF_029600175.1_ASM2960017v1_genomic	Rice wine Koji_IMJ9-5	Rice wine Koji	China	IMJ9-5	China_IMJ9-5
GCF_029600235.1_ASM2960023v1_genomic	Rice wine Koji_IMJ8-4	Rice wine Koji	China	IMJ8-4	China_IMJ8-4
GCF_029599965.1_ASM2959996v1_genomic	Rice wine Koji_7-1	Rice wine Koji	China	7-1	China_7-1
GCF_029599995.1_ASM2959999v1_genomic	Rice wine Koji_6-4	Rice wine Koji	China	6-4	China_6-4
GCF_029599715.1_ASM2959971v1_genomic	Rice wine Koji_20-1	Rice wine Koji	China	20-1	China_20-1
GCF_033954875.1_ASM3395487v1_genomic	Probiotic product_J-2-A	Probiotic product	China	J-2-A	China_J-2-A
GCF_027687175.1_ASM2768717v1_genomic	Homo sapiens_AF101-103	Homo sapiens	China	AF101-103	China_AF101-103
GCF_027691115.1_ASM2769111v1_genomic	Homo sapiens_OM18-43-1A	Homo sapiens	China	OM18-43-1A	China_OM18-43-1A
GCF_027691285.1_ASM2769128v1_genomic	Homo sapiens_OM18-10LBA	Homo sapiens	China	OM18-10LBA	China_OM18-10LBA
GCF_029599495.1_ASM2959949v1_genomic	Milk product_BL25-6	Milk product	Russia	BL25-6	Russia_BL25-6
GCF_032842905.1_ASM3284290v1_genomic	Environment_LTM1	Environment	South Africa	LTM1	South Africa_LTM1
GCF_018397355.1_ASM1839735v1_genomic	Probiotic product_77-1	Probiotic product	China	77-1	China_77-1
GCF_029600195.1_ASM2960019v1_genomic	Rice wine Koji_IMJ10-2	Rice wine Koji	China	IMJ10-2	China_IMJ10-2
GCF_029599865.1_ASM2959986v1_genomic	Rice wine Koji_9-4	Rice wine Koji	China	9-4	China_9-4
GCF_029599905.1_ASM2959990v1_genomic	Rice wine Koji_9-2	Rice wine Koji	China	9-2	China_9-2
GCF_028613905.1_ASM2861390v1_genomic	Food_M101		South Korea	M101	South Korea_M101
GCF_032436005.1_ASM3243600v1_genomic	Drosophila food_Lw		China	Lw	China_Lw
GCF_029599735.1_ASM2959973v1_genomic	Rice wine Koji_17-3	Rice wine Koji	China	17-3	China_17-3
GCF_029599805.1_ASM2959980v1_genomic	Rice wine Koji_16-3	Rice wine Koji	China	16-3	China_16-3
GCF_018397835.1_ASM1839783v1_genomic	Probiotic product_3-1	Probiotic product	China	3-1	China_3-1
GCF_018397325.1_ASM1839732v1_genomic	Probiotic product_97-1	Probiotic product	China	97-1	China_97-1
GCF_026183775.1_ASM2618377v1_genomic	Homo sapiens_HPH282	Homo sapiens	Portugal	HPH282	Portugal_HPH282
GCF_031929745.1_ASM3192974v1_genomic	Homo sapiens_B378-2	Homo sapiens	China	B378-2	China_B378-2
GCF_027667265.1_ASM2766726v1_genomic	Homo sapiens_AM65-24MHA	Homo sapiens	China	AM65-24MHA	China_AM65-24MHA
GCF_019662395.1_ASM1966239v1_genomic	Probiotic product_EF203	Probiotic product	USA	EF203	USA_EF203
GCF_019662205.1_ASM1966220v1_genomic	Probiotic product_EF214	Probiotic product	USA	EF214	USA_EF214
GCF_019662335.1_ASM1966233v1_genomic	Probiotic product_EF208	Probiotic product	USA	EF208	USA_EF208
GCF_020405655.1_ASM2040565v1_genomic	Homo sapiens_SCPM-O-B-8947	Homo sapiens	Russia	SCPM-O-B-8947	Russia_SCPM-O-B-8947
GCF_029600435.1_ASM2960043v1_genomic	Homo sapiens_XY10-9	Homo sapiens	China	XY10-9	China_XY10-9
GCF_027667845.1_ASM2766784v1_genomic	Homo sapiens_AM63-10T3NA	Homo sapiens	China	AM63-10T3NA	China_AM63-10T3NA
GCF_031737195.1_ASM3173719v1_genomic	Homo sapiens_L1	Homo sapiens	China	L1	China_L1
GCF_029599485.1_ASM2959948v1_genomic	Milk product_BL26-7	Milk product	Russia	BL26-7	Russia_BL26-7
GCF_029624215.1_ASM2962421v1_genomic	Gallus gallus_F1981	Gallus gallus	Portugal	F1981	Portugal_F1981
GCF_029624545.1_ASM2962454v1_genomic	Gallus gallus_F1977	Gallus gallus	Portugal	F1977	Portugal_F1977
GCF_018397385.1_ASM1839738v1_genomic	Probiotic product_76-1	Probiotic product	China	76-1	China_76-1
GCF_016599235.1_ASM1659923v1_genomic	Environment_HPCN38	Environment	India	HPCN38	India_HPCN38
GCF_027679445.1_ASM2767944v1_genomic	Homo sapiens_TM115-149	Homo sapiens	China	TM115-149	China_TM115-149
GCF_019967715.1_ASM1996771v1_genomic	Food_HJS001		China	HJS001	China_HJS001
GCF_029599645.1_ASM2959964v1_genomic	Rice wine Koji_20-2	Rice wine Koji	China	20-2	China_20-2
GCF_029599665.1_ASM2959966v1_genomic	Rice wine Koji_19-3	Rice wine Koji	China	19-3	China_19-3
GCF_029599855.1_ASM2959985v1_genomic	Rice wine Koji_9-3	Rice wine Koji	China	9-3	China_9-3
GCF_022509665.1_ASM2250966v1_genomic	Milk product_QAUEFNA13	Milk product	Pakistan	QAUEFNA13	Pakistan_QAUEFNA13
GCF_026183795.1_ASM2618379v1_genomic	Homo sapiens_HPH133	Homo sapiens	Portugal	HPH133	Portugal_HPH133
GCF_029599475.1_ASM2959947v1_genomic	Milk product_BL2-16	Milk product	Russia	BL2-16	Russia_BL2-16
GCF_029599755.1_ASM2959975v1_genomic	Rice wine Koji_15-4	Rice wine Koji	China	15-4	China_15-4
GCF_029600035.1_ASM2960003v1_genomic	Rice wine Koji_5-4	Rice wine Koji	China	5-4	China_5-4
GCF_020556865.1_ASM2055686v1_genomic	Environment_E17	Environment	Germany	E17	Germany_E17
GCF_018397435.1_ASM1839743v1_genomic	Probiotic product_73-1	Probiotic product	China	73-1	China_73-1
GCF_018397395.1_ASM1839739v1_genomic	Probiotic product_88-1	Probiotic product	China	88-1	China_88-1
GCF_018397255.1_ASM1839725v1_genomic	Probiotic product_106-1	Probiotic product	China	106-1	China_106-1
GCF_018397285.1_ASM1839728v1_genomic	Probiotic product_104-1	Probiotic product	China	104-1	China_104-1
GCF_029599835.1_ASM2959983v1_genomic	Rice wine Koji_15-3	Rice wine Koji	China	15-3	China_15-3
GCF_029599895.1_ASM2959989v1_genomic	Rice wine Koji_9-1	Rice wine Koji	China	9-1	China_9-1
GCF_015751065.1_ASM1575106v1_genomic	Yogurt_JCM 30200	Milk product	China	JCM 30200	China_JCM 30200
GCF_027672745.1_ASM2767274v1_genomic	Homo sapiens_AM113-69	Homo sapiens	China	AM113-69	China_AM113-69
GCF_020406935.1_ASM2040693v1_genomic	Gallus gallus_SCPM-O-B-8953	Gallus gallus	Russia	SCPM-O-B-8953	Russia_SCPM-O-B-8953
GCF_029600455.1_ASM2960045v1_genomic	Homo sapiens_GX1-6	Homo sapiens	China	GX1-6	China_GX1-6
GCF_041196885.1_ASM4119688v1_genomic	Homo sapiens_S87	Homo sapiens	China	S87	China_S87
GCF_023956365.1_ASM2395636v1_genomic	Capra hircus_EF035	Capra hircus	Ghana	EF035	Ghana_EF035
GCF_029600255.1_ASM2960025v1_genomic	Milk product_HSK2-14-2	Milk product	Kazakhstan	HSK2-14-2	Kazakhstan_HSK2-14-2
GCF_039564095.1_ASM3956409v1_genomic	Soybean paste_ELA60		South Korea	ELA60	South Korea_ELA60
GCF_039564165.1_ASM3956416v1_genomic	Soybean paste_ELA61		South Korea	ELA61	South Korea_ELA61
GCF_022586915.1_ASM2258691v1_genomic	Yogurt_PB4	Milk product	Canada	PB4	Canada_PB4
GCF_019662145.1_ASM1966214v1_genomic	Probiotic product_EF221	Probiotic product	USA	EF221	USA_EF221
GCF_019662245.1_ASM1966224v1_genomic	Probiotic product_EF213	Probiotic product	USA	EF213	USA_EF213
GCF_040092855.1_ASM4009285v1_genomic	Homo sapiens_CLA-AP-H17	Homo sapiens	Germany	CLA-AP-H17	Germany_CLA-AP-H17
GCF_019662385.1_ASM1966238v1_genomic	Probiotic product_EF207	Probiotic product	USA	EF207	USA_EF207
GCF_019662465.1_ASM1966246v1_genomic	Probiotic product_EF202	Probiotic product	USA	EF202	USA_EF202
GCF_039564125.1_ASM3956412v1_genomic	Probiotic product_ELA68	Probiotic product	South Korea	ELA68	South Korea_ELA68
GCF_039564145.1_ASM3956414v1_genomic	Probiotic product_ELA70	Probiotic product	South Korea	ELA70	South Korea_ELA70
GCF_017356435.1_ASM1735643v1_genomic	Magellanic penguin_MP10-1		Brazil	MP10-1	Brazil_MP10-1
GCF_022509645.1_ASM2250964v1_genomic	Milk product_QAUELNN14	Milk product		QAUELNN14	NA_QAUELNN14
GCF_018069825.1_ASM1806982v1_genomic	Bos taurus_B-4992	Bos taurus	Russia	B-4992	Russia_B-4992
GCF_021122525.1_ASM2112252v1_genomic	NA_U1910375		Belgium	U1910375	Belgium_U1910375
GCF_018397485.1_ASM1839748v1_genomic	Probiotic product_55-1	Probiotic product	China	55-1	China_55-1
GCF_018397455.1_ASM1839745v1_genomic	Probiotic product_56-1	Probiotic product	China	56-1	China_56-1
GCF_040745045.1_ASM4074504v1_genomic	Probiotic product_SF68	Probiotic product		SF68	NA_SF68
GCF_018397225.1_ASM1839722v1_genomic	Probiotic product_105-1	Probiotic product	China	105-1	China_105-1
GCF_018397655.1_ASM1839765v1_genomic	Probiotic product_28-1	Probiotic product	China	28-1	China_28-1
GCF_018397695.1_ASM1839769v1_genomic	Probiotic product_25-1	Probiotic product	China	25-1	China_25-1
GCF_018397745.1_ASM1839774v1_genomic	Probiotic product_12-1	Probiotic product	China	12-1	China_12-1
GCF_018397675.1_ASM1839767v1_genomic	Probiotic product_18-1	Probiotic product	China	18-1	China_18-1
GCF_018397315.1_ASM1839731v1_genomic	Probiotic product_88-2	Probiotic product	China	88-2	China_88-2
GCF_018397375.1_ASM1839737v1_genomic	Probiotic product_86-1	Probiotic product	China	86-1	China_86-1
GCF_018397515.1_ASM1839751v1_genomic	Probiotic product_65-1	Probiotic product	China	65-1	China_65-1
GCF_018397815.1_ASM1839781v1_genomic	Probiotic product_1-1	Probiotic product	China	1-1	China_1-1
GCF_018397535.1_ASM1839753v1_genomic	Probiotic product_54-1	Probiotic product	China	54-1	China_54-1
GCF_027723505.1_ASM2772350v1_genomic	Homo sapiens_AM110-01	Homo sapiens	China	AM110-01	China_AM110-01
GCF_019662365.1_ASM1966236v1_genomic	Probiotic product_EF206	Probiotic product	USA	EF206	USA_EF206
GCF_019662445.1_ASM1966244v1_genomic	Probiotic product_EF204	Probiotic product	USA	EF204	USA_EF204
GCF_026183755.1_ASM2618375v1_genomic	Homo sapiens_HPH288	Homo sapiens	Portugal	HPH288	Portugal_HPH288
GCF_036324345.1_ASM3632434v1_genomic	Food_MElac1		South Korea	MElac1	South Korea_MElac1
GCF_018397625.1_ASM1839762v1_genomic	Probiotic product_26-1	Probiotic product	China	26-1	China_26-1
GCF_039564195.1_ASM3956419v1_genomic	Soybean paste_ELA76		South Korea	ELA76	South Korea_ELA76
GCF_031929285.1_ASM3192928v1_genomic	Gallus gallus_K95	Gallus gallus	China	K95	China_K95
GCF_030237875.1_ASM3023787v1_genomic	Milk product_C32	Milk product	China	C32	China_C32
GCF_027688035.1_ASM2768803v1_genomic	Homo sapiens_AF05-26-1B	Homo sapiens	China	AF05-26-1B	China_AF05-26-1B
GCF_027691345.1_ASM2769134v1_genomic	Homo sapiens_OM17-12MHA	Homo sapiens	China	OM17-12MHA	China_OM17-12MHA
GCF_027692905.1_ASM2769290v1_genomic	Homo sapiens_OF30-10b12	Homo sapiens	China	OF30-10b12	China_OF30-10b12
GCF_027668185.1_ASM2766818v1_genomic	Homo sapiens_AM62-1A	Homo sapiens	China	AM62-1A	China_AM62-1A
GCF_027667605.1_ASM2766760v1_genomic	Homo sapiens_AM64-11MHA	Homo sapiens	China	AM64-11MHA	China_AM64-11MHA
GCF_027693985.1_ASM2769398v1_genomic	Homo sapiens_OF20-10A	Homo sapiens	China	OF20-10A	China_OF20-10A
GCF_027670765.1_ASM2767076v1_genomic	Homo sapiens_AM28-50	Homo sapiens	China	AM28-50	China_AM28-50
GCF_027693025.1_ASM2769302v1_genomic	Homo sapiens_OF29-10b13A	Homo sapiens	China	OF29-10b13A	China_OF29-10b13A
GCF_027687855.1_ASM2768785v1_genomic	Homo sapiens_AF06-11-1B	Homo sapiens	China	AF06-11-1B	China_AF06-11-1B
GCF_027693085.1_ASM2769308v1_genomic	Homo sapiens_OF28-12b12A	Homo sapiens	China	OF28-12b12A	China_OF28-12b12A
GCF_027684345.1_ASM2768434v1_genomic	Homo sapiens_AF21-6	Homo sapiens	China	AF21-6	China_AF21-6
GCF_027670925.1_ASM2767092v1_genomic	Homo sapiens_AM28-1AC	Homo sapiens	China	AM28-1AC	China_AM28-1AC
GCF_029600155.1_ASM2960015v1_genomic	Rice wine Koji_13-1	Rice wine Koji	China	13-1	China_13-1
GCF_029600465.1_ASM2960046v1_genomic	Homo sapiens_XY6-6	Homo sapiens	China	XY6-6	China_XY6-6
GCF_029600515.1_ASM2960051v1_genomic	Homo sapiens_XY6-4	Homo sapiens	China	XY6-4	China_XY6-4
GCF_028888065.1_ASM2888806v1_genomic	Milk product_MG2-8	Milk product	Mongolia	MG2-8	Mongolia_MG2-8
GCF_018397275.1_ASM1839727v1_genomic	Probiotic product_102-1	Probiotic product	China	102-1	China_102-1
GCF_027675565.1_ASM2767556v1_genomic	Homo sapiens_UN03-70	Homo sapiens	China	UN03-70	China_UN03-70
GCF_027676495.1_ASM2767649v1_genomic	Homo sapiens_UN03-19	Homo sapiens	China	UN03-19	China_UN03-19
GCF_026183815.1_ASM2618381v1_genomic	Homo sapiens_HPH67	Homo sapiens	Portugal	HPH67	Portugal_HPH67
GCF_026183835.1_ASM2618383v1_genomic	Homo sapiens_HPH55b	Homo sapiens	Portugal	HPH55b	Portugal_HPH55b
GCF_029624295.1_ASM2962429v1_genomic	Gallus gallus_F1699	Gallus gallus	Portugal	F1699	Portugal_F1699
GCF_029624455.1_ASM2962445v1_genomic	Gallus gallus_F1709	Gallus gallus	Portugal	F1709	Portugal_F1709
GCF_029624485.1_ASM2962448v1_genomic	Gallus gallus_F1738	Gallus gallus	Portugal	F1738	Portugal_F1738
GCF_029624585.1_ASM2962458v1_genomic	Gallus gallus_F1721	Gallus gallus	Portugal	F1721	Portugal_F1721
GCF_027687165.1_ASM2768716v1_genomic	Homo sapiens_AF101-108	Homo sapiens	China	AF101-108	China_AF101-108
GCF_027676385.1_ASM2767638v1_genomic	Homo sapiens_UN03-168	Homo sapiens	China	UN03-168	China_UN03-168
GCF_027676575.1_ASM2767657v1_genomic	Homo sapiens_UN03-14	Homo sapiens	China	UN03-14	China_UN03-14
GCF_027675805.1_ASM2767580v1_genomic	Homo sapiens_UN03-37	Homo sapiens	China	UN03-37	China_UN03-37
GCF_029599655.1_ASM2959965v1_genomic	Milk product_BL1-11	Milk product	Russia	BL1-11	Russia_BL1-11
GCF_029599525.1_ASM2959952v1_genomic	Milk product_BL3-14	Milk product	Russia	BL3-14	Russia_BL3-14
GCF_029599555.1_ASM2959955v1_genomic	Milk product_BL4-13	Milk product	Russia	BL4-13	Russia_BL4-13
GCF_029599635.1_ASM2959963v1_genomic	Milk product_BL5-2	Milk product	Russia	BL5-2	Russia_BL5-2
GCF_041196225.1_ASM4119622v1_genomic	Homo sapiens_S257	Homo sapiens	China	S257	China_S257
GCF_041196105.1_ASM4119610v1_genomic	Homo sapiens_S101.1	Homo sapiens	China	S101.1	China_S101.1
GCF_041196135.1_ASM4119613v1_genomic	Homo sapiens_S101.2	Homo sapiens	China	S101.2	China_S101.2
GCF_019659205.1_ASM1965920v1_genomic	Probiotic product_EF216	Probiotic product	USA	EF216	USA_EF216
GCF_019662215.1_ASM1966221v1_genomic	Probiotic product_EF217	Probiotic product	USA	EF217	USA_EF217
GCF_035794475.1_ASM3579447v1_genomic	Sus scrofa_Sil NS 3	Sus scrofa	India	Sil NS 3	India_Sil NS 3
GCF_035794575.1_ASM3579457v1_genomic	Sus scrofa_Sil RS 3	Sus scrofa	India	Sil RS 3	India_Sil RS 3
GCF_020593225.1_ASM2059322v1_genomic	Homo sapiens_DFI.7.70	Homo sapiens	USA	DFI.7.70	USA_DFI.7.70
GCF_964208315.1_FFMG_393-11-21-Q17.1_genomic	Homo sapiens_FFMG_393-11-21-Q17.1	Homo sapiens	Tanzania	FFMG_393-11-21-Q17.1	Tanzania_FFMG_393-11-21-Q17.1
GCF_015767715.1_ASM1576771v1_genomic	Cheese_KCTC 21015		Italy	KCTC 21015	Italy_KCTC 21015
GCF_009735495.1_ASM973549v1_genomic	Yoghurt_CICC 24101	Milk product	Italy	CICC 24101	Italy_CICC 24101
GCF_015904215.1_ASM1590421v1_genomic	Cheese_LMG 25958		Italy	LMG 25958	Italy_LMG 25958
GCF_015751045.1_ASM1575104v1_genomic.	Cheese_CCM 8412		Italy	CCM 8412	Italy_CCM 8412
GCF_018069745.1_ASM1806974v1_genomic	Bos taurus_B-4989	Bos taurus	Russia	B-4989	Russia_B-4989
GCF_018397725.1_ASM1839772v1_genomic	Probiotic product_6-1	Probiotic product	China	6-1	China_6-1
GCF_023612275.1_ASM2361227v1_genomic	Cheese_IDCC 2105		South Korea	IDCC 2105	South Korea_IDCC 2105
GCF_015751085.1_ASM1575108v1_genomic	Yogurt_L2672-1	Milk product	China	L2672-1	China_L2672-1
GCF_027660865.1_ASM2766086v1_genomic	Homo sapiens_AM100_PM_1D_4A	Homo sapiens	China	AM100_PM_1D_4A	China_AM100_PM_1D_4A
GCF_041196675.1_ASM4119667v1_genomic	Homo sapiens_P2-76	Homo sapiens	China	P2-76	China_P2-76
GCF_018397575.1_ASM1839757v1_genomic.	Probiotic product_44-1	Probiotic product	Australia	44-1	Australia_44-1
GCF_018397765.1_ASM1839776v1_genomic	Probiotic product_4-1	Probiotic product	China	4-1	China_4-1
GCF_018397715.1_ASM1839771v1_genomic	Probiotic product_7-1	Probiotic product	China	7-1	China_7-1
GCF_018397795.1_ASM1839779v1_genomic	Probiotic product_5-1	Probiotic product	China	5-1	China_5-1
GCF_033954895.1_ASM3395489v1_genomic	Probiotic product_J-3-A	Probiotic product	China	J-3-A	China_J-3-A
GCF_033954915.1_ASM3395491v1_genomic	Probiotic product_J-4-A	Probiotic product	China	J-4-A	China_J-4-A
GCF_036669985.1_ASM3666998v1_genomic	Probiotic product_J-1-A	Probiotic product	China	J-1-A	China_J-1-A
GCF_005116555.1_ASM511655v1_genomic	Food_UBEF-41		India	UBEF-41	India_UBEF-41
GCF_031929825.1_ASM3192982v1_genomic	Homo sapiens_B178-2	Homo sapiens	China	B178-2	China_B178-2
GCF_035791855.1_ASM3579185v1_genomic	Homo sapiens_3731	Homo sapiens	India	3731	India_3731
GCF_027685895.1_ASM2768589v1_genomic	Homo sapiens_AF11-28HA	Homo sapiens	China	AF11-28HA	China_AF11-28HA
GCF_029600055.1_ASM2960005v1_genomic	Rice wine Koji_5-1	Rice wine Koji	China	5-1	China_5-1
GCF_041195995.1_ASM4119599v1_genomic	Homo sapiens_S282	Homo sapiens	China	S282	China_S282
GCF_027686015.1_ASM2768601v1_genomic	Homo sapiens_AF11-1HA	Homo sapiens	China	AF11-1HA	China_AF11-1HA
GCF_027676705.1_ASM2767670v1_genomic	Homo sapiens_UN03-111	Homo sapiens	China	UN03-111	China_UN03-111
GCF_027676765.1_ASM2767676v1_genomic	Homo sapiens_UN03-102	Homo sapiens	China	UN03-102	China_UN03-102
GCF_027676695.1_ASM2767669v1_genomic	Homo sapiens_UN03-105	Homo sapiens	China	UN03-105	China_UN03-105
GCF_027676425.1_ASM2767642v1_genomic	Homo sapiens_UN03-157	Homo sapiens	China	UN03-157	China_UN03-157
GCF_028826015.1_ASM2882601v1_genomic	Homo sapiens_UN03-36	Homo sapiens	China	UN03-36	China_UN03-36
GCF_027675725.1_ASM2767572v1_genomic	Homo sapiens_UN03-38	Homo sapiens	China	UN03-38	China_UN03-38
GCF_027675645.1_ASM2767564v1_genomic	Homo sapiens_UN03-50	Homo sapiens	China	UN03-50	China_UN03-50
GCF_027675735.1_ASM2767573v1_genomic	Homo sapiens_UN03-49	Homo sapiens	China	UN03-49	China_UN03-49
GCF_027675915.1_ASM2767591v1_genomic	Homo sapiens_UN03-26	Homo sapiens	China	UN03-26	China_UN03-26
GCF_027675745.1_ASM2767574v1_genomic	Homo sapiens_UN03-46	Homo sapiens	China	UN03-46	China_UN03-46
GCF_027676665.1_ASM2767666v1_genomic	Homo sapiens_UN03-119	Homo sapiens	China	UN03-119	China_UN03-119
GCF_029600135.1_ASM2960013v1_genomic	Rice wine Koji_13-3	Rice wine Koji	China	13-3	China_13-3
GCF_019880345.1_ASM1988034v1_genomic	Sus scrofa_E843	Sus scrofa	China	E843	China_E843
GCF_035791835.1_ASM3579183v1_genomic	Homo sapiens_3721	Homo sapiens	India	3721	India_
GCF_020268645.1_ASM2026864v1_genomic	Capra hircus_DH9005	Capra hircus	China	DH9005	China_DH9005
GCF_018397545.1_ASM1839754v1_genomic	Probiotic product_46-1	Probiotic product	South Korea	46-1	South Korea_46-1
GCF_018397595.1_ASM1839759v1_genomic	Probiotic product_45-1	Probiotic product	South Korea	45-1	South Korea_45-1
GCF_020556885.1_ASM2055688v1_genomic	Environment_E16	Environment	Germany	E16	Germany_E16
GL3	Apis mellifera_GL3	Apis mellifera	China	GL3	China_GL3
GSL10	Apis mellifera_GSL10	Apis mellifera	China	GSL10	China_GSL10
HL4	Apis mellifera_HL4	Apis mellifera	China	HL4	China_HL4
GCF_027925885.1_ASM2792588v1_genomic	Homo sapiens_50NA	Homo sapiens	Egypt	50NA	Egypt_50NA
GCF_018397615.1_ASM1839761v1_genomic	Probiotic product_32-1	Probiotic product	China	32-1	China_32-1
GCF_016863785.1_ASM1686378v1_genomic	Capra hircus_AnGM4_AISHA	Capra hircus	India	AnGM4_AISHA	India_AnGM4_AISHA
GCF_041196595.1_ASM4119659v1_genomic	Homo sapiens_S278	Homo sapiens	China	S278	China_S278
GCF_033022735.1_ASM3302273v1_genomic	Environment_L16_61	Environment	South Africa	L16_61	South Africa_L16_61
GCF_021229185.1_ASM2122918v1_genomic	Sus scrofa_8270 (E-253)	Sus scrofa	Bulgaria	8270 (E-253)	Bulgaria_8270 (E-253)
GCF_031929605.1_ASM3192960v1_genomic	Sus scrofa_M26	Sus scrofa	China	M26	China_M26
GCF_029624415.1_ASM2962441v1_genomic	Gallus gallus_F1801	Gallus gallus	Portugal	F1801	Portugal_F1801
GCF_031929645.1_ASM3192964v1_genomic	Homo sapiens_B196-2	Homo sapiens	China	B196-2	China_B196-2
