# Supplementary material for: Probiotic Potential of Enterococcus lactis GL3 Strain Isolated from Honeybee (Apis mellifera L.) Larvae: Insights into Its Antimicrobial Activity Against Paenibacillus larvae
Source: Vet Sci. 2025 Feb 13;12(2):165. doi: 10.3390/vetsci12020165 (PMC11861324; doi:10.3390/vetsci12020165)
Supplement: Supplementary file 1 [file vetsci-12-00165-s001.zip › supplemental files/Supplemental File S2 gene_presence_absence Results from Roary.csv]

Gene	Non-unique Gene name	Annotation	No. isolates	No. sequences	Avg sequences per isolate	Genome Fragment	Order within Fragment	Accessory Fragment	Accessory Order with Fragment	QC	Min group size nuc	Max group size nuc	Avg group size nuc	GCF_005116555.1_ASM511655v1_genomic	GCF_009735495.1_ASM973549v1_genomic	GCF_015751045.1_ASM1575104v1_genomic	GCF_015751065.1_ASM1575106v1_genomic	GCF_015751085.1_ASM1575108v1_genomic	GCF_015767715.1_ASM1576771v1_genomic	GCF_015904215.1_ASM1590421v1_genomic	GCF_016599235.1_ASM1659923v1_genomic	GCF_016863785.1_ASM1686378v1_genomic	GCF_017356435.1_ASM1735643v1_genomic	GCF_017942505.1_ASM1794250v1_genomic	GCF_018069745.1_ASM1806974v1_genomic	GCF_018069825.1_ASM1806982v1_genomic	GCF_018397225.1_ASM1839722v1_genomic	GCF_018397255.1_ASM1839725v1_genomic	GCF_018397275.1_ASM1839727v1_genomic	GCF_018397285.1_ASM1839728v1_genomic	GCF_018397315.1_ASM1839731v1_genomic	GCF_018397325.1_ASM1839732v1_genomic	GCF_018397355.1_ASM1839735v1_genomic	GCF_018397375.1_ASM1839737v1_genomic	GCF_018397385.1_ASM1839738v1_genomic	GCF_018397395.1_ASM1839739v1_genomic	GCF_018397435.1_ASM1839743v1_genomic	GCF_018397455.1_ASM1839745v1_genomic	GCF_018397485.1_ASM1839748v1_genomic	GCF_018397515.1_ASM1839751v1_genomic	GCF_018397535.1_ASM1839753v1_genomic	GCF_018397545.1_ASM1839754v1_genomic	GCF_018397575.1_ASM1839757v1_genomic.	GCF_018397595.1_ASM1839759v1_genomic	GCF_018397615.1_ASM1839761v1_genomic	GCF_018397625.1_ASM1839762v1_genomic	GCF_018397655.1_ASM1839765v1_genomic	GCF_018397675.1_ASM1839767v1_genomic	GCF_018397695.1_ASM1839769v1_genomic
rpsO		30S ribosomal protein S15	229	229	1	152	4141				269	269	269	OBJFHAEJ_01044	NBAFLDBC_01602	JKPFOPCL_02113	HHANDOON_02350	JCDNDFKM_00495	HJGIPANB_00178	NMNOAEFM_00107	KKBNPMCH_00393	GIKCHKBC_00857	JEKNJBJP_00272	LANMJPID_01791	FGACAJJE_00195	GCEHBJMK_00870	EOJEALAB_00849	FEHAHCDI_00086	CODPNJEK_01743	NGDNBCAP_02414	BOLCJEEK_00933	MGBBCLPB_01041	JCEIKKLO_00152	JKKDGEIC_00853	EEPEJOJH_02567	NNBPINMF_00086	PMGODCKH_02311	EHIDBPMP_02162	DGMLLHCP_01303	AGAKGNNJ_01338	MABIGDHL_01174	EKIJBLPN_01201	HMEKPKDB_01591	DFILABHI_01290	AMGCBKIL_01219	OIFCPMBK_01148	AILDDKPN_02317	FALKLNGJ_02578	JHKFIJKK_00967
ptsH		Phosphocarrier protein HPr	229	229	1	152	12079				266	266	266	OBJFHAEJ_00808	NBAFLDBC_00467	JKPFOPCL_02174	HHANDOON_01830	JCDNDFKM_02345	HJGIPANB_01843	NMNOAEFM_02138	KKBNPMCH_01158	GIKCHKBC_02407	JEKNJBJP_01802	LANMJPID_00575	FGACAJJE_01975	GCEHBJMK_00334	EOJEALAB_00870	FEHAHCDI_00730	CODPNJEK_00147	NGDNBCAP_01044	BOLCJEEK_00420	MGBBCLPB_00222	JCEIKKLO_00589	JKKDGEIC_00867	EEPEJOJH_00805	NNBPINMF_00562	PMGODCKH_00987	EHIDBPMP_01049	DGMLLHCP_00443	AGAKGNNJ_02303	MABIGDHL_02217	EKIJBLPN_02339	HMEKPKDB_00453	DFILABHI_02088	AMGCBKIL_00798	OIFCPMBK_00946	AILDDKPN_00272	FALKLNGJ_02327	JHKFIJKK_02470
rplK		50S ribosomal protein L11	229	229	1	152	1360				422	422	422	OBJFHAEJ_02484	NBAFLDBC_00167	JKPFOPCL_01632	HHANDOON_01030	JCDNDFKM_01962	HJGIPANB_02319	NMNOAEFM_01035	KKBNPMCH_00542	GIKCHKBC_00105	JEKNJBJP_01233	LANMJPID_02371	FGACAJJE_00069	GCEHBJMK_02095	EOJEALAB_01067	FEHAHCDI_00363	CODPNJEK_02103	NGDNBCAP_00633	BOLCJEEK_00515	MGBBCLPB_02767	JCEIKKLO_02351	JKKDGEIC_01407	EEPEJOJH_01833	NNBPINMF_00431	PMGODCKH_02467	EHIDBPMP_01859	DGMLLHCP_02091	AGAKGNNJ_02444	MABIGDHL_02038	EKIJBLPN_02124	HMEKPKDB_00651	DFILABHI_00165	AMGCBKIL_01957	OIFCPMBK_00773	AILDDKPN_01105	FALKLNGJ_00550	JHKFIJKK_02231
rpsH		30S ribosomal protein S8	229	229	1	152	3960				398	398	398	OBJFHAEJ_02048	NBAFLDBC_01701	JKPFOPCL_00658	HHANDOON_01808	JCDNDFKM_01539	HJGIPANB_00079	NMNOAEFM_00206	KKBNPMCH_00306	GIKCHKBC_00434	JEKNJBJP_00929	LANMJPID_00023	FGACAJJE_02185	GCEHBJMK_00211	EOJEALAB_01444	FEHAHCDI_00175	CODPNJEK_01042	NGDNBCAP_02503	BOLCJEEK_00661	MGBBCLPB_02556	JCEIKKLO_02741	JKKDGEIC_00676	EEPEJOJH_00672	NNBPINMF_00175	PMGODCKH_02222	EHIDBPMP_00225	DGMLLHCP_00853	AGAKGNNJ_00373	MABIGDHL_00306	EKIJBLPN_01215	HMEKPKDB_01701	DFILABHI_02626	AMGCBKIL_02728	OIFCPMBK_01258	AILDDKPN_01449	FALKLNGJ_01554	JHKFIJKK_02357
rpmB		50S ribosomal protein L28	229	229	1	152	3980				188	188	188	OBJFHAEJ_02068	NBAFLDBC_01681	JKPFOPCL_00638	HHANDOON_01649	JCDNDFKM_01559	HJGIPANB_00099	NMNOAEFM_00186	KKBNPMCH_00325	GIKCHKBC_00415	JEKNJBJP_00948	LANMJPID_00042	FGACAJJE_02205	GCEHBJMK_00230	EOJEALAB_01425	FEHAHCDI_00156	CODPNJEK_01062	NGDNBCAP_02484	BOLCJEEK_00642	MGBBCLPB_02537	JCEIKKLO_02760	JKKDGEIC_00695	EEPEJOJH_00653	NNBPINMF_00156	PMGODCKH_02241	EHIDBPMP_00206	DGMLLHCP_00834	AGAKGNNJ_00392	MABIGDHL_00325	EKIJBLPN_00954	HMEKPKDB_01681	DFILABHI_02645	AMGCBKIL_02747	OIFCPMBK_01239	AILDDKPN_01430	FALKLNGJ_01573	JHKFIJKK_02376
group_12970		hypothetical protein	229	229	1	152	8820				218	218	218	OBJFHAEJ_00218	NBAFLDBC_01204	JKPFOPCL_01351	HHANDOON_00797	JCDNDFKM_00438	HJGIPANB_01320	NMNOAEFM_00784	KKBNPMCH_01955	GIKCHKBC_02062	JEKNJBJP_01424	LANMJPID_01270	FGACAJJE_00953	GCEHBJMK_02420	EOJEALAB_02058	FEHAHCDI_00768	CODPNJEK_00823	NGDNBCAP_00141	BOLCJEEK_01969	MGBBCLPB_02259	JCEIKKLO_02481	JKKDGEIC_01637	EEPEJOJH_00341	NNBPINMF_01625	PMGODCKH_00141	EHIDBPMP_02483	DGMLLHCP_01945	AGAKGNNJ_01875	MABIGDHL_01652	EKIJBLPN_00645	HMEKPKDB_00235	DFILABHI_00943	AMGCBKIL_01122	OIFCPMBK_00272	AILDDKPN_01986	FALKLNGJ_01961	JHKFIJKK_01665
rpsQ		30S ribosomal protein S17	229	229	1	152	3955				266	266	266	OBJFHAEJ_02043	NBAFLDBC_01706	JKPFOPCL_00663	HHANDOON_01803	JCDNDFKM_01534	HJGIPANB_00074	NMNOAEFM_00211	KKBNPMCH_00301	GIKCHKBC_00439	JEKNJBJP_00924	LANMJPID_00018	FGACAJJE_02180	GCEHBJMK_00206	EOJEALAB_01449	FEHAHCDI_00180	CODPNJEK_01037	NGDNBCAP_02508	BOLCJEEK_00666	MGBBCLPB_02561	JCEIKKLO_02736	JKKDGEIC_00671	EEPEJOJH_00677	NNBPINMF_00180	PMGODCKH_02217	EHIDBPMP_00230	DGMLLHCP_00858	AGAKGNNJ_00368	MABIGDHL_00301	EKIJBLPN_01220	HMEKPKDB_01706	DFILABHI_02621	AMGCBKIL_02723	OIFCPMBK_01263	AILDDKPN_01454	FALKLNGJ_01549	JHKFIJKK_02352
nusG		Transcription termination/antitermination protein NusG	229	229	1	152	1355				545	545	545	OBJFHAEJ_02489	NBAFLDBC_00172	JKPFOPCL_01627	HHANDOON_01025	JCDNDFKM_01967	HJGIPANB_02324	NMNOAEFM_01030	KKBNPMCH_00537	GIKCHKBC_00110	JEKNJBJP_01228	LANMJPID_02376	FGACAJJE_00064	GCEHBJMK_02100	EOJEALAB_01062	FEHAHCDI_00368	CODPNJEK_02098	NGDNBCAP_00628	BOLCJEEK_00520	MGBBCLPB_02762	JCEIKKLO_02346	JKKDGEIC_01412	EEPEJOJH_01828	NNBPINMF_00436	PMGODCKH_02462	EHIDBPMP_01854	DGMLLHCP_02086	AGAKGNNJ_02449	MABIGDHL_02043	EKIJBLPN_02119	HMEKPKDB_00646	DFILABHI_00170	AMGCBKIL_01963	OIFCPMBK_00778	AILDDKPN_01100	FALKLNGJ_00545	JHKFIJKK_02226
group_12973		tRNA-Thr(ggt)	229	229	1	152	1650				72	72	72	OBJFHAEJ_00455	NBAFLDBC_00148	JKPFOPCL_01712	HHANDOON_00956	JCDNDFKM_01921	HJGIPANB_02109	NMNOAEFM_00448	KKBNPMCH_01292	GIKCHKBC_01141	JEKNJBJP_01971	LANMJPID_01581	FGACAJJE_02412	GCEHBJMK_01771	EOJEALAB_02111	FEHAHCDI_01308	CODPNJEK_02348	NGDNBCAP_01609	BOLCJEEK_02063	MGBBCLPB_00006	JCEIKKLO_01114	JKKDGEIC_02059	EEPEJOJH_02147	NNBPINMF_00195	PMGODCKH_00418	EHIDBPMP_01985	DGMLLHCP_01998	AGAKGNNJ_01974	MABIGDHL_02142	EKIJBLPN_02430	HMEKPKDB_01273	DFILABHI_02427	AMGCBKIL_01435	OIFCPMBK_00838	AILDDKPN_02054	FALKLNGJ_02061	JHKFIJKK_02013
clpP		ATP-dependent Clp protease proteolytic subunit	229	229	1	152	1743				593	593	593	OBJFHAEJ_00480	NBAFLDBC_00123	JKPFOPCL_01687	HHANDOON_00931	JCDNDFKM_01896	HJGIPANB_02084	NMNOAEFM_00423	KKBNPMCH_01267	GIKCHKBC_01164	JEKNJBJP_00539	LANMJPID_01075	FGACAJJE_02437	GCEHBJMK_01434	EOJEALAB_01613	FEHAHCDI_01283	CODPNJEK_01672	NGDNBCAP_00287	BOLCJEEK_01846	MGBBCLPB_00031	JCEIKKLO_01139	JKKDGEIC_01594	EEPEJOJH_02122	NNBPINMF_00220	PMGODCKH_00393	EHIDBPMP_01485	DGMLLHCP_01752	AGAKGNNJ_01622	MABIGDHL_01571	EKIJBLPN_00541	HMEKPKDB_01248	DFILABHI_00660	AMGCBKIL_01460	OIFCPMBK_00863	AILDDKPN_01698	FALKLNGJ_01582	JHKFIJKK_01575
rpsS		30S ribosomal protein S19	229	229	1	152	3950				278	278	278	OBJFHAEJ_02038	NBAFLDBC_01711	JKPFOPCL_00668	HHANDOON_01798	JCDNDFKM_01529	HJGIPANB_00069	NMNOAEFM_00216	KKBNPMCH_00296	GIKCHKBC_00444	JEKNJBJP_00919	LANMJPID_00013	FGACAJJE_02175	GCEHBJMK_00201	EOJEALAB_01454	FEHAHCDI_00185	CODPNJEK_01032	NGDNBCAP_02513	BOLCJEEK_00671	MGBBCLPB_02566	JCEIKKLO_02731	JKKDGEIC_00666	EEPEJOJH_00682	NNBPINMF_00185	PMGODCKH_02212	EHIDBPMP_00235	DGMLLHCP_00863	AGAKGNNJ_00363	MABIGDHL_00296	EKIJBLPN_01225	HMEKPKDB_01711	DFILABHI_02616	AMGCBKIL_02718	OIFCPMBK_01268	AILDDKPN_01459	FALKLNGJ_01544	JHKFIJKK_02347
ndoA		Endoribonuclease EndoA	229	229	1	152	4165				362	362	362	OBJFHAEJ_01066	NBAFLDBC_01581	JKPFOPCL_02092	HHANDOON_01215	JCDNDFKM_00517	HJGIPANB_00199	NMNOAEFM_00086	KKBNPMCH_00414	GIKCHKBC_00878	JEKNJBJP_00293	LANMJPID_01770	FGACAJJE_00174	GCEHBJMK_00891	EOJEALAB_00828	FEHAHCDI_00065	CODPNJEK_01764	NGDNBCAP_02393	BOLCJEEK_00912	MGBBCLPB_01062	JCEIKKLO_00173	JKKDGEIC_00832	EEPEJOJH_02588	NNBPINMF_00065	PMGODCKH_02332	EHIDBPMP_02141	DGMLLHCP_01324	AGAKGNNJ_01359	MABIGDHL_01195	EKIJBLPN_01180	HMEKPKDB_01569	DFILABHI_01311	AMGCBKIL_00452	OIFCPMBK_01127	AILDDKPN_02296	FALKLNGJ_02557	JHKFIJKK_00946
gatC_1		Glutamyl-tRNA(Gln) amidotransferase subunit C	229	229	1	152	7113				305	305	305	OBJFHAEJ_01610	NBAFLDBC_00748	JKPFOPCL_00110	HHANDOON_01100	JCDNDFKM_00146	HJGIPANB_01138	NMNOAEFM_01599	KKBNPMCH_02353	GIKCHKBC_01847	JEKNJBJP_00390	LANMJPID_01875	FGACAJJE_01547	GCEHBJMK_01861	EOJEALAB_00088	FEHAHCDI_02155	CODPNJEK_00431	NGDNBCAP_01887	BOLCJEEK_00068	MGBBCLPB_02152	JCEIKKLO_01342	JKKDGEIC_02127	EEPEJOJH_00969	NNBPINMF_01007	PMGODCKH_01027	EHIDBPMP_00954	DGMLLHCP_01017	AGAKGNNJ_00050	MABIGDHL_00088	EKIJBLPN_00075	HMEKPKDB_02481	DFILABHI_01426	AMGCBKIL_02335	OIFCPMBK_00609	AILDDKPN_00050	FALKLNGJ_00088	JHKFIJKK_00050
rpsP		30S ribosomal protein S16	229	229	1	152	6665				275	275	275	OBJFHAEJ_00574	NBAFLDBC_02553	JKPFOPCL_02392	HHANDOON_00018	JCDNDFKM_01689	HJGIPANB_00957	NMNOAEFM_02014	KKBNPMCH_02175	GIKCHKBC_01565	JEKNJBJP_02034	LANMJPID_00774	FGACAJJE_00391	GCEHBJMK_01142	EOJEALAB_00524	FEHAHCDI_00456	CODPNJEK_01529	NGDNBCAP_00404	BOLCJEEK_01899	MGBBCLPB_00672	JCEIKKLO_01265	JKKDGEIC_00760	EEPEJOJH_01618	NNBPINMF_02583	PMGODCKH_00529	EHIDBPMP_00769	DGMLLHCP_01478	AGAKGNNJ_01468	MABIGDHL_00390	EKIJBLPN_01009	HMEKPKDB_02340	DFILABHI_01245	AMGCBKIL_00651	OIFCPMBK_02479	AILDDKPN_01532	FALKLNGJ_00473	JHKFIJKK_00611
rpsL		30S ribosomal protein S12	229	229	1	152	3941				413	413	413	OBJFHAEJ_02029	NBAFLDBC_01720	JKPFOPCL_00677	HHANDOON_01789	JCDNDFKM_01520	HJGIPANB_00060	NMNOAEFM_00225	KKBNPMCH_00287	GIKCHKBC_00453	JEKNJBJP_00910	LANMJPID_00004	FGACAJJE_02166	GCEHBJMK_00192	EOJEALAB_01463	FEHAHCDI_01406	CODPNJEK_01023	NGDNBCAP_02522	BOLCJEEK_00680	MGBBCLPB_02575	JCEIKKLO_02722	JKKDGEIC_00657	EEPEJOJH_00691	NNBPINMF_01315	PMGODCKH_02203	EHIDBPMP_00244	DGMLLHCP_00872	AGAKGNNJ_00354	MABIGDHL_00287	EKIJBLPN_01234	HMEKPKDB_01720	DFILABHI_02607	AMGCBKIL_02709	OIFCPMBK_01277	AILDDKPN_01468	FALKLNGJ_01535	JHKFIJKK_02338
group_12980		hypothetical protein	229	229	1	152	5741			Hypothetical protein with no hits to refseq/uniprot/clusters/cdd/tigrfams/pfam overlapping another protein with hits	110	110	110	OBJFHAEJ_01254	NBAFLDBC_00867	JKPFOPCL_02276	HHANDOON_01538	JCDNDFKM_02489	HJGIPANB_00485	NMNOAEFM_00603	KKBNPMCH_00172	GIKCHKBC_00241	JEKNJBJP_00139	LANMJPID_00480	FGACAJJE_00568	GCEHBJMK_01480	EOJEALAB_00356	FEHAHCDI_01550	CODPNJEK_00587	NGDNBCAP_00997	BOLCJEEK_02207	MGBBCLPB_00609	JCEIKKLO_01548	JKKDGEIC_00116	EEPEJOJH_00006	NNBPINMF_00759	PMGODCKH_01553	EHIDBPMP_00140	DGMLLHCP_00009	AGAKGNNJ_02248	MABIGDHL_02536	EKIJBLPN_00337	HMEKPKDB_00835	DFILABHI_00487	AMGCBKIL_02036	OIFCPMBK_00430	AILDDKPN_01002	FALKLNGJ_00992	JHKFIJKK_02010
rpsK		30S ribosomal protein S11	229	229	1	152	3971				389	389	389	OBJFHAEJ_02059	NBAFLDBC_01690	JKPFOPCL_00647	HHANDOON_01819	JCDNDFKM_01550	HJGIPANB_00090	NMNOAEFM_00195	KKBNPMCH_00317	GIKCHKBC_00423	JEKNJBJP_00940	LANMJPID_00034	FGACAJJE_02196	GCEHBJMK_00222	EOJEALAB_01433	FEHAHCDI_00164	CODPNJEK_01053	NGDNBCAP_02492	BOLCJEEK_00650	MGBBCLPB_02545	JCEIKKLO_02752	JKKDGEIC_00687	EEPEJOJH_00661	NNBPINMF_00164	PMGODCKH_02233	EHIDBPMP_00214	DGMLLHCP_00842	AGAKGNNJ_00384	MABIGDHL_00317	EKIJBLPN_00962	HMEKPKDB_01690	DFILABHI_02637	AMGCBKIL_02739	OIFCPMBK_01247	AILDDKPN_01438	FALKLNGJ_01565	JHKFIJKK_02368
rpsM		30S ribosomal protein S13	229	229	1	152	3970				365	365	365	OBJFHAEJ_02058	NBAFLDBC_01691	JKPFOPCL_00648	HHANDOON_01818	JCDNDFKM_01549	HJGIPANB_00089	NMNOAEFM_00196	KKBNPMCH_00316	GIKCHKBC_00424	JEKNJBJP_00939	LANMJPID_00033	FGACAJJE_02195	GCEHBJMK_00221	EOJEALAB_01434	FEHAHCDI_00165	CODPNJEK_01052	NGDNBCAP_02493	BOLCJEEK_00651	MGBBCLPB_02546	JCEIKKLO_02751	JKKDGEIC_00686	EEPEJOJH_00662	NNBPINMF_00165	PMGODCKH_02232	EHIDBPMP_00215	DGMLLHCP_00843	AGAKGNNJ_00383	MABIGDHL_00316	EKIJBLPN_00963	HMEKPKDB_01691	DFILABHI_02636	AMGCBKIL_02738	OIFCPMBK_01248	AILDDKPN_01439	FALKLNGJ_01564	JHKFIJKK_02367
rpmG3		50S ribosomal protein L33 3	229	229	1	152	1353				152	152	152	OBJFHAEJ_02491	NBAFLDBC_00174	JKPFOPCL_01625	HHANDOON_01023	JCDNDFKM_01969	HJGIPANB_02326	NMNOAEFM_01028	KKBNPMCH_00535	GIKCHKBC_00112	JEKNJBJP_01226	LANMJPID_02378	FGACAJJE_00062	GCEHBJMK_02102	EOJEALAB_01060	FEHAHCDI_00370	CODPNJEK_02096	NGDNBCAP_00626	BOLCJEEK_00522	MGBBCLPB_02760	JCEIKKLO_02344	JKKDGEIC_01414	EEPEJOJH_01826	NNBPINMF_00438	PMGODCKH_02460	EHIDBPMP_01852	DGMLLHCP_02084	AGAKGNNJ_02451	MABIGDHL_02045	EKIJBLPN_02117	HMEKPKDB_00644	DFILABHI_00172	AMGCBKIL_01965	OIFCPMBK_00780	AILDDKPN_01098	FALKLNGJ_00543	JHKFIJKK_02224
rpsR		30S ribosomal protein S18	229	229	1	152	3866				236	236	236	OBJFHAEJ_01985	NBAFLDBC_01548	JKPFOPCL_00729	HHANDOON_01896	JCDNDFKM_01475	HJGIPANB_00009	NMNOAEFM_00277	KKBNPMCH_01322	GIKCHKBC_00514	JEKNJBJP_02312	LANMJPID_00601	FGACAJJE_02121	GCEHBJMK_01400	EOJEALAB_01569	FEHAHCDI_01516	CODPNJEK_01592	NGDNBCAP_00541	BOLCJEEK_01599	MGBBCLPB_00867	JCEIKKLO_00563	JKKDGEIC_02025	EEPEJOJH_00850	NNBPINMF_00726	PMGODCKH_00919	EHIDBPMP_01463	DGMLLHCP_01489	AGAKGNNJ_01600	MABIGDHL_01729	EKIJBLPN_00297	HMEKPKDB_01765	DFILABHI_00621	AMGCBKIL_00837	OIFCPMBK_00976	AILDDKPN_01664	FALKLNGJ_01452	JHKFIJKK_01541
rplW		50S ribosomal protein L23	229	229	1	152	3948				290	290	290	OBJFHAEJ_02036	NBAFLDBC_01713	JKPFOPCL_00670	HHANDOON_01796	JCDNDFKM_01527	HJGIPANB_00067	NMNOAEFM_00218	KKBNPMCH_00294	GIKCHKBC_00446	JEKNJBJP_00917	LANMJPID_00011	FGACAJJE_02173	GCEHBJMK_00199	EOJEALAB_01456	FEHAHCDI_00187	CODPNJEK_01030	NGDNBCAP_02515	BOLCJEEK_00673	MGBBCLPB_02568	JCEIKKLO_02729	JKKDGEIC_00664	EEPEJOJH_00684	NNBPINMF_00187	PMGODCKH_02210	EHIDBPMP_00237	DGMLLHCP_00865	AGAKGNNJ_00361	MABIGDHL_00294	EKIJBLPN_01227	HMEKPKDB_01713	DFILABHI_02614	AMGCBKIL_02716	OIFCPMBK_01270	AILDDKPN_01461	FALKLNGJ_01542	JHKFIJKK_02345
rpsU		30S ribosomal protein S21	229	229	1	152	9677				176	176	176	OBJFHAEJ_00286	NBAFLDBC_02301	JKPFOPCL_00437	HHANDOON_00099	JCDNDFKM_01086	HJGIPANB_00881	NMNOAEFM_01742	KKBNPMCH_00205	GIKCHKBC_01508	JEKNJBJP_02231	LANMJPID_00859	FGACAJJE_02782	GCEHBJMK_00021	EOJEALAB_01249	FEHAHCDI_00654	CODPNJEK_01078	NGDNBCAP_02210	BOLCJEEK_02176	MGBBCLPB_01880	JCEIKKLO_00011	JKKDGEIC_01056	EEPEJOJH_01536	NNBPINMF_02222	PMGODCKH_00313	EHIDBPMP_01179	DGMLLHCP_01088	AGAKGNNJ_00533	MABIGDHL_01125	EKIJBLPN_00722	HMEKPKDB_00864	DFILABHI_00718	AMGCBKIL_00062	OIFCPMBK_02630	AILDDKPN_00659	FALKLNGJ_00802	JHKFIJKK_01343
rpmH		50S ribosomal protein L34	229	229	1	152	3856				134	134	134	OBJFHAEJ_01976	NBAFLDBC_01039	JKPFOPCL_00738	HHANDOON_01905	JCDNDFKM_01466	HJGIPANB_02668	NMNOAEFM_00286	KKBNPMCH_01313	GIKCHKBC_00523	JEKNJBJP_02321	LANMJPID_00610	FGACAJJE_02112	GCEHBJMK_01409	EOJEALAB_01578	FEHAHCDI_01525	CODPNJEK_01583	NGDNBCAP_00532	BOLCJEEK_01608	MGBBCLPB_00876	JCEIKKLO_00554	JKKDGEIC_01749	EEPEJOJH_00859	NNBPINMF_00735	PMGODCKH_00910	EHIDBPMP_01454	DGMLLHCP_01498	AGAKGNNJ_01591	MABIGDHL_01720	EKIJBLPN_00288	HMEKPKDB_01774	DFILABHI_00630	AMGCBKIL_00846	OIFCPMBK_00967	AILDDKPN_01673	FALKLNGJ_01461	JHKFIJKK_01550
infA		Translation initiation factor IF-1	229	229	1	152	3968				218	218	218	OBJFHAEJ_02056	NBAFLDBC_01693	JKPFOPCL_00650	HHANDOON_01816	JCDNDFKM_01547	HJGIPANB_00087	NMNOAEFM_00198	KKBNPMCH_00314	GIKCHKBC_00426	JEKNJBJP_00937	LANMJPID_00031	FGACAJJE_02193	GCEHBJMK_00219	EOJEALAB_01436	FEHAHCDI_00167	CODPNJEK_01050	NGDNBCAP_02495	BOLCJEEK_00653	MGBBCLPB_02548	JCEIKKLO_02749	JKKDGEIC_00684	EEPEJOJH_00664	NNBPINMF_00167	PMGODCKH_02230	EHIDBPMP_00217	DGMLLHCP_00845	AGAKGNNJ_00381	MABIGDHL_00314	EKIJBLPN_00965	HMEKPKDB_01693	DFILABHI_02634	AMGCBKIL_02736	OIFCPMBK_01250	AILDDKPN_01441	FALKLNGJ_01562	JHKFIJKK_02365
apt		Adenine phosphoribosyltransferase	229	229	1	152	8819				512	512	512	OBJFHAEJ_00219	NBAFLDBC_01203	JKPFOPCL_01350	HHANDOON_00798	JCDNDFKM_00439	HJGIPANB_01319	NMNOAEFM_00785	KKBNPMCH_01956	GIKCHKBC_02063	JEKNJBJP_01423	LANMJPID_01269	FGACAJJE_00952	GCEHBJMK_02419	EOJEALAB_02059	FEHAHCDI_00769	CODPNJEK_00824	NGDNBCAP_00142	BOLCJEEK_01968	MGBBCLPB_02258	JCEIKKLO_02480	JKKDGEIC_01636	EEPEJOJH_00340	NNBPINMF_01626	PMGODCKH_00142	EHIDBPMP_02484	DGMLLHCP_01946	AGAKGNNJ_01876	MABIGDHL_01653	EKIJBLPN_00644	HMEKPKDB_00234	DFILABHI_00942	AMGCBKIL_01123	OIFCPMBK_00273	AILDDKPN_01987	FALKLNGJ_01962	JHKFIJKK_01664
cspLA_2		Cold shock-like protein CspLA	229	229	1	152	1697				200	200	200	OBJFHAEJ_00473	NBAFLDBC_00130	JKPFOPCL_01694	HHANDOON_00938	JCDNDFKM_01903	HJGIPANB_02091	NMNOAEFM_00430	KKBNPMCH_01274	GIKCHKBC_01157	JEKNJBJP_00533	LANMJPID_01081	FGACAJJE_02430	GCEHBJMK_01440	EOJEALAB_01607	FEHAHCDI_01290	CODPNJEK_01611	NGDNBCAP_00294	BOLCJEEK_01840	MGBBCLPB_00024	JCEIKKLO_01132	JKKDGEIC_01600	EEPEJOJH_02129	NNBPINMF_00213	PMGODCKH_00400	EHIDBPMP_01479	DGMLLHCP_01746	AGAKGNNJ_01616	MABIGDHL_01565	EKIJBLPN_00548	HMEKPKDB_01255	DFILABHI_00653	AMGCBKIL_01453	OIFCPMBK_00856	AILDDKPN_01704	FALKLNGJ_01588	JHKFIJKK_01581
group_12993		hypothetical protein	229	229	1	152	10519				266	266	266	OBJFHAEJ_01003	NBAFLDBC_00584	JKPFOPCL_01333	HHANDOON_00249	JCDNDFKM_00933	HJGIPANB_00735	NMNOAEFM_00466	KKBNPMCH_01831	GIKCHKBC_01363	JEKNJBJP_00239	LANMJPID_01046	FGACAJJE_00556	GCEHBJMK_00517	EOJEALAB_02425	FEHAHCDI_02567	CODPNJEK_01629	NGDNBCAP_00834	BOLCJEEK_02496	MGBBCLPB_01738	JCEIKKLO_01470	JKKDGEIC_02231	EEPEJOJH_01160	NNBPINMF_01058	PMGODCKH_00221	EHIDBPMP_00632	DGMLLHCP_01241	AGAKGNNJ_01244	MABIGDHL_00151	EKIJBLPN_01971	HMEKPKDB_01367	DFILABHI_01974	AMGCBKIL_00205	OIFCPMBK_01558	AILDDKPN_02399	FALKLNGJ_01435	JHKFIJKK_00205
rplE		50S ribosomal protein L5	229	229	1	152	3958				539	539	539	OBJFHAEJ_02046	NBAFLDBC_01703	JKPFOPCL_00660	HHANDOON_01806	JCDNDFKM_01537	HJGIPANB_00077	NMNOAEFM_00208	KKBNPMCH_00304	GIKCHKBC_00436	JEKNJBJP_00927	LANMJPID_00021	FGACAJJE_02183	GCEHBJMK_00209	EOJEALAB_01446	FEHAHCDI_00177	CODPNJEK_01040	NGDNBCAP_02505	BOLCJEEK_00663	MGBBCLPB_02558	JCEIKKLO_02739	JKKDGEIC_00674	EEPEJOJH_00674	NNBPINMF_00177	PMGODCKH_02220	EHIDBPMP_00227	DGMLLHCP_00855	AGAKGNNJ_00371	MABIGDHL_00304	EKIJBLPN_01217	HMEKPKDB_01703	DFILABHI_02624	AMGCBKIL_02726	OIFCPMBK_01260	AILDDKPN_01451	FALKLNGJ_01552	JHKFIJKK_02355
gla		Glycerol facilitator-aquaporin gla	229	229	1	152	4045				734	734	734	OBJFHAEJ_02107	NBAFLDBC_01642	JKPFOPCL_00599	HHANDOON_01679	JCDNDFKM_01598	HJGIPANB_00138	NMNOAEFM_00147	KKBNPMCH_00354	GIKCHKBC_00378	JEKNJBJP_00978	LANMJPID_00080	FGACAJJE_02245	GCEHBJMK_00260	EOJEALAB_01395	FEHAHCDI_00127	CODPNJEK_00748	NGDNBCAP_02455	BOLCJEEK_00612	MGBBCLPB_02507	JCEIKKLO_02789	JKKDGEIC_00725	EEPEJOJH_02527	NNBPINMF_00127	PMGODCKH_02270	EHIDBPMP_00176	DGMLLHCP_00804	AGAKGNNJ_00422	MABIGDHL_00355	EKIJBLPN_01529	HMEKPKDB_01642	DFILABHI_01668	AMGCBKIL_02789	OIFCPMBK_01199	AILDDKPN_00430	FALKLNGJ_01221	JHKFIJKK_02406
rpmGA		50S ribosomal protein L33 1	229	229	1	152	6891				149	149	149	OBJFHAEJ_01718	NBAFLDBC_01472	JKPFOPCL_02587	HHANDOON_01516	JCDNDFKM_00038	HJGIPANB_01024	NMNOAEFM_00025	KKBNPMCH_00651	GIKCHKBC_01728	JEKNJBJP_01515	LANMJPID_00325	FGACAJJE_01439	GCEHBJMK_00692	EOJEALAB_00198	FEHAHCDI_02533	CODPNJEK_00684	NGDNBCAP_02571	BOLCJEEK_02408	MGBBCLPB_00732	JCEIKKLO_00272	JKKDGEIC_01254	EEPEJOJH_00569	NNBPINMF_01214	PMGODCKH_01263	EHIDBPMP_01385	DGMLLHCP_00209	AGAKGNNJ_02534	MABIGDHL_00595	EKIJBLPN_02020	HMEKPKDB_02589	DFILABHI_02144	AMGCBKIL_00374	OIFCPMBK_00358	AILDDKPN_01407	FALKLNGJ_00199	JHKFIJKK_00340
infC		Translation initiation factor IF-3	229	229	1	152	4247				524	524	524	OBJFHAEJ_01112	NBAFLDBC_00505	JKPFOPCL_02212	HHANDOON_01176	JCDNDFKM_00563	HJGIPANB_00255	NMNOAEFM_01819	KKBNPMCH_00455	GIKCHKBC_00917	JEKNJBJP_00333	LANMJPID_01731	FGACAJJE_00128	GCEHBJMK_00931	EOJEALAB_00788	FEHAHCDI_00026	CODPNJEK_01803	NGDNBCAP_02354	BOLCJEEK_00872	MGBBCLPB_01102	JCEIKKLO_00213	JKKDGEIC_00626	EEPEJOJH_02628	NNBPINMF_00026	PMGODCKH_02371	EHIDBPMP_02101	DGMLLHCP_01364	AGAKGNNJ_00820	MABIGDHL_00874	EKIJBLPN_00471	HMEKPKDB_01523	DFILABHI_00395	AMGCBKIL_00413	OIFCPMBK_01088	AILDDKPN_02256	FALKLNGJ_02517	JHKFIJKK_00906
rplN		50S ribosomal protein L14	229	229	1	152	3956				368	368	368	OBJFHAEJ_02044	NBAFLDBC_01705	JKPFOPCL_00662	HHANDOON_01804	JCDNDFKM_01535	HJGIPANB_00075	NMNOAEFM_00210	KKBNPMCH_00302	GIKCHKBC_00438	JEKNJBJP_00925	LANMJPID_00019	FGACAJJE_02181	GCEHBJMK_00207	EOJEALAB_01448	FEHAHCDI_00179	CODPNJEK_01038	NGDNBCAP_02507	BOLCJEEK_00665	MGBBCLPB_02560	JCEIKKLO_02737	JKKDGEIC_00672	EEPEJOJH_00676	NNBPINMF_00179	PMGODCKH_02218	EHIDBPMP_00229	DGMLLHCP_00857	AGAKGNNJ_00369	MABIGDHL_00302	EKIJBLPN_01219	HMEKPKDB_01705	DFILABHI_02622	AMGCBKIL_02724	OIFCPMBK_01262	AILDDKPN_01453	FALKLNGJ_01550	JHKFIJKK_02353
rpmC		50S ribosomal protein L29	229	229	1	152	3954				188	188	188	OBJFHAEJ_02042	NBAFLDBC_01707	JKPFOPCL_00664	HHANDOON_01802	JCDNDFKM_01533	HJGIPANB_00073	NMNOAEFM_00212	KKBNPMCH_00300	GIKCHKBC_00440	JEKNJBJP_00923	LANMJPID_00017	FGACAJJE_02179	GCEHBJMK_00205	EOJEALAB_01450	FEHAHCDI_00181	CODPNJEK_01036	NGDNBCAP_02509	BOLCJEEK_00667	MGBBCLPB_02562	JCEIKKLO_02735	JKKDGEIC_00670	EEPEJOJH_00678	NNBPINMF_00181	PMGODCKH_02216	EHIDBPMP_00231	DGMLLHCP_00859	AGAKGNNJ_00367	MABIGDHL_00300	EKIJBLPN_01221	HMEKPKDB_01707	DFILABHI_02620	AMGCBKIL_02722	OIFCPMBK_01264	AILDDKPN_01455	FALKLNGJ_01548	JHKFIJKK_02351
artM_2		Arginine transport ATP-binding protein ArtM	229	229	1	152	4127				740	740	740	OBJFHAEJ_01035	NBAFLDBC_01611	JKPFOPCL_02122	HHANDOON_02340	JCDNDFKM_00486	HJGIPANB_00169	NMNOAEFM_00116	KKBNPMCH_00384	GIKCHKBC_00847	JEKNJBJP_00261	LANMJPID_01800	FGACAJJE_00204	GCEHBJMK_00859	EOJEALAB_00860	FEHAHCDI_00096	CODPNJEK_00789	NGDNBCAP_02424	BOLCJEEK_00944	MGBBCLPB_01031	JCEIKKLO_00143	JKKDGEIC_00864	EEPEJOJH_02557	NNBPINMF_00096	PMGODCKH_02301	EHIDBPMP_02173	DGMLLHCP_01292	AGAKGNNJ_01327	MABIGDHL_01163	EKIJBLPN_01211	HMEKPKDB_01600	DFILABHI_01280	AMGCBKIL_01209	OIFCPMBK_01158	AILDDKPN_02328	FALKLNGJ_02589	JHKFIJKK_00978
mreC		Cell shape-determining protein MreC	229	229	1	152	3532				854	854	854	OBJFHAEJ_01927	NBAFLDBC_02014	JKPFOPCL_00241	HHANDOON_00377	JCDNDFKM_01268	HJGIPANB_02499	NMNOAEFM_01869	KKBNPMCH_01549	GIKCHKBC_00699	JEKNJBJP_01596	LANMJPID_02013	FGACAJJE_02389	GCEHBJMK_01331	EOJEALAB_01487	FEHAHCDI_01127	CODPNJEK_02587	NGDNBCAP_01234	BOLCJEEK_01344	MGBBCLPB_01549	JCEIKKLO_01502	JKKDGEIC_01488	EEPEJOJH_01192	NNBPINMF_01141	PMGODCKH_02614	EHIDBPMP_01354	DGMLLHCP_01404	AGAKGNNJ_01932	MABIGDHL_01533	EKIJBLPN_01595	HMEKPKDB_01946	DFILABHI_02816	AMGCBKIL_00705	OIFCPMBK_02149	AILDDKPN_01259	FALKLNGJ_01356	JHKFIJKK_01518
citS		Citrate-sodium symporter	229	229	1	152	10470				1316	1322	1321	OBJFHAEJ_01008	NBAFLDBC_00579	JKPFOPCL_01338	HHANDOON_00244	JCDNDFKM_00938	HJGIPANB_00740	NMNOAEFM_00461	KKBNPMCH_01247	GIKCHKBC_01368	JEKNJBJP_00244	LANMJPID_01051	FGACAJJE_00552	GCEHBJMK_00512	EOJEALAB_02430	FEHAHCDI_02572	CODPNJEK_01634	NGDNBCAP_00839	BOLCJEEK_02491	MGBBCLPB_01464	JCEIKKLO_01465	JKKDGEIC_02236	EEPEJOJH_01155	NNBPINMF_01063	PMGODCKH_00216	EHIDBPMP_00627	DGMLLHCP_01236	AGAKGNNJ_01239	MABIGDHL_00156	EKIJBLPN_01002	HMEKPKDB_02185	DFILABHI_02434	AMGCBKIL_00200	OIFCPMBK_01563	AILDDKPN_02394	FALKLNGJ_01430	JHKFIJKK_00200
darA		Cyclic di-AMP receptor A	229	229	1	152	1787				329	329	329	OBJFHAEJ_00516	NBAFLDBC_00089	JKPFOPCL_01653	HHANDOON_00890	JCDNDFKM_01860	HJGIPANB_02050	NMNOAEFM_00389	KKBNPMCH_02757	GIKCHKBC_02555	JEKNJBJP_00753	LANMJPID_02170	FGACAJJE_02473	GCEHBJMK_01239	EOJEALAB_01361	FEHAHCDI_01242	CODPNJEK_00008	NGDNBCAP_00246	BOLCJEEK_01453	MGBBCLPB_00081	JCEIKKLO_00789	JKKDGEIC_01168	EEPEJOJH_02090	NNBPINMF_00261	PMGODCKH_00352	EHIDBPMP_01224	DGMLLHCP_00905	AGAKGNNJ_00765	MABIGDHL_01276	EKIJBLPN_00511	HMEKPKDB_01212	DFILABHI_00690	AMGCBKIL_01493	OIFCPMBK_00896	AILDDKPN_00705	FALKLNGJ_01506	JHKFIJKK_01393
group_13009		hypothetical protein	229	229	1	152	3255				341	341	341	OBJFHAEJ_00953	NBAFLDBC_00260	JKPFOPCL_01895	HHANDOON_01433	JCDNDFKM_02421	HJGIPANB_02415	NMNOAEFM_00942	KKBNPMCH_00855	GIKCHKBC_00782	JEKNJBJP_01029	LANMJPID_00420	FGACAJJE_00228	GCEHBJMK_00735	EOJEALAB_00388	FEHAHCDI_00866	CODPNJEK_01201	NGDNBCAP_01113	BOLCJEEK_02534	MGBBCLPB_00916	JCEIKKLO_00707	JKKDGEIC_02538	EEPEJOJH_00750	NNBPINMF_00685	PMGODCKH_01180	EHIDBPMP_00454	DGMLLHCP_00609	AGAKGNNJ_00609	MABIGDHL_00510	EKIJBLPN_01484	HMEKPKDB_00521	DFILABHI_01358	AMGCBKIL_00599	OIFCPMBK_00499	AILDDKPN_02473	FALKLNGJ_00353	JHKFIJKK_00694
tuf_2		Elongation factor Tu	229	229	1	152	8490				1187	1187	1187	OBJFHAEJ_02640	NBAFLDBC_02666	JKPFOPCL_01089	HHANDOON_01638	JCDNDFKM_02043	HJGIPANB_01716	NMNOAEFM_02517	KKBNPMCH_01100	GIKCHKBC_02278	JEKNJBJP_00823	LANMJPID_02632	FGACAJJE_00733	GCEHBJMK_02502	EOJEALAB_02152	FEHAHCDI_00824	CODPNJEK_02705	NGDNBCAP_01431	BOLCJEEK_01249	MGBBCLPB_02686	JCEIKKLO_02097	JKKDGEIC_01923	EEPEJOJH_02247	NNBPINMF_01907	PMGODCKH_01945	EHIDBPMP_00895	DGMLLHCP_00716	AGAKGNNJ_02003	MABIGDHL_02280	EKIJBLPN_02672	HMEKPKDB_00014	DFILABHI_02488	AMGCBKIL_02664	OIFCPMBK_02328	AILDDKPN_01225	FALKLNGJ_02270	JHKFIJKK_02074
group_13011		hypothetical protein	229	229	1	152	4149				323	323	323	OBJFHAEJ_01051	NBAFLDBC_01596	JKPFOPCL_02107	HHANDOON_02357	JCDNDFKM_00502	HJGIPANB_00184	NMNOAEFM_00101	KKBNPMCH_00399	GIKCHKBC_00863	JEKNJBJP_00278	LANMJPID_01785	FGACAJJE_00189	GCEHBJMK_00876	EOJEALAB_00843	FEHAHCDI_00080	CODPNJEK_01749	NGDNBCAP_02408	BOLCJEEK_00927	MGBBCLPB_01047	JCEIKKLO_00158	JKKDGEIC_00847	EEPEJOJH_02573	NNBPINMF_00080	PMGODCKH_02317	EHIDBPMP_02156	DGMLLHCP_01309	AGAKGNNJ_01344	MABIGDHL_01180	EKIJBLPN_01195	HMEKPKDB_01584	DFILABHI_01296	AMGCBKIL_01225	OIFCPMBK_01142	AILDDKPN_02311	FALKLNGJ_02572	JHKFIJKK_00961
tsf		Elongation factor Ts	229	229	1	152	6925				881	881	881	OBJFHAEJ_01686	NBAFLDBC_00830	JKPFOPCL_00192	HHANDOON_01485	JCDNDFKM_00070	HJGIPANB_01056	NMNOAEFM_01517	KKBNPMCH_00682	GIKCHKBC_01759	JEKNJBJP_01546	LANMJPID_00294	FGACAJJE_01471	GCEHBJMK_00661	EOJEALAB_00167	FEHAHCDI_02502	CODPNJEK_00653	NGDNBCAP_02602	BOLCJEEK_02377	MGBBCLPB_00763	JCEIKKLO_00241	JKKDGEIC_01223	EEPEJOJH_00600	NNBPINMF_01245	PMGODCKH_01232	EHIDBPMP_01305	DGMLLHCP_00178	AGAKGNNJ_02565	MABIGDHL_00564	EKIJBLPN_00417	HMEKPKDB_02557	DFILABHI_00567	AMGCBKIL_00342	OIFCPMBK_00327	AILDDKPN_01376	FALKLNGJ_00168	JHKFIJKK_00371
nrdE2		Ribonucleoside-diphosphate reductase subunit alpha 2	229	229	1	152	1413				2159	2159	2159	OBJFHAEJ_02457	NBAFLDBC_01822	JKPFOPCL_01217	HHANDOON_00626	JCDNDFKM_01935	HJGIPANB_02291	NMNOAEFM_01320	KKBNPMCH_01407	GIKCHKBC_00079	JEKNJBJP_01261	LANMJPID_02343	FGACAJJE_00096	GCEHBJMK_02067	EOJEALAB_01095	FEHAHCDI_01019	CODPNJEK_02253	NGDNBCAP_00677	BOLCJEEK_00487	MGBBCLPB_02795	JCEIKKLO_02379	JKKDGEIC_01379	EEPEJOJH_01861	NNBPINMF_01295	PMGODCKH_00764	EHIDBPMP_01887	DGMLLHCP_02119	AGAKGNNJ_02416	MABIGDHL_02010	EKIJBLPN_02153	HMEKPKDB_00678	DFILABHI_00136	AMGCBKIL_01929	OIFCPMBK_00744	AILDDKPN_01133	FALKLNGJ_01688	JHKFIJKK_02259
rplA		50S ribosomal protein L1	229	229	1	152	1361				689	689	689	OBJFHAEJ_02483	NBAFLDBC_00166	JKPFOPCL_01633	HHANDOON_01031	JCDNDFKM_01961	HJGIPANB_02318	NMNOAEFM_01036	KKBNPMCH_00543	GIKCHKBC_00104	JEKNJBJP_01234	LANMJPID_02370	FGACAJJE_00070	GCEHBJMK_02094	EOJEALAB_01068	FEHAHCDI_00362	CODPNJEK_02104	NGDNBCAP_00634	BOLCJEEK_00514	MGBBCLPB_02768	JCEIKKLO_02352	JKKDGEIC_01406	EEPEJOJH_01834	NNBPINMF_00430	PMGODCKH_02468	EHIDBPMP_01860	DGMLLHCP_02092	AGAKGNNJ_02443	MABIGDHL_02037	EKIJBLPN_02125	HMEKPKDB_00652	DFILABHI_00164	AMGCBKIL_01956	OIFCPMBK_00772	AILDDKPN_01106	FALKLNGJ_00551	JHKFIJKK_02232
rplJ		50S ribosomal protein L10	229	229	1	152	1362				503	503	503	OBJFHAEJ_02482	NBAFLDBC_00165	JKPFOPCL_01634	HHANDOON_01032	JCDNDFKM_01960	HJGIPANB_02317	NMNOAEFM_01037	KKBNPMCH_00544	GIKCHKBC_00103	JEKNJBJP_01235	LANMJPID_02369	FGACAJJE_00071	GCEHBJMK_02093	EOJEALAB_01069	FEHAHCDI_00361	CODPNJEK_02105	NGDNBCAP_00635	BOLCJEEK_00513	MGBBCLPB_02769	JCEIKKLO_02353	JKKDGEIC_01405	EEPEJOJH_01835	NNBPINMF_00429	PMGODCKH_02469	EHIDBPMP_01861	DGMLLHCP_02093	AGAKGNNJ_02442	MABIGDHL_02036	EKIJBLPN_02126	HMEKPKDB_00653	DFILABHI_00163	AMGCBKIL_01955	OIFCPMBK_00771	AILDDKPN_01107	FALKLNGJ_00552	JHKFIJKK_02233
gltX		Glutamate--tRNA ligase	229	229	1	152	3578				1460	1460	1460	OBJFHAEJ_01884	NBAFLDBC_02057	JKPFOPCL_00284	HHANDOON_00333	JCDNDFKM_01225	HJGIPANB_02542	NMNOAEFM_01912	KKBNPMCH_01593	GIKCHKBC_00656	JEKNJBJP_02483	LANMJPID_02056	FGACAJJE_02346	GCEHBJMK_02013	EOJEALAB_02270	FEHAHCDI_01171	CODPNJEK_02543	NGDNBCAP_01278	BOLCJEEK_01028	MGBBCLPB_01592	JCEIKKLO_00432	JKKDGEIC_02387	EEPEJOJH_02320	NNBPINMF_01185	PMGODCKH_02570	EHIDBPMP_01525	DGMLLHCP_02405	AGAKGNNJ_01491	MABIGDHL_00646	EKIJBLPN_01303	HMEKPKDB_01903	DFILABHI_00347	AMGCBKIL_02463	OIFCPMBK_02192	AILDDKPN_02579	FALKLNGJ_00765	JHKFIJKK_01178
rmlB		dTDP-glucose 4,6-dehydratase	229	229	1	152	12228				1028	1028	1028	OBJFHAEJ_02424	NBAFLDBC_02494	JKPFOPCL_01961	HHANDOON_01322	JCDNDFKM_02278	HJGIPANB_01898	NMNOAEFM_02068	KKBNPMCH_00924	GIKCHKBC_02463	JEKNJBJP_01701	LANMJPID_02262	FGACAJJE_02031	GCEHBJMK_00124	EOJEALAB_00981	FEHAHCDI_02351	CODPNJEK_00100	NGDNBCAP_02033	BOLCJEEK_01108	MGBBCLPB_00173	JCEIKKLO_00882	JKKDGEIC_01294	EEPEJOJH_00901	NNBPINMF_02096	PMGODCKH_02126	EHIDBPMP_02528	DGMLLHCP_02272	AGAKGNNJ_00330	MABIGDHL_02509	EKIJBLPN_01747	HMEKPKDB_01058	DFILABHI_00831	AMGCBKIL_01585	OIFCPMBK_01488	AILDDKPN_00383	FALKLNGJ_02143	JHKFIJKK_01045
group_13018		hypothetical protein	229	229	1	152	12235				923	923	923	OBJFHAEJ_02417	NBAFLDBC_02487	JKPFOPCL_01954	HHANDOON_01315	JCDNDFKM_02271	HJGIPANB_01905	NMNOAEFM_02075	KKBNPMCH_00931	GIKCHKBC_02470	JEKNJBJP_01708	LANMJPID_02255	FGACAJJE_02038	GCEHBJMK_00131	EOJEALAB_00974	FEHAHCDI_02344	CODPNJEK_00093	NGDNBCAP_02040	BOLCJEEK_01101	MGBBCLPB_00166	JCEIKKLO_00875	JKKDGEIC_01301	EEPEJOJH_00894	NNBPINMF_02103	PMGODCKH_02119	EHIDBPMP_02535	DGMLLHCP_02265	AGAKGNNJ_00323	MABIGDHL_02502	EKIJBLPN_01754	HMEKPKDB_01065	DFILABHI_00824	AMGCBKIL_01578	OIFCPMBK_01495	AILDDKPN_00376	FALKLNGJ_02136	JHKFIJKK_01038
dps_1		DNA protection during starvation protein	229	229	1	152	3748				467	467	467	OBJFHAEJ_01813	NBAFLDBC_02116	JKPFOPCL_00343	HHANDOON_00284	JCDNDFKM_01155	HJGIPANB_02601	NMNOAEFM_01971	KKBNPMCH_01643	GIKCHKBC_00592	JEKNJBJP_02530	LANMJPID_02106	FGACAJJE_01243	GCEHBJMK_01965	EOJEALAB_02318	FEHAHCDI_02442	CODPNJEK_00213	NGDNBCAP_00736	BOLCJEEK_00980	MGBBCLPB_01641	JCEIKKLO_00497	JKKDGEIC_02339	EEPEJOJH_02369	NNBPINMF_02456	PMGODCKH_02522	EHIDBPMP_01573	DGMLLHCP_02453	AGAKGNNJ_01539	MABIGDHL_00694	EKIJBLPN_01273	HMEKPKDB_01833	DFILABHI_00317	AMGCBKIL_02404	OIFCPMBK_01387	AILDDKPN_02531	FALKLNGJ_00717	JHKFIJKK_01226
group_13020		D-aspartate ligase	229	229	1	152	7067				1265	1265	1265	OBJFHAEJ_01640	NBAFLDBC_00780	JKPFOPCL_00142	HHANDOON_01070	JCDNDFKM_00116	HJGIPANB_01106	NMNOAEFM_01567	KKBNPMCH_02384	GIKCHKBC_01816	JEKNJBJP_00360	LANMJPID_01844	FGACAJJE_01517	GCEHBJMK_01891	EOJEALAB_00118	FEHAHCDI_02124	CODPNJEK_00461	NGDNBCAP_01918	BOLCJEEK_00098	MGBBCLPB_02183	JCEIKKLO_01311	JKKDGEIC_02097	EEPEJOJH_00939	NNBPINMF_01038	PMGODCKH_00996	EHIDBPMP_00924	DGMLLHCP_01047	AGAKGNNJ_00020	MABIGDHL_00118	EKIJBLPN_00107	HMEKPKDB_02511	DFILABHI_01394	AMGCBKIL_02365	OIFCPMBK_00640	AILDDKPN_00020	FALKLNGJ_00118	JHKFIJKK_00020
pepV_2		Beta-Ala-Xaa dipeptidase	229	229	1	152	5277				1418	1418	1418	OBJFHAEJ_01123	NBAFLDBC_00519	JKPFOPCL_02226	HHANDOON_01158	JCDNDFKM_00574	HJGIPANB_00269	NMNOAEFM_01833	KKBNPMCH_00466	GIKCHKBC_00927	JEKNJBJP_00786	LANMJPID_01713	FGACAJJE_00117	GCEHBJMK_00944	EOJEALAB_00775	FEHAHCDI_00016	CODPNJEK_01813	NGDNBCAP_02344	BOLCJEEK_00859	MGBBCLPB_01115	JCEIKKLO_01648	JKKDGEIC_00613	EEPEJOJH_02639	NNBPINMF_00016	PMGODCKH_02381	EHIDBPMP_02088	DGMLLHCP_01377	AGAKGNNJ_00833	MABIGDHL_00861	EKIJBLPN_00461	HMEKPKDB_01512	DFILABHI_00405	AMGCBKIL_00402	OIFCPMBK_01078	AILDDKPN_02243	FALKLNGJ_02504	JHKFIJKK_00893
whiA		putative cell division protein WhiA	229	229	1	152	7072				935	935	935	OBJFHAEJ_01636	NBAFLDBC_00776	JKPFOPCL_00138	HHANDOON_01074	JCDNDFKM_00120	HJGIPANB_01110	NMNOAEFM_01571	KKBNPMCH_02380	GIKCHKBC_01820	JEKNJBJP_00364	LANMJPID_01848	FGACAJJE_01521	GCEHBJMK_01887	EOJEALAB_00114	FEHAHCDI_02128	CODPNJEK_00457	NGDNBCAP_01914	BOLCJEEK_00094	MGBBCLPB_02179	JCEIKKLO_01315	JKKDGEIC_02101	EEPEJOJH_00943	NNBPINMF_01034	PMGODCKH_01000	EHIDBPMP_00928	DGMLLHCP_01043	AGAKGNNJ_00024	MABIGDHL_00114	EKIJBLPN_00103	HMEKPKDB_02507	DFILABHI_01398	AMGCBKIL_02361	OIFCPMBK_00636	AILDDKPN_00024	FALKLNGJ_00114	JHKFIJKK_00024
gnd		6-phosphogluconate dehydrogenase, decarboxylating	229	229	1	152	12025				1421	1424	1421	OBJFHAEJ_00853	NBAFLDBC_00423	JKPFOPCL_02130	HHANDOON_01874	JCDNDFKM_02300	HJGIPANB_01799	NMNOAEFM_02182	KKBNPMCH_01202	GIKCHKBC_02363	JEKNJBJP_01846	LANMJPID_00531	FGACAJJE_01930	GCEHBJMK_00290	EOJEALAB_00914	FEHAHCDI_00686	CODPNJEK_01907	NGDNBCAP_01088	BOLCJEEK_00464	MGBBCLPB_00266	JCEIKKLO_00633	JKKDGEIC_00911	EEPEJOJH_00761	NNBPINMF_00606	PMGODCKH_00943	EHIDBPMP_01093	DGMLLHCP_00487	AGAKGNNJ_02259	MABIGDHL_02173	EKIJBLPN_02383	HMEKPKDB_00498	DFILABHI_02132	AMGCBKIL_01419	OIFCPMBK_00902	AILDDKPN_00316	FALKLNGJ_02283	JHKFIJKK_02514
guaC		GMP reductase	229	229	1	152	8667				977	977	977	OBJFHAEJ_00757	NBAFLDBC_00334	JKPFOPCL_02032	HHANDOON_01264	JCDNDFKM_02178	HJGIPANB_01583	NMNOAEFM_02630	KKBNPMCH_00592	GIKCHKBC_02147	JEKNJBJP_00185	LANMJPID_00148	FGACAJJE_00869	GCEHBJMK_00409	EOJEALAB_02371	FEHAHCDI_00232	CODPNJEK_00402	NGDNBCAP_00781	BOLCJEEK_00344	MGBBCLPB_00309	JCEIKKLO_00324	JKKDGEIC_00503	EEPEJOJH_00434	NNBPINMF_00520	PMGODCKH_00462	EHIDBPMP_00289	DGMLLHCP_02334	AGAKGNNJ_00246	MABIGDHL_02404	EKIJBLPN_00226	HMEKPKDB_00150	DFILABHI_02287	AMGCBKIL_02531	OIFCPMBK_01344	AILDDKPN_02114	FALKLNGJ_02405	JHKFIJKK_02558
metP_2		Methionine import system permease protein MetP	229	229	1	152	10812				686	686	686	OBJFHAEJ_02185	NBAFLDBC_02801	JKPFOPCL_00987	HHANDOON_00497	JCDNDFKM_00795	HJGIPANB_00592	NMNOAEFM_01268	KKBNPMCH_02524	GIKCHKBC_01207	JEKNJBJP_02433	LANMJPID_02539	FGACAJJE_00497	GCEHBJMK_02175	EOJEALAB_01125	FEHAHCDI_00985	CODPNJEK_00993	NGDNBCAP_02313	BOLCJEEK_01137	MGBBCLPB_00532	JCEIKKLO_02656	JKKDGEIC_02411	EEPEJOJH_02510	NNBPINMF_02318	PMGODCKH_00876	EHIDBPMP_02191	DGMLLHCP_00305	AGAKGNNJ_01097	MABIGDHL_01699	EKIJBLPN_01162	HMEKPKDB_02078	DFILABHI_01329	AMGCBKIL_02153	OIFCPMBK_02051	AILDDKPN_01045	FALKLNGJ_00227	JHKFIJKK_01985
proS		Proline--tRNA ligase	229	229	1	152	6931				1709	1709	1709	OBJFHAEJ_01680	NBAFLDBC_00824	JKPFOPCL_00186	HHANDOON_01479	JCDNDFKM_00076	HJGIPANB_01062	NMNOAEFM_01523	KKBNPMCH_00688	GIKCHKBC_01765	JEKNJBJP_01552	LANMJPID_00288	FGACAJJE_01477	GCEHBJMK_00655	EOJEALAB_00161	FEHAHCDI_02496	CODPNJEK_01833	NGDNBCAP_02608	BOLCJEEK_02371	MGBBCLPB_00769	JCEIKKLO_00235	JKKDGEIC_01217	EEPEJOJH_00606	NNBPINMF_01251	PMGODCKH_01226	EHIDBPMP_01311	DGMLLHCP_00172	AGAKGNNJ_02571	MABIGDHL_00558	EKIJBLPN_00423	HMEKPKDB_02551	DFILABHI_00561	AMGCBKIL_00336	OIFCPMBK_00321	AILDDKPN_01370	FALKLNGJ_00162	JHKFIJKK_00377
mntB		Manganese transport system membrane protein MntB	229	229	1	152	5788				839	839	839	OBJFHAEJ_00885	NBAFLDBC_02734	JKPFOPCL_00920	HHANDOON_00425	JCDNDFKM_00723	HJGIPANB_00525	NMNOAEFM_01201	KKBNPMCH_02458	GIKCHKBC_00976	JEKNJBJP_02123	LANMJPID_02471	FGACAJJE_00700	GCEHBJMK_02246	EOJEALAB_01196	FEHAHCDI_00919	CODPNJEK_00923	NGDNBCAP_02247	BOLCJEEK_01208	MGBBCLPB_00461	JCEIKKLO_00756	JKKDGEIC_02482	EEPEJOJH_02440	NNBPINMF_02384	PMGODCKH_00810	EHIDBPMP_02262	DGMLLHCP_00376	AGAKGNNJ_00663	MABIGDHL_00737	EKIJBLPN_00859	HMEKPKDB_02150	DFILABHI_01061	AMGCBKIL_02236	OIFCPMBK_01979	AILDDKPN_00172	FALKLNGJ_00298	JHKFIJKK_01914
ftsY		Signal recognition particle receptor FtsY	229	229	1	152	4003				998	998	998	OBJFHAEJ_02084	NBAFLDBC_01665	JKPFOPCL_00622	HHANDOON_01663	JCDNDFKM_01575	HJGIPANB_00115	NMNOAEFM_00170	KKBNPMCH_00339	GIKCHKBC_00398	JEKNJBJP_00963	LANMJPID_00057	FGACAJJE_02221	GCEHBJMK_00245	EOJEALAB_01410	FEHAHCDI_00142	CODPNJEK_01157	NGDNBCAP_02470	BOLCJEEK_00627	MGBBCLPB_02523	JCEIKKLO_02774	JKKDGEIC_00710	EEPEJOJH_00638	NNBPINMF_00142	PMGODCKH_02255	EHIDBPMP_00191	DGMLLHCP_00819	AGAKGNNJ_00407	MABIGDHL_00340	EKIJBLPN_00940	HMEKPKDB_01665	DFILABHI_02659	AMGCBKIL_02765	OIFCPMBK_01224	AILDDKPN_00445	FALKLNGJ_01206	JHKFIJKK_02391
sbnD_2		Staphyloferrin B transporter	229	229	1	152	12033				1196	1196	1196	OBJFHAEJ_00845	NBAFLDBC_00431	JKPFOPCL_02138	HHANDOON_01866	JCDNDFKM_02308	HJGIPANB_01807	NMNOAEFM_02174	KKBNPMCH_01194	GIKCHKBC_02371	JEKNJBJP_01838	LANMJPID_00539	FGACAJJE_01938	GCEHBJMK_00298	EOJEALAB_00906	FEHAHCDI_00694	CODPNJEK_01899	NGDNBCAP_01080	BOLCJEEK_00456	MGBBCLPB_00258	JCEIKKLO_00625	JKKDGEIC_00903	EEPEJOJH_00769	NNBPINMF_00598	PMGODCKH_00951	EHIDBPMP_01085	DGMLLHCP_00479	AGAKGNNJ_02267	MABIGDHL_02181	EKIJBLPN_02375	HMEKPKDB_00490	DFILABHI_02124	AMGCBKIL_01427	OIFCPMBK_00910	AILDDKPN_00308	FALKLNGJ_02291	JHKFIJKK_02506
alaA		Glutamate-pyruvate aminotransferase AlaA	229	229	1	152	8613				1220	1220	1220	OBJFHAEJ_00714	NBAFLDBC_02579	JKPFOPCL_02443	HHANDOON_02481	JCDNDFKM_02135	HJGIPANB_01629	NMNOAEFM_00056	KKBNPMCH_02042	GIKCHKBC_02190	JEKNJBJP_02342	LANMJPID_01562	FGACAJJE_00826	GCEHBJMK_01762	EOJEALAB_02101	FEHAHCDI_02046	CODPNJEK_00358	NGDNBCAP_01928	BOLCJEEK_02053	MGBBCLPB_02025	JCEIKKLO_02429	JKKDGEIC_02052	EEPEJOJH_01951	NNBPINMF_01995	PMGODCKH_01848	EHIDBPMP_01975	DGMLLHCP_01989	AGAKGNNJ_01968	MABIGDHL_02132	EKIJBLPN_01665	HMEKPKDB_00107	DFILABHI_02331	AMGCBKIL_02576	OIFCPMBK_02072	AILDDKPN_02048	FALKLNGJ_02055	JHKFIJKK_01998
valS		Valine--tRNA ligase	229	229	1	152	1666				2645	2645	2645	OBJFHAEJ_00469	NBAFLDBC_00134	JKPFOPCL_01698	HHANDOON_00942	JCDNDFKM_01907	HJGIPANB_02095	NMNOAEFM_00434	KKBNPMCH_01278	GIKCHKBC_01153	JEKNJBJP_00529	LANMJPID_01085	FGACAJJE_02426	GCEHBJMK_01444	EOJEALAB_01603	FEHAHCDI_01294	CODPNJEK_01615	NGDNBCAP_00298	BOLCJEEK_01836	MGBBCLPB_00020	JCEIKKLO_01128	JKKDGEIC_01604	EEPEJOJH_02133	NNBPINMF_00209	PMGODCKH_00404	EHIDBPMP_01475	DGMLLHCP_01742	AGAKGNNJ_01612	MABIGDHL_01561	EKIJBLPN_00552	HMEKPKDB_01259	DFILABHI_00649	AMGCBKIL_01449	OIFCPMBK_00852	AILDDKPN_01708	FALKLNGJ_01592	JHKFIJKK_01585
gmk_2		Guanylate kinase	229	229	1	152	3543				614	614	614	OBJFHAEJ_01916	NBAFLDBC_02025	JKPFOPCL_00252	HHANDOON_00366	JCDNDFKM_01257	HJGIPANB_02510	NMNOAEFM_01880	KKBNPMCH_01560	GIKCHKBC_00688	JEKNJBJP_01607	LANMJPID_02024	FGACAJJE_02378	GCEHBJMK_01342	EOJEALAB_01498	FEHAHCDI_01138	CODPNJEK_02576	NGDNBCAP_01245	BOLCJEEK_01333	MGBBCLPB_01560	JCEIKKLO_02438	JKKDGEIC_01477	EEPEJOJH_01982	NNBPINMF_01152	PMGODCKH_02603	EHIDBPMP_01365	DGMLLHCP_01415	AGAKGNNJ_01943	MABIGDHL_01522	EKIJBLPN_01514	HMEKPKDB_01935	DFILABHI_01553	AMGCBKIL_00694	OIFCPMBK_02160	AILDDKPN_01248	FALKLNGJ_01367	JHKFIJKK_01507
rplQ		50S ribosomal protein L17	229	229	1	152	3973				380	380	380	OBJFHAEJ_02061	NBAFLDBC_01688	JKPFOPCL_00645	HHANDOON_01821	JCDNDFKM_01552	HJGIPANB_00092	NMNOAEFM_00193	KKBNPMCH_00319	GIKCHKBC_00421	JEKNJBJP_00942	LANMJPID_00036	FGACAJJE_02198	GCEHBJMK_00224	EOJEALAB_01431	FEHAHCDI_00162	CODPNJEK_01055	NGDNBCAP_02490	BOLCJEEK_00648	MGBBCLPB_02543	JCEIKKLO_02754	JKKDGEIC_00689	EEPEJOJH_00659	NNBPINMF_00162	PMGODCKH_02235	EHIDBPMP_00212	DGMLLHCP_00840	AGAKGNNJ_00386	MABIGDHL_00319	EKIJBLPN_00960	HMEKPKDB_01688	DFILABHI_02639	AMGCBKIL_02741	OIFCPMBK_01245	AILDDKPN_01436	FALKLNGJ_01567	JHKFIJKK_02370
pepT		Peptidase T	229	229	1	152	7204				1232	1232	1232	OBJFHAEJ_01552	NBAFLDBC_00692	JKPFOPCL_00054	HHANDOON_02096	JCDNDFKM_00203	HJGIPANB_01194	NMNOAEFM_01655	KKBNPMCH_02297	GIKCHKBC_01904	JEKNJBJP_01638	LANMJPID_01931	FGACAJJE_01604	GCEHBJMK_01804	EOJEALAB_00031	FEHAHCDI_02211	CODPNJEK_01890	NGDNBCAP_01831	BOLCJEEK_00011	MGBBCLPB_02095	JCEIKKLO_01399	JKKDGEIC_02184	EEPEJOJH_01026	NNBPINMF_00951	PMGODCKH_01083	EHIDBPMP_01011	DGMLLHCP_00960	AGAKGNNJ_00107	MABIGDHL_00031	EKIJBLPN_00018	HMEKPKDB_02423	DFILABHI_01483	AMGCBKIL_01249	OIFCPMBK_00051	AILDDKPN_00107	FALKLNGJ_00031	JHKFIJKK_00107
carA		Carbamoyl-phosphate synthase small chain	229	229	1	152	8892				1076	1076	1076	OBJFHAEJ_00176	NBAFLDBC_01248	JKPFOPCL_01395	HHANDOON_00752	JCDNDFKM_00396	HJGIPANB_01364	NMNOAEFM_00740	KKBNPMCH_01910	GIKCHKBC_02017	JEKNJBJP_01469	LANMJPID_01315	FGACAJJE_00996	GCEHBJMK_02465	EOJEALAB_02013	FEHAHCDI_02032	CODPNJEK_01421	NGDNBCAP_00096	BOLCJEEK_02014	MGBBCLPB_02304	JCEIKKLO_02527	JKKDGEIC_01682	EEPEJOJH_00385	NNBPINMF_01580	PMGODCKH_00096	EHIDBPMP_02438	DGMLLHCP_01900	AGAKGNNJ_01830	MABIGDHL_01607	EKIJBLPN_01452	HMEKPKDB_00277	DFILABHI_00086	AMGCBKIL_01078	OIFCPMBK_00226	AILDDKPN_01941	FALKLNGJ_01916	JHKFIJKK_01710
group_13036		putative ABC transporter ATP-binding protein	229	229	1	152	3301				1769	1769	1769	OBJFHAEJ_00923	NBAFLDBC_01110	JKPFOPCL_01925	HHANDOON_01404	JCDNDFKM_02391	HJGIPANB_02445	NMNOAEFM_00912	KKBNPMCH_00826	GIKCHKBC_00751	JEKNJBJP_01058	LANMJPID_00449	FGACAJJE_00258	GCEHBJMK_00764	EOJEALAB_00417	FEHAHCDI_01717	CODPNJEK_01948	NGDNBCAP_01341	BOLCJEEK_02563	MGBBCLPB_00945	JCEIKKLO_01612	JKKDGEIC_02567	EEPEJOJH_00721	NNBPINMF_01451	PMGODCKH_01482	EHIDBPMP_00483	DGMLLHCP_00580	AGAKGNNJ_00580	MABIGDHL_00481	EKIJBLPN_01608	HMEKPKDB_00551	DFILABHI_01706	AMGCBKIL_01771	OIFCPMBK_00469	AILDDKPN_02444	FALKLNGJ_00382	JHKFIJKK_00723
rex_1		Redox-sensing transcriptional repressor Rex	229	229	1	152	10534				656	656	656	OBJFHAEJ_00994	NBAFLDBC_00593	JKPFOPCL_01324	HHANDOON_02139	JCDNDFKM_00924	HJGIPANB_00726	NMNOAEFM_00475	KKBNPMCH_01821	GIKCHKBC_01353	JEKNJBJP_00228	LANMJPID_01036	FGACAJJE_01677	GCEHBJMK_00528	EOJEALAB_02414	FEHAHCDI_02556	CODPNJEK_02379	NGDNBCAP_00823	BOLCJEEK_02507	MGBBCLPB_01747	JCEIKKLO_01480	JKKDGEIC_02220	EEPEJOJH_01170	NNBPINMF_01047	PMGODCKH_00232	EHIDBPMP_00643	DGMLLHCP_01252	AGAKGNNJ_01255	MABIGDHL_00140	EKIJBLPN_01980	HMEKPKDB_01358	DFILABHI_01965	AMGCBKIL_00215	OIFCPMBK_01548	AILDDKPN_02410	FALKLNGJ_01446	JHKFIJKK_00216
pyrP		Uracil permease	229	229	1	152	8889				1283	1283	1283	OBJFHAEJ_00179	NBAFLDBC_01245	JKPFOPCL_01392	HHANDOON_00755	JCDNDFKM_00399	HJGIPANB_01361	NMNOAEFM_00743	KKBNPMCH_01913	GIKCHKBC_02020	JEKNJBJP_01466	LANMJPID_01312	FGACAJJE_00993	GCEHBJMK_02462	EOJEALAB_02016	FEHAHCDI_02035	CODPNJEK_01418	NGDNBCAP_00099	BOLCJEEK_02011	MGBBCLPB_02301	JCEIKKLO_02524	JKKDGEIC_01679	EEPEJOJH_00382	NNBPINMF_01583	PMGODCKH_00099	EHIDBPMP_02441	DGMLLHCP_01903	AGAKGNNJ_01833	MABIGDHL_01610	EKIJBLPN_01455	HMEKPKDB_00274	DFILABHI_00089	AMGCBKIL_01081	OIFCPMBK_00229	AILDDKPN_01944	FALKLNGJ_01919	JHKFIJKK_01707
cggR		Central glycolytic genes regulator	229	229	1	152	9812				1037	1037	1037	OBJFHAEJ_01438	NBAFLDBC_02212	JKPFOPCL_00526	HHANDOON_00191	JCDNDFKM_00996	HJGIPANB_00792	NMNOAEFM_02352	KKBNPMCH_01808	GIKCHKBC_01421	JEKNJBJP_00436	LANMJPID_00944	FGACAJJE_02692	GCEHBJMK_00456	EOJEALAB_02486	FEHAHCDI_02625	CODPNJEK_00611	NGDNBCAP_01036	BOLCJEEK_02435	MGBBCLPB_01965	JCEIKKLO_00102	JKKDGEIC_02292	EEPEJOJH_01452	NNBPINMF_01116	PMGODCKH_00163	EHIDBPMP_01773	DGMLLHCP_01447	AGAKGNNJ_01183	MABIGDHL_00212	EKIJBLPN_00807	HMEKPKDB_02243	DFILABHI_01825	AMGCBKIL_00147	OIFCPMBK_02720	AILDDKPN_02338	FALKLNGJ_01374	JHKFIJKK_00144
group_13040		hypothetical protein	229	229	1	152	3989				914	914	914	OBJFHAEJ_02077	NBAFLDBC_01672	JKPFOPCL_00629	HHANDOON_01658	JCDNDFKM_01568	HJGIPANB_00108	NMNOAEFM_00177	KKBNPMCH_00334	GIKCHKBC_00406	JEKNJBJP_00957	LANMJPID_00051	FGACAJJE_02214	GCEHBJMK_00239	EOJEALAB_01416	FEHAHCDI_00147	CODPNJEK_01152	NGDNBCAP_02475	BOLCJEEK_00633	MGBBCLPB_02528	JCEIKKLO_02769	JKKDGEIC_00704	EEPEJOJH_00644	NNBPINMF_00147	PMGODCKH_02250	EHIDBPMP_00197	DGMLLHCP_00825	AGAKGNNJ_00401	MABIGDHL_00334	EKIJBLPN_00945	HMEKPKDB_01672	DFILABHI_02654	AMGCBKIL_02756	OIFCPMBK_01230	AILDDKPN_00451	FALKLNGJ_01200	JHKFIJKK_02385
malG		Maltose/maltodextrin transport system permease protein MalG	229	229	1	152	7616				851	851	851	OBJFHAEJ_00100	NBAFLDBC_01336	JKPFOPCL_00797	HHANDOON_02375	JCDNDFKM_00320	HJGIPANB_01452	NMNOAEFM_02737	KKBNPMCH_00983	GIKCHKBC_01932	JEKNJBJP_00666	LANMJPID_01401	FGACAJJE_01072	GCEHBJMK_02343	EOJEALAB_01737	FEHAHCDI_01954	CODPNJEK_01548	NGDNBCAP_00018	BOLCJEEK_01714	MGBBCLPB_02381	JCEIKKLO_01762	JKKDGEIC_00967	EEPEJOJH_00257	NNBPINMF_01502	PMGODCKH_00018	EHIDBPMP_02347	DGMLLHCP_01591	AGAKGNNJ_00960	MABIGDHL_00954	EKIJBLPN_01573	HMEKPKDB_00353	DFILABHI_01641	AMGCBKIL_00991	OIFCPMBK_00148	AILDDKPN_01607	FALKLNGJ_00616	JHKFIJKK_01118
trxA		Thioredoxin	229	229	1	152	9864				314	314	314	OBJFHAEJ_01027	NBAFLDBC_02180	JKPFOPCL_00558	HHANDOON_00222	JCDNDFKM_00957	HJGIPANB_00760	NMNOAEFM_02384	KKBNPMCH_01225	GIKCHKBC_01390	JEKNJBJP_00472	LANMJPID_00975	FGACAJJE_00532	GCEHBJMK_00492	EOJEALAB_02450	FEHAHCDI_02594	CODPNJEK_00642	NGDNBCAP_00861	BOLCJEEK_02471	MGBBCLPB_01996	JCEIKKLO_00130	JKKDGEIC_02256	EEPEJOJH_01421	NNBPINMF_01085	PMGODCKH_00194	EHIDBPMP_00607	DGMLLHCP_01216	AGAKGNNJ_01219	MABIGDHL_00176	EKIJBLPN_00983	HMEKPKDB_02204	DFILABHI_01793	AMGCBKIL_00178	OIFCPMBK_01704	AILDDKPN_02374	FALKLNGJ_01410	JHKFIJKK_00180
luxS		S-ribosylhomocysteine lyase	229	229	1	152	5752				458	458	458	OBJFHAEJ_00857	NBAFLDBC_02706	JKPFOPCL_00892	HHANDOON_00397	JCDNDFKM_00695	HJGIPANB_00497	NMNOAEFM_01173	KKBNPMCH_02431	GIKCHKBC_00947	JEKNJBJP_02095	LANMJPID_02442	FGACAJJE_00672	GCEHBJMK_02274	EOJEALAB_01224	FEHAHCDI_00892	CODPNJEK_00894	NGDNBCAP_01289	BOLCJEEK_01236	MGBBCLPB_00433	JCEIKKLO_00728	JKKDGEIC_02510	EEPEJOJH_02412	NNBPINMF_02411	PMGODCKH_00783	EHIDBPMP_02290	DGMLLHCP_00404	AGAKGNNJ_00635	MABIGDHL_01822	EKIJBLPN_00830	HMEKPKDB_02178	DFILABHI_01090	AMGCBKIL_02264	OIFCPMBK_01924	AILDDKPN_00200	FALKLNGJ_00326	JHKFIJKK_01886
hisS		Histidine--tRNA ligase	229	229	1	152	1318				1292	1292	1292	OBJFHAEJ_02520	NBAFLDBC_00203	JKPFOPCL_01596	HHANDOON_00994	JCDNDFKM_01998	HJGIPANB_02355	NMNOAEFM_00999	KKBNPMCH_00506	GIKCHKBC_00141	JEKNJBJP_01197	LANMJPID_02407	FGACAJJE_00033	GCEHBJMK_02131	EOJEALAB_01031	FEHAHCDI_00399	CODPNJEK_02067	NGDNBCAP_00597	BOLCJEEK_00551	MGBBCLPB_02731	JCEIKKLO_02315	JKKDGEIC_01443	EEPEJOJH_01797	NNBPINMF_00467	PMGODCKH_02431	EHIDBPMP_01823	DGMLLHCP_02055	AGAKGNNJ_02480	MABIGDHL_02074	EKIJBLPN_02088	HMEKPKDB_00615	DFILABHI_00201	AMGCBKIL_01994	OIFCPMBK_00809	AILDDKPN_01182	FALKLNGJ_00514	JHKFIJKK_02195
group_13045		PhoH-like protein	229	229	1	152	9674				968	971	970	OBJFHAEJ_00283	NBAFLDBC_02304	JKPFOPCL_00434	HHANDOON_00096	JCDNDFKM_01089	HJGIPANB_00884	NMNOAEFM_01745	KKBNPMCH_00202	GIKCHKBC_02722	JEKNJBJP_02234	LANMJPID_00856	FGACAJJE_02785	GCEHBJMK_00018	EOJEALAB_01246	FEHAHCDI_00657	CODPNJEK_01081	NGDNBCAP_02213	BOLCJEEK_02179	MGBBCLPB_01877	JCEIKKLO_00008	JKKDGEIC_01053	EEPEJOJH_01539	NNBPINMF_02219	PMGODCKH_00316	EHIDBPMP_01182	DGMLLHCP_01085	AGAKGNNJ_00536	MABIGDHL_01122	EKIJBLPN_00719	HMEKPKDB_00867	DFILABHI_00715	AMGCBKIL_00059	OIFCPMBK_02627	AILDDKPN_00662	FALKLNGJ_00799	JHKFIJKK_01346
rfbC		dTDP-4-dehydrorhamnose 3,5-epimerase	229	229	1	152	12229				572	572	572	OBJFHAEJ_02423	NBAFLDBC_02493	JKPFOPCL_01960	HHANDOON_01321	JCDNDFKM_02277	HJGIPANB_01899	NMNOAEFM_02069	KKBNPMCH_00925	GIKCHKBC_02464	JEKNJBJP_01702	LANMJPID_02261	FGACAJJE_02032	GCEHBJMK_00125	EOJEALAB_00980	FEHAHCDI_02350	CODPNJEK_00099	NGDNBCAP_02034	BOLCJEEK_01107	MGBBCLPB_00172	JCEIKKLO_00881	JKKDGEIC_01295	EEPEJOJH_00900	NNBPINMF_02097	PMGODCKH_02125	EHIDBPMP_02529	DGMLLHCP_02271	AGAKGNNJ_00329	MABIGDHL_02508	EKIJBLPN_01748	HMEKPKDB_01059	DFILABHI_00830	AMGCBKIL_01584	OIFCPMBK_01489	AILDDKPN_00382	FALKLNGJ_02142	JHKFIJKK_01044
rpoE		putative DNA-directed RNA polymerase subunit delta	229	229	1	152	9835				617	620	619	OBJFHAEJ_01424	NBAFLDBC_02206	JKPFOPCL_00532	HHANDOON_00197	JCDNDFKM_00982	HJGIPANB_00786	NMNOAEFM_02358	KKBNPMCH_01814	GIKCHKBC_01415	JEKNJBJP_00447	LANMJPID_00950	FGACAJJE_00507	GCEHBJMK_00467	EOJEALAB_02475	FEHAHCDI_02619	CODPNJEK_00617	NGDNBCAP_01030	BOLCJEEK_02446	MGBBCLPB_01971	JCEIKKLO_00108	JKKDGEIC_02281	EEPEJOJH_01446	NNBPINMF_01110	PMGODCKH_00169	EHIDBPMP_00582	DGMLLHCP_01436	AGAKGNNJ_01194	MABIGDHL_00201	EKIJBLPN_00817	HMEKPKDB_02229	DFILABHI_01815	AMGCBKIL_00153	OIFCPMBK_02726	AILDDKPN_02349	FALKLNGJ_01385	JHKFIJKK_00155
nusB		Transcription antitermination protein NusB	229	229	1	152	12291				449	449	449	OBJFHAEJ_02370	NBAFLDBC_02381	JKPFOPCL_01533	HHANDOON_02011	JCDNDFKM_02224	HJGIPANB_02011	NMNOAEFM_01075	KKBNPMCH_02719	GIKCHKBC_02517	JEKNJBJP_01755	LANMJPID_02208	FGACAJJE_02085	GCEHBJMK_00178	EOJEALAB_00927	FEHAHCDI_01375	CODPNJEK_00046	NGDNBCAP_02088	BOLCJEEK_01054	MGBBCLPB_00119	JCEIKKLO_00827	JKKDGEIC_01328	EEPEJOJH_02052	NNBPINMF_02151	PMGODCKH_02071	EHIDBPMP_02582	DGMLLHCP_02218	AGAKGNNJ_00276	MABIGDHL_02455	EKIJBLPN_01802	HMEKPKDB_01112	DFILABHI_00776	AMGCBKIL_01531	OIFCPMBK_01007	AILDDKPN_00329	FALKLNGJ_02089	JHKFIJKK_00991
pyk		Pyruvate kinase	229	229	1	152	12029				1781	1784	1783	OBJFHAEJ_00849	NBAFLDBC_00427	JKPFOPCL_02134	HHANDOON_01870	JCDNDFKM_02304	HJGIPANB_01803	NMNOAEFM_02178	KKBNPMCH_01198	GIKCHKBC_02367	JEKNJBJP_01842	LANMJPID_00535	FGACAJJE_01934	GCEHBJMK_00294	EOJEALAB_00910	FEHAHCDI_00690	CODPNJEK_01903	NGDNBCAP_01084	BOLCJEEK_00460	MGBBCLPB_00262	JCEIKKLO_00629	JKKDGEIC_00907	EEPEJOJH_00765	NNBPINMF_00602	PMGODCKH_00947	EHIDBPMP_01089	DGMLLHCP_00483	AGAKGNNJ_02263	MABIGDHL_02177	EKIJBLPN_02379	HMEKPKDB_00494	DFILABHI_02128	AMGCBKIL_01423	OIFCPMBK_00906	AILDDKPN_00312	FALKLNGJ_02287	JHKFIJKK_02510
znuC		High-affinity zinc uptake system ATP-binding protein ZnuC	229	229	1	152	3556				680	683	680	OBJFHAEJ_01905	NBAFLDBC_02036	JKPFOPCL_00263	HHANDOON_00354	JCDNDFKM_01246	HJGIPANB_02521	NMNOAEFM_01891	KKBNPMCH_01572	GIKCHKBC_00677	JEKNJBJP_02462	LANMJPID_02035	FGACAJJE_02367	GCEHBJMK_02034	EOJEALAB_01915	FEHAHCDI_01150	CODPNJEK_02565	NGDNBCAP_01257	BOLCJEEK_01655	MGBBCLPB_01571	JCEIKKLO_01523	JKKDGEIC_01836	EEPEJOJH_02299	NNBPINMF_01164	PMGODCKH_02591	EHIDBPMP_01504	DGMLLHCP_02384	AGAKGNNJ_01716	MABIGDHL_00625	EKIJBLPN_01503	HMEKPKDB_01924	DFILABHI_01542	AMGCBKIL_02484	OIFCPMBK_02171	AILDDKPN_01890	FALKLNGJ_01809	JHKFIJKK_01629
rplR		50S ribosomal protein L18	229	229	1	152	3962				356	356	356	OBJFHAEJ_02050	NBAFLDBC_01699	JKPFOPCL_00656	HHANDOON_01810	JCDNDFKM_01541	HJGIPANB_00081	NMNOAEFM_00204	KKBNPMCH_00308	GIKCHKBC_00432	JEKNJBJP_00931	LANMJPID_00025	FGACAJJE_02187	GCEHBJMK_00213	EOJEALAB_01442	FEHAHCDI_00173	CODPNJEK_01044	NGDNBCAP_02501	BOLCJEEK_00659	MGBBCLPB_02554	JCEIKKLO_02743	JKKDGEIC_00678	EEPEJOJH_00670	NNBPINMF_00173	PMGODCKH_02224	EHIDBPMP_00223	DGMLLHCP_00851	AGAKGNNJ_00375	MABIGDHL_00308	EKIJBLPN_00971	HMEKPKDB_01699	DFILABHI_02628	AMGCBKIL_02730	OIFCPMBK_01256	AILDDKPN_01447	FALKLNGJ_01556	JHKFIJKK_02359
glmU		Bifunctional protein GlmU	229	229	1	152	3553				1373	1373	1373	OBJFHAEJ_01908	NBAFLDBC_02033	JKPFOPCL_00260	HHANDOON_00357	JCDNDFKM_01249	HJGIPANB_02518	NMNOAEFM_01888	KKBNPMCH_01569	GIKCHKBC_00680	JEKNJBJP_02459	LANMJPID_02032	FGACAJJE_02370	GCEHBJMK_02037	EOJEALAB_01912	FEHAHCDI_01147	CODPNJEK_02568	NGDNBCAP_01254	BOLCJEEK_01652	MGBBCLPB_01568	JCEIKKLO_01526	JKKDGEIC_01839	EEPEJOJH_02296	NNBPINMF_01161	PMGODCKH_02594	EHIDBPMP_01501	DGMLLHCP_02381	AGAKGNNJ_01719	MABIGDHL_00622	EKIJBLPN_01506	HMEKPKDB_01927	DFILABHI_01545	AMGCBKIL_00686	OIFCPMBK_02168	AILDDKPN_01887	FALKLNGJ_01812	JHKFIJKK_01632
fabI		Enoyl-[acyl-carrier-protein] reductase [NADH] FabI	229	229	1	152	8807				755	755	755	OBJFHAEJ_00231	NBAFLDBC_00991	JKPFOPCL_02407	HHANDOON_00811	JCDNDFKM_00451	HJGIPANB_01306	NMNOAEFM_02086	KKBNPMCH_01968	GIKCHKBC_02075	JEKNJBJP_01411	LANMJPID_01257	FGACAJJE_00940	GCEHBJMK_02407	EOJEALAB_02071	FEHAHCDI_00781	CODPNJEK_00836	NGDNBCAP_00154	BOLCJEEK_01956	MGBBCLPB_02246	JCEIKKLO_02468	JKKDGEIC_01624	EEPEJOJH_00328	NNBPINMF_01638	PMGODCKH_00154	EHIDBPMP_02496	DGMLLHCP_01958	AGAKGNNJ_01888	MABIGDHL_01665	EKIJBLPN_00632	HMEKPKDB_00222	DFILABHI_00930	AMGCBKIL_01135	OIFCPMBK_00285	AILDDKPN_01999	FALKLNGJ_01974	JHKFIJKK_01652
sapB		Protein SapB	229	229	1	152	1369				713	713	713	OBJFHAEJ_02476	NBAFLDBC_01775	JKPFOPCL_01640	HHANDOON_01038	JCDNDFKM_01954	HJGIPANB_02311	NMNOAEFM_01043	KKBNPMCH_00550	GIKCHKBC_00097	JEKNJBJP_01241	LANMJPID_02363	FGACAJJE_00077	GCEHBJMK_02087	EOJEALAB_01075	FEHAHCDI_00355	CODPNJEK_02111	NGDNBCAP_00641	BOLCJEEK_00507	MGBBCLPB_02775	JCEIKKLO_02359	JKKDGEIC_01399	EEPEJOJH_01841	NNBPINMF_00423	PMGODCKH_02475	EHIDBPMP_01867	DGMLLHCP_02099	AGAKGNNJ_02436	MABIGDHL_02030	EKIJBLPN_02132	HMEKPKDB_00659	DFILABHI_00157	AMGCBKIL_01949	OIFCPMBK_00765	AILDDKPN_01113	FALKLNGJ_00558	JHKFIJKK_02239
nagR_1		HTH-type transcriptional repressor NagR	229	229	1	152	9748				707	707	707	OBJFHAEJ_00343	NBAFLDBC_02245	JKPFOPCL_00493	HHANDOON_00159	JCDNDFKM_01029	HJGIPANB_00825	NMNOAEFM_02319	KKBNPMCH_00257	GIKCHKBC_01454	JEKNJBJP_02175	LANMJPID_00912	FGACAJJE_02725	GCEHBJMK_00077	EOJEALAB_01305	FEHAHCDI_01206	CODPNJEK_01133	NGDNBCAP_02158	BOLCJEEK_02120	MGBBCLPB_01933	JCEIKKLO_00069	JKKDGEIC_01112	EEPEJOJH_01484	NNBPINMF_02274	PMGODCKH_00261	EHIDBPMP_01123	DGMLLHCP_01144	AGAKGNNJ_00477	MABIGDHL_01433	EKIJBLPN_00774	HMEKPKDB_02276	DFILABHI_01858	AMGCBKIL_00114	OIFCPMBK_02688	AILDDKPN_00603	FALKLNGJ_00858	JHKFIJKK_01287
pstB3_2		Phosphate import ATP-binding protein PstB 3	229	229	1	152	9727				758	758	758	OBJFHAEJ_00327	NBAFLDBC_02261	JKPFOPCL_00477	HHANDOON_00143	JCDNDFKM_01045	HJGIPANB_00841	NMNOAEFM_02303	KKBNPMCH_00241	GIKCHKBC_01470	JEKNJBJP_02191	LANMJPID_00896	FGACAJJE_02741	GCEHBJMK_00061	EOJEALAB_01289	FEHAHCDI_01222	CODPNJEK_01117	NGDNBCAP_02174	BOLCJEEK_02136	MGBBCLPB_01917	JCEIKKLO_00053	JKKDGEIC_01096	EEPEJOJH_01499	NNBPINMF_02258	PMGODCKH_00277	EHIDBPMP_01139	DGMLLHCP_01128	AGAKGNNJ_00493	MABIGDHL_01449	EKIJBLPN_00758	HMEKPKDB_02292	DFILABHI_02248	AMGCBKIL_00098	OIFCPMBK_02673	AILDDKPN_00619	FALKLNGJ_00842	JHKFIJKK_01303
adk		Adenylate kinase	229	229	1	152	3967				647	647	647	OBJFHAEJ_02055	NBAFLDBC_01694	JKPFOPCL_00651	HHANDOON_01815	JCDNDFKM_01546	HJGIPANB_00086	NMNOAEFM_00199	KKBNPMCH_00313	GIKCHKBC_00427	JEKNJBJP_00936	LANMJPID_00030	FGACAJJE_02192	GCEHBJMK_00218	EOJEALAB_01437	FEHAHCDI_00168	CODPNJEK_01049	NGDNBCAP_02496	BOLCJEEK_00654	MGBBCLPB_02549	JCEIKKLO_02748	JKKDGEIC_00683	EEPEJOJH_00665	NNBPINMF_00168	PMGODCKH_02229	EHIDBPMP_00218	DGMLLHCP_00846	AGAKGNNJ_00380	MABIGDHL_00313	EKIJBLPN_00966	HMEKPKDB_01694	DFILABHI_02633	AMGCBKIL_02735	OIFCPMBK_01251	AILDDKPN_01442	FALKLNGJ_01561	JHKFIJKK_02364
rpsB		30S ribosomal protein S2	229	229	1	152	6924				782	782	782	OBJFHAEJ_01687	NBAFLDBC_00831	JKPFOPCL_00193	HHANDOON_01486	JCDNDFKM_00069	HJGIPANB_01055	NMNOAEFM_01516	KKBNPMCH_00681	GIKCHKBC_01758	JEKNJBJP_01545	LANMJPID_00295	FGACAJJE_01470	GCEHBJMK_00662	EOJEALAB_00168	FEHAHCDI_02503	CODPNJEK_00654	NGDNBCAP_02601	BOLCJEEK_02378	MGBBCLPB_00762	JCEIKKLO_00242	JKKDGEIC_01224	EEPEJOJH_00599	NNBPINMF_01244	PMGODCKH_01233	EHIDBPMP_01304	DGMLLHCP_00179	AGAKGNNJ_02564	MABIGDHL_00565	EKIJBLPN_00416	HMEKPKDB_02558	DFILABHI_00568	AMGCBKIL_00343	OIFCPMBK_00328	AILDDKPN_01377	FALKLNGJ_00169	JHKFIJKK_00370
thiK		Thiamine kinase	229	229	1	152	1289				782	782	782	OBJFHAEJ_02543	NBAFLDBC_00227	JKPFOPCL_01572	HHANDOON_00971	JCDNDFKM_02021	HJGIPANB_02379	NMNOAEFM_00975	KKBNPMCH_00483	GIKCHKBC_00165	JEKNJBJP_01174	LANMJPID_02430	FGACAJJE_00010	GCEHBJMK_02154	EOJEALAB_01008	FEHAHCDI_01759	CODPNJEK_02043	NGDNBCAP_00574	BOLCJEEK_00574	MGBBCLPB_02708	JCEIKKLO_02292	JKKDGEIC_01466	EEPEJOJH_01774	NNBPINMF_00490	PMGODCKH_02408	EHIDBPMP_01800	DGMLLHCP_02032	AGAKGNNJ_02503	MABIGDHL_02097	EKIJBLPN_02064	HMEKPKDB_00592	DFILABHI_01767	AMGCBKIL_02018	OIFCPMBK_00832	AILDDKPN_01205	FALKLNGJ_00491	JHKFIJKK_02172
typA		GTP-binding protein TypA/BipA	229	229	1	152	8676				1829	1829	1829	OBJFHAEJ_00765	NBAFLDBC_00326	JKPFOPCL_02040	HHANDOON_01256	JCDNDFKM_02186	HJGIPANB_01575	NMNOAEFM_02638	KKBNPMCH_00584	GIKCHKBC_02138	JEKNJBJP_00176	LANMJPID_00156	FGACAJJE_00877	GCEHBJMK_00400	EOJEALAB_02362	FEHAHCDI_00240	CODPNJEK_00410	NGDNBCAP_00789	BOLCJEEK_00335	MGBBCLPB_00317	JCEIKKLO_00333	JKKDGEIC_00512	EEPEJOJH_00442	NNBPINMF_00528	PMGODCKH_00470	EHIDBPMP_00298	DGMLLHCP_02343	AGAKGNNJ_00255	MABIGDHL_02395	EKIJBLPN_00235	HMEKPKDB_00158	DFILABHI_02278	AMGCBKIL_02523	OIFCPMBK_01335	AILDDKPN_02123	FALKLNGJ_02414	JHKFIJKK_02567
yadH		Inner membrane transport permease YadH	229	229	1	152	3678				770	770	770	OBJFHAEJ_01832	NBAFLDBC_02097	JKPFOPCL_00324	HHANDOON_00298	JCDNDFKM_01174	HJGIPANB_02582	NMNOAEFM_01952	KKBNPMCH_01629	GIKCHKBC_00609	JEKNJBJP_02517	LANMJPID_02092	FGACAJJE_02295	GCEHBJMK_01978	EOJEALAB_02305	FEHAHCDI_02428	CODPNJEK_00200	NGDNBCAP_00722	BOLCJEEK_00993	MGBBCLPB_01627	JCEIKKLO_00466	JKKDGEIC_02352	EEPEJOJH_02355	NNBPINMF_02442	PMGODCKH_02508	EHIDBPMP_01560	DGMLLHCP_02440	AGAKGNNJ_01526	MABIGDHL_00681	EKIJBLPN_01283	HMEKPKDB_01852	DFILABHI_00327	AMGCBKIL_02414	OIFCPMBK_02227	AILDDKPN_02544	FALKLNGJ_00730	JHKFIJKK_01213
rfbA		Glucose-1-phosphate thymidylyltransferase 1	229	229	1	152	12230				866	866	866	OBJFHAEJ_02422	NBAFLDBC_02492	JKPFOPCL_01959	HHANDOON_01320	JCDNDFKM_02276	HJGIPANB_01900	NMNOAEFM_02070	KKBNPMCH_00926	GIKCHKBC_02465	JEKNJBJP_01703	LANMJPID_02260	FGACAJJE_02033	GCEHBJMK_00126	EOJEALAB_00979	FEHAHCDI_02349	CODPNJEK_00098	NGDNBCAP_02035	BOLCJEEK_01106	MGBBCLPB_00171	JCEIKKLO_00880	JKKDGEIC_01296	EEPEJOJH_00899	NNBPINMF_02098	PMGODCKH_02124	EHIDBPMP_02530	DGMLLHCP_02270	AGAKGNNJ_00328	MABIGDHL_02507	EKIJBLPN_01749	HMEKPKDB_01060	DFILABHI_00829	AMGCBKIL_01583	OIFCPMBK_01490	AILDDKPN_00381	FALKLNGJ_02141	JHKFIJKK_01043
group_13065		hypothetical protein	229	229	1	152	1421				644	644	644	OBJFHAEJ_02452	NBAFLDBC_01827	JKPFOPCL_01212	HHANDOON_00621	JCDNDFKM_01930	HJGIPANB_02286	NMNOAEFM_01325	KKBNPMCH_01402	GIKCHKBC_00074	JEKNJBJP_01266	LANMJPID_02338	FGACAJJE_00101	GCEHBJMK_02062	EOJEALAB_01100	FEHAHCDI_01024	CODPNJEK_02258	NGDNBCAP_00672	BOLCJEEK_00482	MGBBCLPB_02800	JCEIKKLO_02384	JKKDGEIC_01374	EEPEJOJH_01866	NNBPINMF_01290	PMGODCKH_00759	EHIDBPMP_01892	DGMLLHCP_02124	AGAKGNNJ_02411	MABIGDHL_02005	EKIJBLPN_02158	HMEKPKDB_00683	DFILABHI_00131	AMGCBKIL_01924	OIFCPMBK_00739	AILDDKPN_01138	FALKLNGJ_01683	JHKFIJKK_02264
lexA		LexA repressor	229	229	1	152	8821				623	623	623	OBJFHAEJ_00217	NBAFLDBC_01205	JKPFOPCL_01352	HHANDOON_00796	JCDNDFKM_00437	HJGIPANB_01321	NMNOAEFM_00783	KKBNPMCH_01954	GIKCHKBC_02061	JEKNJBJP_01425	LANMJPID_01271	FGACAJJE_00954	GCEHBJMK_02421	EOJEALAB_02057	FEHAHCDI_00767	CODPNJEK_00822	NGDNBCAP_00140	BOLCJEEK_01970	MGBBCLPB_02260	JCEIKKLO_02482	JKKDGEIC_01638	EEPEJOJH_00342	NNBPINMF_01624	PMGODCKH_00140	EHIDBPMP_02482	DGMLLHCP_01944	AGAKGNNJ_01874	MABIGDHL_01651	EKIJBLPN_00646	HMEKPKDB_00236	DFILABHI_00944	AMGCBKIL_01121	OIFCPMBK_00271	AILDDKPN_01985	FALKLNGJ_01960	JHKFIJKK_01666
rplP		50S ribosomal protein L16	229	229	1	152	3953				434	434	434	OBJFHAEJ_02041	NBAFLDBC_01708	JKPFOPCL_00665	HHANDOON_01801	JCDNDFKM_01532	HJGIPANB_00072	NMNOAEFM_00213	KKBNPMCH_00299	GIKCHKBC_00441	JEKNJBJP_00922	LANMJPID_00016	FGACAJJE_02178	GCEHBJMK_00204	EOJEALAB_01451	FEHAHCDI_00182	CODPNJEK_01035	NGDNBCAP_02510	BOLCJEEK_00668	MGBBCLPB_02563	JCEIKKLO_02734	JKKDGEIC_00669	EEPEJOJH_00679	NNBPINMF_00182	PMGODCKH_02215	EHIDBPMP_00232	DGMLLHCP_00860	AGAKGNNJ_00366	MABIGDHL_00299	EKIJBLPN_01222	HMEKPKDB_01708	DFILABHI_02619	AMGCBKIL_02721	OIFCPMBK_01265	AILDDKPN_01456	FALKLNGJ_01547	JHKFIJKK_02350
lysS		Lysine--tRNA ligase	229	229	1	152	3509				1496	1496	1496	OBJFHAEJ_01946	NBAFLDBC_01995	JKPFOPCL_00222	HHANDOON_00396	JCDNDFKM_01287	HJGIPANB_02480	NMNOAEFM_01850	KKBNPMCH_01692	GIKCHKBC_00718	JEKNJBJP_01576	LANMJPID_01994	FGACAJJE_02408	GCEHBJMK_01312	EOJEALAB_01468	FEHAHCDI_01108	CODPNJEK_02606	NGDNBCAP_01215	BOLCJEEK_01363	MGBBCLPB_01530	JCEIKKLO_01483	JKKDGEIC_01507	EEPEJOJH_01173	NNBPINMF_01122	PMGODCKH_02633	EHIDBPMP_01335	DGMLLHCP_01385	AGAKGNNJ_01913	MABIGDHL_01552	EKIJBLPN_01576	HMEKPKDB_01965	DFILABHI_01738	AMGCBKIL_00724	OIFCPMBK_02130	AILDDKPN_01278	FALKLNGJ_01337	JHKFIJKK_01537
argS		Arginine--tRNA ligase	229	229	1	152	6920				1691	1691	1691	OBJFHAEJ_01692	NBAFLDBC_00835	JKPFOPCL_00197	HHANDOON_01490	JCDNDFKM_00064	HJGIPANB_01051	NMNOAEFM_01512	KKBNPMCH_00677	GIKCHKBC_01754	JEKNJBJP_01541	LANMJPID_00299	FGACAJJE_01465	GCEHBJMK_00666	EOJEALAB_00172	FEHAHCDI_02507	CODPNJEK_00658	NGDNBCAP_02597	BOLCJEEK_02382	MGBBCLPB_00758	JCEIKKLO_00246	JKKDGEIC_01228	EEPEJOJH_00595	NNBPINMF_01240	PMGODCKH_01237	EHIDBPMP_01300	DGMLLHCP_00183	AGAKGNNJ_02560	MABIGDHL_00569	EKIJBLPN_00412	HMEKPKDB_02563	DFILABHI_00572	AMGCBKIL_00348	OIFCPMBK_00332	AILDDKPN_01381	FALKLNGJ_00173	JHKFIJKK_00366
ntpB		V-type sodium ATPase subunit B	229	229	1	152	9849				1376	1376	1376	OBJFHAEJ_01412	NBAFLDBC_02194	JKPFOPCL_00544	HHANDOON_00209	JCDNDFKM_00970	HJGIPANB_00774	NMNOAEFM_02370	KKBNPMCH_01212	GIKCHKBC_01403	JEKNJBJP_00459	LANMJPID_00962	FGACAJJE_00519	GCEHBJMK_00479	EOJEALAB_02463	FEHAHCDI_02607	CODPNJEK_00629	NGDNBCAP_01018	BOLCJEEK_02458	MGBBCLPB_01983	JCEIKKLO_00117	JKKDGEIC_02269	EEPEJOJH_01434	NNBPINMF_01098	PMGODCKH_00181	EHIDBPMP_00594	DGMLLHCP_01424	AGAKGNNJ_01206	MABIGDHL_00189	EKIJBLPN_00826	HMEKPKDB_02217	DFILABHI_01806	AMGCBKIL_00165	OIFCPMBK_02738	AILDDKPN_02361	FALKLNGJ_01397	JHKFIJKK_00167
group_13071		hypothetical protein	229	229	1	152	3931				956	956	956	OBJFHAEJ_02021	NBAFLDBC_01728	JKPFOPCL_00685	HHANDOON_01781	JCDNDFKM_01512	HJGIPANB_00052	NMNOAEFM_00233	KKBNPMCH_01791	GIKCHKBC_00461	JEKNJBJP_02302	LANMJPID_01243	FGACAJJE_02158	GCEHBJMK_01692	EOJEALAB_01891	FEHAHCDI_01414	CODPNJEK_01015	NGDNBCAP_02530	BOLCJEEK_01920	MGBBCLPB_02583	JCEIKKLO_01891	JKKDGEIC_01806	EEPEJOJH_01308	NNBPINMF_01323	PMGODCKH_02195	EHIDBPMP_01660	DGMLLHCP_01774	AGAKGNNJ_01697	MABIGDHL_01854	EKIJBLPN_01242	HMEKPKDB_01728	DFILABHI_02599	AMGCBKIL_01382	OIFCPMBK_01285	AILDDKPN_01830	FALKLNGJ_01790	JHKFIJKK_01765
pcrA		ATP-dependent DNA helicase PcrA	229	229	1	152	7110				2234	2237	2236	OBJFHAEJ_01612	NBAFLDBC_00750	JKPFOPCL_00112	HHANDOON_01098	JCDNDFKM_00144	HJGIPANB_01136	NMNOAEFM_01597	KKBNPMCH_02355	GIKCHKBC_01845	JEKNJBJP_00388	LANMJPID_01873	FGACAJJE_01545	GCEHBJMK_01863	EOJEALAB_00090	FEHAHCDI_02153	CODPNJEK_00433	NGDNBCAP_01889	BOLCJEEK_00070	MGBBCLPB_02154	JCEIKKLO_01340	JKKDGEIC_02125	EEPEJOJH_00967	NNBPINMF_01009	PMGODCKH_01025	EHIDBPMP_00952	DGMLLHCP_01019	AGAKGNNJ_00048	MABIGDHL_00090	EKIJBLPN_00077	HMEKPKDB_02483	DFILABHI_01424	AMGCBKIL_02337	OIFCPMBK_00611	AILDDKPN_00048	FALKLNGJ_00090	JHKFIJKK_00048
ntpK		V-type sodium ATPase subunit K	229	229	1	152	9854				470	470	470	OBJFHAEJ_01407	NBAFLDBC_02189	JKPFOPCL_00549	HHANDOON_00214	JCDNDFKM_00965	HJGIPANB_00769	NMNOAEFM_02375	KKBNPMCH_01217	GIKCHKBC_01398	JEKNJBJP_00464	LANMJPID_00967	FGACAJJE_00524	GCEHBJMK_00484	EOJEALAB_02458	FEHAHCDI_02602	CODPNJEK_00634	NGDNBCAP_01013	BOLCJEEK_02463	MGBBCLPB_01988	JCEIKKLO_00122	JKKDGEIC_02264	EEPEJOJH_01429	NNBPINMF_01093	PMGODCKH_00186	EHIDBPMP_00599	DGMLLHCP_01419	AGAKGNNJ_01211	MABIGDHL_00184	EKIJBLPN_00975	HMEKPKDB_02212	DFILABHI_01801	AMGCBKIL_00170	OIFCPMBK_01712	AILDDKPN_02366	FALKLNGJ_01402	JHKFIJKK_00172
gsiC		Glutathione transport system permease protein GsiC	229	229	1	152	3988				962	962	962	OBJFHAEJ_02076	NBAFLDBC_01673	JKPFOPCL_00630	HHANDOON_01657	JCDNDFKM_01567	HJGIPANB_00107	NMNOAEFM_00178	KKBNPMCH_00333	GIKCHKBC_00407	JEKNJBJP_00956	LANMJPID_00050	FGACAJJE_02213	GCEHBJMK_00238	EOJEALAB_01417	FEHAHCDI_00148	CODPNJEK_01151	NGDNBCAP_02476	BOLCJEEK_00634	MGBBCLPB_02529	JCEIKKLO_02768	JKKDGEIC_00703	EEPEJOJH_00645	NNBPINMF_00148	PMGODCKH_02249	EHIDBPMP_00198	DGMLLHCP_00826	AGAKGNNJ_00400	MABIGDHL_00333	EKIJBLPN_00946	HMEKPKDB_01673	DFILABHI_02653	AMGCBKIL_02755	OIFCPMBK_01231	AILDDKPN_00452	FALKLNGJ_01199	JHKFIJKK_02384
secY		Protein translocase subunit SecY	229	229	1	152	3966				1295	1295	1295	OBJFHAEJ_02054	NBAFLDBC_01695	JKPFOPCL_00652	HHANDOON_01814	JCDNDFKM_01545	HJGIPANB_00085	NMNOAEFM_00200	KKBNPMCH_00312	GIKCHKBC_00428	JEKNJBJP_00935	LANMJPID_00029	FGACAJJE_02191	GCEHBJMK_00217	EOJEALAB_01438	FEHAHCDI_00169	CODPNJEK_01048	NGDNBCAP_02497	BOLCJEEK_00655	MGBBCLPB_02550	JCEIKKLO_02747	JKKDGEIC_00682	EEPEJOJH_00666	NNBPINMF_00169	PMGODCKH_02228	EHIDBPMP_00219	DGMLLHCP_00847	AGAKGNNJ_00379	MABIGDHL_00312	EKIJBLPN_00967	HMEKPKDB_01695	DFILABHI_02632	AMGCBKIL_02734	OIFCPMBK_01252	AILDDKPN_01443	FALKLNGJ_01560	JHKFIJKK_02363
rnj1		Ribonuclease J 1	229	229	1	152	1698				1679	1679	1679	OBJFHAEJ_00474	NBAFLDBC_00129	JKPFOPCL_01693	HHANDOON_00937	JCDNDFKM_01902	HJGIPANB_02090	NMNOAEFM_00429	KKBNPMCH_01273	GIKCHKBC_01158	JEKNJBJP_00534	LANMJPID_01080	FGACAJJE_02431	GCEHBJMK_01439	EOJEALAB_01608	FEHAHCDI_01289	CODPNJEK_01610	NGDNBCAP_00293	BOLCJEEK_01841	MGBBCLPB_00025	JCEIKKLO_01133	JKKDGEIC_01599	EEPEJOJH_02128	NNBPINMF_00214	PMGODCKH_00399	EHIDBPMP_01480	DGMLLHCP_01747	AGAKGNNJ_01617	MABIGDHL_01566	EKIJBLPN_00547	HMEKPKDB_01254	DFILABHI_00654	AMGCBKIL_01454	OIFCPMBK_00857	AILDDKPN_01703	FALKLNGJ_01587	JHKFIJKK_01580
uvrB		UvrABC system protein B	229	229	1	152	7065				1991	1994	1993	OBJFHAEJ_01642	NBAFLDBC_00782	JKPFOPCL_00144	HHANDOON_01068	JCDNDFKM_00114	HJGIPANB_01104	NMNOAEFM_01565	KKBNPMCH_02386	GIKCHKBC_01814	JEKNJBJP_00358	LANMJPID_01842	FGACAJJE_01515	GCEHBJMK_01893	EOJEALAB_00120	FEHAHCDI_02122	CODPNJEK_00463	NGDNBCAP_01920	BOLCJEEK_00100	MGBBCLPB_02185	JCEIKKLO_01309	JKKDGEIC_02095	EEPEJOJH_00937	NNBPINMF_01040	PMGODCKH_00994	EHIDBPMP_00922	DGMLLHCP_01049	AGAKGNNJ_00018	MABIGDHL_00120	EKIJBLPN_00109	HMEKPKDB_02513	DFILABHI_01392	AMGCBKIL_02367	OIFCPMBK_00642	AILDDKPN_00018	FALKLNGJ_00120	JHKFIJKK_00018
tgt		Queuine tRNA-ribosyltransferase	229	229	1	152	4207				1145	1145	1145	OBJFHAEJ_01084	NBAFLDBC_00477	JKPFOPCL_02184	HHANDOON_01203	JCDNDFKM_00535	HJGIPANB_00227	NMNOAEFM_01791	KKBNPMCH_00426	GIKCHKBC_00890	JEKNJBJP_00305	LANMJPID_01758	FGACAJJE_00156	GCEHBJMK_00903	EOJEALAB_00816	FEHAHCDI_00053	CODPNJEK_01776	NGDNBCAP_02381	BOLCJEEK_00900	MGBBCLPB_01074	JCEIKKLO_00185	JKKDGEIC_00820	EEPEJOJH_02600	NNBPINMF_00053	PMGODCKH_02344	EHIDBPMP_02129	DGMLLHCP_01336	AGAKGNNJ_01371	MABIGDHL_01207	EKIJBLPN_00499	HMEKPKDB_01551	DFILABHI_00367	AMGCBKIL_00440	OIFCPMBK_01115	AILDDKPN_02284	FALKLNGJ_02545	JHKFIJKK_00934
tsaD		tRNA N6-adenosine threonylcarbamoyltransferase	229	229	1	152	6914				1016	1016	1016	OBJFHAEJ_01698	NBAFLDBC_00841	JKPFOPCL_00203	HHANDOON_01496	JCDNDFKM_00058	HJGIPANB_01045	NMNOAEFM_01506	KKBNPMCH_00671	GIKCHKBC_01748	JEKNJBJP_01535	LANMJPID_00305	FGACAJJE_01459	GCEHBJMK_00672	EOJEALAB_00178	FEHAHCDI_02513	CODPNJEK_00664	NGDNBCAP_02591	BOLCJEEK_02388	MGBBCLPB_00752	JCEIKKLO_00252	JKKDGEIC_01234	EEPEJOJH_00589	NNBPINMF_01234	PMGODCKH_01243	EHIDBPMP_01405	DGMLLHCP_00189	AGAKGNNJ_02554	MABIGDHL_00575	EKIJBLPN_00406	HMEKPKDB_02569	DFILABHI_00578	AMGCBKIL_00354	OIFCPMBK_00338	AILDDKPN_01387	FALKLNGJ_00179	JHKFIJKK_00360
yjbM		GTP pyrophosphokinase YjbM	229	229	1	152	1339				704	707	706	OBJFHAEJ_02503	NBAFLDBC_00186	JKPFOPCL_01613	HHANDOON_01011	JCDNDFKM_01981	HJGIPANB_02338	NMNOAEFM_01016	KKBNPMCH_00523	GIKCHKBC_00124	JEKNJBJP_01214	LANMJPID_02390	FGACAJJE_00050	GCEHBJMK_02114	EOJEALAB_01048	FEHAHCDI_00382	CODPNJEK_02084	NGDNBCAP_00614	BOLCJEEK_00534	MGBBCLPB_02748	JCEIKKLO_02332	JKKDGEIC_01426	EEPEJOJH_01814	NNBPINMF_00450	PMGODCKH_02448	EHIDBPMP_01840	DGMLLHCP_02072	AGAKGNNJ_02463	MABIGDHL_02057	EKIJBLPN_02105	HMEKPKDB_00632	DFILABHI_00184	AMGCBKIL_01977	OIFCPMBK_00792	AILDDKPN_01165	FALKLNGJ_00531	JHKFIJKK_02212
nrdF		Ribonucleoside-diphosphate reductase 2 subunit beta	229	229	1	152	1412				965	965	965	OBJFHAEJ_02458	NBAFLDBC_01821	JKPFOPCL_01218	HHANDOON_00627	JCDNDFKM_01936	HJGIPANB_02292	NMNOAEFM_01319	KKBNPMCH_01408	GIKCHKBC_00080	JEKNJBJP_01260	LANMJPID_02344	FGACAJJE_00095	GCEHBJMK_02068	EOJEALAB_01094	FEHAHCDI_01018	CODPNJEK_02252	NGDNBCAP_00678	BOLCJEEK_00488	MGBBCLPB_02794	JCEIKKLO_02378	JKKDGEIC_01380	EEPEJOJH_01860	NNBPINMF_01296	PMGODCKH_00765	EHIDBPMP_01886	DGMLLHCP_02118	AGAKGNNJ_02417	MABIGDHL_02011	EKIJBLPN_02152	HMEKPKDB_00677	DFILABHI_00137	AMGCBKIL_01930	OIFCPMBK_00745	AILDDKPN_01132	FALKLNGJ_01689	JHKFIJKK_02258
group_13083		hypothetical protein	229	229	1	152	10946				344	344	344	OBJFHAEJ_00543	NBAFLDBC_02370	JKPFOPCL_01544	HHANDOON_00863	JCDNDFKM_01833	HJGIPANB_02022	NMNOAEFM_01064	KKBNPMCH_02730	GIKCHKBC_02528	JEKNJBJP_00780	LANMJPID_02197	FGACAJJE_02500	GCEHBJMK_01266	EOJEALAB_01334	FEHAHCDI_01386	CODPNJEK_00035	NGDNBCAP_02099	BOLCJEEK_01480	MGBBCLPB_00108	JCEIKKLO_00816	JKKDGEIC_01141	EEPEJOJH_02063	NNBPINMF_02162	PMGODCKH_02060	EHIDBPMP_01251	DGMLLHCP_00878	AGAKGNNJ_00792	MABIGDHL_01303	EKIJBLPN_01813	HMEKPKDB_01185	DFILABHI_00765	AMGCBKIL_01520	OIFCPMBK_01693	AILDDKPN_00732	FALKLNGJ_01479	JHKFIJKK_01366
ypdF		Aminopeptidase YpdF	229	229	1	152	12293				1064	1064	1064	OBJFHAEJ_02368	NBAFLDBC_02379	JKPFOPCL_01535	HHANDOON_02013	JCDNDFKM_02222	HJGIPANB_02013	NMNOAEFM_01073	KKBNPMCH_02721	GIKCHKBC_02519	JEKNJBJP_01757	LANMJPID_02206	FGACAJJE_02087	GCEHBJMK_00180	EOJEALAB_00925	FEHAHCDI_01377	CODPNJEK_00044	NGDNBCAP_02090	BOLCJEEK_01052	MGBBCLPB_00117	JCEIKKLO_00825	JKKDGEIC_01326	EEPEJOJH_02054	NNBPINMF_02153	PMGODCKH_02069	EHIDBPMP_02584	DGMLLHCP_02216	AGAKGNNJ_00274	MABIGDHL_02453	EKIJBLPN_01804	HMEKPKDB_01114	DFILABHI_00774	AMGCBKIL_01529	OIFCPMBK_01005	AILDDKPN_00327	FALKLNGJ_02087	JHKFIJKK_00989
dagK_1		Diacylglycerol kinase	229	229	1	152	7116				1055	1055	1055	OBJFHAEJ_01607	NBAFLDBC_00745	JKPFOPCL_00107	HHANDOON_01103	JCDNDFKM_00149	HJGIPANB_01141	NMNOAEFM_01602	KKBNPMCH_02350	GIKCHKBC_01850	JEKNJBJP_00393	LANMJPID_01878	FGACAJJE_01550	GCEHBJMK_01858	EOJEALAB_00085	FEHAHCDI_02158	CODPNJEK_00428	NGDNBCAP_01884	BOLCJEEK_00065	MGBBCLPB_02149	JCEIKKLO_01345	JKKDGEIC_02130	EEPEJOJH_00972	NNBPINMF_01004	PMGODCKH_01030	EHIDBPMP_00957	DGMLLHCP_01014	AGAKGNNJ_00053	MABIGDHL_00085	EKIJBLPN_00072	HMEKPKDB_02478	DFILABHI_01429	AMGCBKIL_02332	OIFCPMBK_00606	AILDDKPN_00053	FALKLNGJ_00085	JHKFIJKK_00053
znuB		High-affinity zinc uptake system membrane protein ZnuB	229	229	1	152	3555				824	824	824	OBJFHAEJ_01906	NBAFLDBC_02035	JKPFOPCL_00262	HHANDOON_00355	JCDNDFKM_01247	HJGIPANB_02520	NMNOAEFM_01890	KKBNPMCH_01571	GIKCHKBC_00678	JEKNJBJP_02461	LANMJPID_02034	FGACAJJE_02368	GCEHBJMK_02035	EOJEALAB_01914	FEHAHCDI_01149	CODPNJEK_02566	NGDNBCAP_01256	BOLCJEEK_01654	MGBBCLPB_01570	JCEIKKLO_01524	JKKDGEIC_01837	EEPEJOJH_02298	NNBPINMF_01163	PMGODCKH_02592	EHIDBPMP_01503	DGMLLHCP_02383	AGAKGNNJ_01717	MABIGDHL_00624	EKIJBLPN_01504	HMEKPKDB_01925	DFILABHI_01543	AMGCBKIL_02485	OIFCPMBK_02170	AILDDKPN_01889	FALKLNGJ_01810	JHKFIJKK_01630
veg		Protein Veg	229	229	1	152	3571				245	245	245	OBJFHAEJ_01891	NBAFLDBC_02050	JKPFOPCL_00277	HHANDOON_00340	JCDNDFKM_01232	HJGIPANB_02535	NMNOAEFM_01905	KKBNPMCH_01586	GIKCHKBC_00663	JEKNJBJP_02476	LANMJPID_02049	FGACAJJE_02353	GCEHBJMK_02020	EOJEALAB_02263	FEHAHCDI_01164	CODPNJEK_02550	NGDNBCAP_01271	BOLCJEEK_01035	MGBBCLPB_01585	JCEIKKLO_01509	JKKDGEIC_02394	EEPEJOJH_02313	NNBPINMF_01178	PMGODCKH_02577	EHIDBPMP_01518	DGMLLHCP_02398	AGAKGNNJ_01484	MABIGDHL_00639	EKIJBLPN_01310	HMEKPKDB_01910	DFILABHI_02228	AMGCBKIL_02470	OIFCPMBK_02185	AILDDKPN_02586	FALKLNGJ_00772	JHKFIJKK_01171
group_13089		putative ABC transporter ATP-binding protein	229	229	1	152	1739				1730	1730	1730	OBJFHAEJ_00476	NBAFLDBC_00127	JKPFOPCL_01691	HHANDOON_00935	JCDNDFKM_01900	HJGIPANB_02088	NMNOAEFM_00427	KKBNPMCH_01271	GIKCHKBC_01160	JEKNJBJP_00536	LANMJPID_01078	FGACAJJE_02433	GCEHBJMK_01437	EOJEALAB_01610	FEHAHCDI_01287	CODPNJEK_01608	NGDNBCAP_00291	BOLCJEEK_01843	MGBBCLPB_00027	JCEIKKLO_01135	JKKDGEIC_01597	EEPEJOJH_02126	NNBPINMF_00216	PMGODCKH_00397	EHIDBPMP_01482	DGMLLHCP_01749	AGAKGNNJ_01619	MABIGDHL_01568	EKIJBLPN_00545	HMEKPKDB_01252	DFILABHI_00656	AMGCBKIL_01456	OIFCPMBK_00859	AILDDKPN_01701	FALKLNGJ_01585	JHKFIJKK_01578
rplGA		putative ribosomal protein YlxQ	229	229	1	152	6937				311	311	311	OBJFHAEJ_01675	NBAFLDBC_00819	JKPFOPCL_00181	HHANDOON_01474	JCDNDFKM_00081	HJGIPANB_01067	NMNOAEFM_01528	KKBNPMCH_00693	GIKCHKBC_01770	JEKNJBJP_01557	LANMJPID_00283	FGACAJJE_01482	GCEHBJMK_00650	EOJEALAB_00156	FEHAHCDI_02491	CODPNJEK_01838	NGDNBCAP_02613	BOLCJEEK_02366	MGBBCLPB_00774	JCEIKKLO_00230	JKKDGEIC_01212	EEPEJOJH_00611	NNBPINMF_01256	PMGODCKH_01221	EHIDBPMP_01316	DGMLLHCP_00167	AGAKGNNJ_02576	MABIGDHL_00553	EKIJBLPN_00428	HMEKPKDB_02546	DFILABHI_00556	AMGCBKIL_00331	OIFCPMBK_00316	AILDDKPN_01365	FALKLNGJ_00157	JHKFIJKK_00382
rplV		50S ribosomal protein L22	229	229	1	152	3951				347	347	347	OBJFHAEJ_02039	NBAFLDBC_01710	JKPFOPCL_00667	HHANDOON_01799	JCDNDFKM_01530	HJGIPANB_00070	NMNOAEFM_00215	KKBNPMCH_00297	GIKCHKBC_00443	JEKNJBJP_00920	LANMJPID_00014	FGACAJJE_02176	GCEHBJMK_00202	EOJEALAB_01453	FEHAHCDI_00184	CODPNJEK_01033	NGDNBCAP_02512	BOLCJEEK_00670	MGBBCLPB_02565	JCEIKKLO_02732	JKKDGEIC_00667	EEPEJOJH_00681	NNBPINMF_00184	PMGODCKH_02213	EHIDBPMP_00234	DGMLLHCP_00862	AGAKGNNJ_00364	MABIGDHL_00297	EKIJBLPN_01224	HMEKPKDB_01710	DFILABHI_02617	AMGCBKIL_02719	OIFCPMBK_01267	AILDDKPN_01458	FALKLNGJ_01545	JHKFIJKK_02348
yvcJ		Nucleotide-binding protein YvcJ	229	229	1	152	7069				884	884	884	OBJFHAEJ_01638	NBAFLDBC_00778	JKPFOPCL_00140	HHANDOON_01072	JCDNDFKM_00118	HJGIPANB_01108	NMNOAEFM_01569	KKBNPMCH_02382	GIKCHKBC_01818	JEKNJBJP_00362	LANMJPID_01846	FGACAJJE_01519	GCEHBJMK_01889	EOJEALAB_00116	FEHAHCDI_02126	CODPNJEK_00459	NGDNBCAP_01916	BOLCJEEK_00096	MGBBCLPB_02181	JCEIKKLO_01313	JKKDGEIC_02099	EEPEJOJH_00941	NNBPINMF_01036	PMGODCKH_00998	EHIDBPMP_00926	DGMLLHCP_01045	AGAKGNNJ_00022	MABIGDHL_00116	EKIJBLPN_00105	HMEKPKDB_02509	DFILABHI_01396	AMGCBKIL_02363	OIFCPMBK_00638	AILDDKPN_00022	FALKLNGJ_00116	JHKFIJKK_00022
ruvA		Holliday junction ATP-dependent DNA helicase RuvA	229	229	1	152	4069				602	602	602	OBJFHAEJ_02127	NBAFLDBC_01621	JKPFOPCL_00578	HHANDOON_01699	JCDNDFKM_01618	HJGIPANB_00159	NMNOAEFM_00126	KKBNPMCH_00374	GIKCHKBC_00358	JEKNJBJP_00998	LANMJPID_00100	FGACAJJE_02265	GCEHBJMK_00280	EOJEALAB_01876	FEHAHCDI_00106	CODPNJEK_00768	NGDNBCAP_02434	BOLCJEEK_00592	MGBBCLPB_02487	JCEIKKLO_02809	JKKDGEIC_00745	EEPEJOJH_02547	NNBPINMF_00106	PMGODCKH_02291	EHIDBPMP_00156	DGMLLHCP_00784	AGAKGNNJ_00442	MABIGDHL_00375	EKIJBLPN_01549	HMEKPKDB_01622	DFILABHI_01648	AMGCBKIL_01350	OIFCPMBK_01179	AILDDKPN_00410	FALKLNGJ_01241	JHKFIJKK_02426
group_13097		hypothetical protein	229	229	1	152	8527				455	455	455	OBJFHAEJ_02605	NBAFLDBC_02631	JKPFOPCL_01054	HHANDOON_01603	JCDNDFKM_02078	HJGIPANB_01681	NMNOAEFM_02552	KKBNPMCH_01065	GIKCHKBC_02243	JEKNJBJP_00858	LANMJPID_02597	FGACAJJE_00768	GCEHBJMK_02537	EOJEALAB_02187	FEHAHCDI_00616	CODPNJEK_02670	NGDNBCAP_01466	BOLCJEEK_01284	MGBBCLPB_02651	JCEIKKLO_02062	JKKDGEIC_01958	EEPEJOJH_02212	NNBPINMF_01942	PMGODCKH_01910	EHIDBPMP_00860	DGMLLHCP_00681	AGAKGNNJ_02038	MABIGDHL_02315	EKIJBLPN_02707	HMEKPKDB_00049	DFILABHI_02523	AMGCBKIL_02629	OIFCPMBK_02363	AILDDKPN_00216	FALKLNGJ_02235	JHKFIJKK_02109
group_13098		hypothetical protein	229	229	1	152	5790				749	755	752	OBJFHAEJ_00887	NBAFLDBC_02736	JKPFOPCL_00922	HHANDOON_00427	JCDNDFKM_00725	HJGIPANB_00527	NMNOAEFM_01203	KKBNPMCH_02460	GIKCHKBC_00978	JEKNJBJP_02125	LANMJPID_02473	FGACAJJE_00702	GCEHBJMK_02244	EOJEALAB_01194	FEHAHCDI_00921	CODPNJEK_00925	NGDNBCAP_02249	BOLCJEEK_01206	MGBBCLPB_00463	JCEIKKLO_00758	JKKDGEIC_02480	EEPEJOJH_02442	NNBPINMF_02382	PMGODCKH_00812	EHIDBPMP_02260	DGMLLHCP_00374	AGAKGNNJ_00665	MABIGDHL_00739	EKIJBLPN_00861	HMEKPKDB_02148	DFILABHI_01059	AMGCBKIL_02234	OIFCPMBK_01981	AILDDKPN_00170	FALKLNGJ_00296	JHKFIJKK_01916
mltF_1		Membrane-bound lytic murein transglycosylase F	229	229	1	152	4128				1592	1592	1592	OBJFHAEJ_01036	NBAFLDBC_01610	JKPFOPCL_02121	HHANDOON_02341	JCDNDFKM_00487	HJGIPANB_00170	NMNOAEFM_00115	KKBNPMCH_00385	GIKCHKBC_00848	JEKNJBJP_00262	LANMJPID_01799	FGACAJJE_00203	GCEHBJMK_00860	EOJEALAB_00859	FEHAHCDI_00095	CODPNJEK_00790	NGDNBCAP_02423	BOLCJEEK_00943	MGBBCLPB_01032	JCEIKKLO_00144	JKKDGEIC_00863	EEPEJOJH_02558	NNBPINMF_00095	PMGODCKH_02302	EHIDBPMP_02172	DGMLLHCP_01293	AGAKGNNJ_01328	MABIGDHL_01164	EKIJBLPN_01210	HMEKPKDB_01599	DFILABHI_01281	AMGCBKIL_01210	OIFCPMBK_01157	AILDDKPN_02327	FALKLNGJ_02588	JHKFIJKK_00977
yodB		HTH-type transcriptional regulator YodB	229	229	1	152	8789				341	341	341	OBJFHAEJ_00245	NBAFLDBC_01005	JKPFOPCL_02421	HHANDOON_00826	JCDNDFKM_00465	HJGIPANB_01292	NMNOAEFM_02100	KKBNPMCH_01535	GIKCHKBC_02090	JEKNJBJP_01113	LANMJPID_01140	FGACAJJE_00926	GCEHBJMK_01677	EOJEALAB_01965	FEHAHCDI_01697	CODPNJEK_02028	NGDNBCAP_01202	BOLCJEEK_01833	MGBBCLPB_01379	JCEIKKLO_01588	JKKDGEIC_01885	EEPEJOJH_00314	NNBPINMF_01418	PMGODCKH_01462	EHIDBPMP_01725	DGMLLHCP_01830	AGAKGNNJ_01787	MABIGDHL_01921	EKIJBLPN_00617	HMEKPKDB_00208	DFILABHI_00915	AMGCBKIL_01149	OIFCPMBK_01882	AILDDKPN_01911	FALKLNGJ_01836	JHKFIJKK_01781
pyrG		CTP synthase	229	229	1	152	1751				1610	1610	1610	OBJFHAEJ_00487	NBAFLDBC_00116	JKPFOPCL_01680	HHANDOON_00924	JCDNDFKM_01889	HJGIPANB_02077	NMNOAEFM_00416	KKBNPMCH_01260	GIKCHKBC_01171	JEKNJBJP_02307	LANMJPID_01068	FGACAJJE_02444	GCEHBJMK_01427	EOJEALAB_01620	FEHAHCDI_01276	CODPNJEK_01665	NGDNBCAP_00280	BOLCJEEK_01853	MGBBCLPB_00038	JCEIKKLO_01146	JKKDGEIC_01587	EEPEJOJH_02115	NNBPINMF_00227	PMGODCKH_00386	EHIDBPMP_01492	DGMLLHCP_01759	AGAKGNNJ_01629	MABIGDHL_01578	EKIJBLPN_00534	HMEKPKDB_01241	DFILABHI_00667	AMGCBKIL_01467	OIFCPMBK_00870	AILDDKPN_01691	FALKLNGJ_01575	JHKFIJKK_01568
group_13102		hypothetical protein	229	229	1	152	8508				1523	1523	1523	OBJFHAEJ_02622	NBAFLDBC_02648	JKPFOPCL_01071	HHANDOON_01620	JCDNDFKM_02061	HJGIPANB_01698	NMNOAEFM_02535	KKBNPMCH_01082	GIKCHKBC_02260	JEKNJBJP_00841	LANMJPID_02614	FGACAJJE_00751	GCEHBJMK_02520	EOJEALAB_02170	FEHAHCDI_00842	CODPNJEK_02687	NGDNBCAP_01449	BOLCJEEK_01267	MGBBCLPB_02668	JCEIKKLO_02079	JKKDGEIC_01941	EEPEJOJH_02229	NNBPINMF_01925	PMGODCKH_01927	EHIDBPMP_00877	DGMLLHCP_00698	AGAKGNNJ_02021	MABIGDHL_02298	EKIJBLPN_02690	HMEKPKDB_00032	DFILABHI_02506	AMGCBKIL_02646	OIFCPMBK_02346	AILDDKPN_01243	FALKLNGJ_02252	JHKFIJKK_02092
walK		Sensor histidine kinase WalK	229	229	1	152	1432				1835	1835	1835	OBJFHAEJ_00443	NBAFLDBC_01834	JKPFOPCL_01205	HHANDOON_00614	JCDNDFKM_01299	HJGIPANB_02279	NMNOAEFM_01332	KKBNPMCH_01395	GIKCHKBC_00067	JEKNJBJP_01273	LANMJPID_02331	FGACAJJE_01886	GCEHBJMK_02055	EOJEALAB_01107	FEHAHCDI_01031	CODPNJEK_02265	NGDNBCAP_00665	BOLCJEEK_00475	MGBBCLPB_00357	JCEIKKLO_01004	JKKDGEIC_01367	EEPEJOJH_01873	NNBPINMF_01283	PMGODCKH_00752	EHIDBPMP_01899	DGMLLHCP_02131	AGAKGNNJ_02404	MABIGDHL_01998	EKIJBLPN_02568	HMEKPKDB_00701	DFILABHI_00230	AMGCBKIL_01917	OIFCPMBK_00732	AILDDKPN_01145	FALKLNGJ_01676	JHKFIJKK_02271
group_13119		Putative universal stress protein	229	229	1	152	8771				434	434	434	OBJFHAEJ_00262	NBAFLDBC_01022	JKPFOPCL_02438	HHANDOON_02527	JCDNDFKM_00482	HJGIPANB_01275	NMNOAEFM_02117	KKBNPMCH_02549	GIKCHKBC_02107	JEKNJBJP_02376	LANMJPID_01823	FGACAJJE_00909	GCEHBJMK_01920	EOJEALAB_02237	FEHAHCDI_02099	CODPNJEK_01703	NGDNBCAP_01968	BOLCJEEK_02077	MGBBCLPB_02060	JCEIKKLO_02695	JKKDGEIC_02199	EEPEJOJH_00297	NNBPINMF_02030	PMGODCKH_02004	EHIDBPMP_02176	DGMLLHCP_02019	AGAKGNNJ_02089	MABIGDHL_02256	EKIJBLPN_02581	HMEKPKDB_00191	DFILABHI_02542	AMGCBKIL_01166	OIFCPMBK_02243	AILDDKPN_02072	FALKLNGJ_02170	JHKFIJKK_02049
mrnC		Mini-ribonuclease 3	229	229	1	152	3575				395	395	395	OBJFHAEJ_01887	NBAFLDBC_02054	JKPFOPCL_00281	HHANDOON_00336	JCDNDFKM_01228	HJGIPANB_02539	NMNOAEFM_01909	KKBNPMCH_01590	GIKCHKBC_00659	JEKNJBJP_02480	LANMJPID_02053	FGACAJJE_02349	GCEHBJMK_02016	EOJEALAB_02267	FEHAHCDI_01168	CODPNJEK_02546	NGDNBCAP_01275	BOLCJEEK_01031	MGBBCLPB_01589	JCEIKKLO_00429	JKKDGEIC_02390	EEPEJOJH_02317	NNBPINMF_01182	PMGODCKH_02573	EHIDBPMP_01522	DGMLLHCP_02402	AGAKGNNJ_01488	MABIGDHL_00643	EKIJBLPN_01306	HMEKPKDB_01906	DFILABHI_00350	AMGCBKIL_02466	OIFCPMBK_02189	AILDDKPN_02582	FALKLNGJ_00768	JHKFIJKK_01175
oatA		O-acetyltransferase OatA	229	229	1	152	1322				1883	1883	1883	OBJFHAEJ_02517	NBAFLDBC_00200	JKPFOPCL_01599	HHANDOON_00997	JCDNDFKM_01995	HJGIPANB_02352	NMNOAEFM_01002	KKBNPMCH_00509	GIKCHKBC_00138	JEKNJBJP_01200	LANMJPID_02404	FGACAJJE_00036	GCEHBJMK_02128	EOJEALAB_01034	FEHAHCDI_00396	CODPNJEK_02070	NGDNBCAP_00600	BOLCJEEK_00548	MGBBCLPB_02734	JCEIKKLO_02318	JKKDGEIC_01440	EEPEJOJH_01800	NNBPINMF_00464	PMGODCKH_02434	EHIDBPMP_01826	DGMLLHCP_02058	AGAKGNNJ_02477	MABIGDHL_02071	EKIJBLPN_02091	HMEKPKDB_00618	DFILABHI_00198	AMGCBKIL_01991	OIFCPMBK_00806	AILDDKPN_01179	FALKLNGJ_00517	JHKFIJKK_02198
rnj2		Ribonuclease J 2	229	229	1	152	1616				1667	1679	1678	OBJFHAEJ_00687	NBAFLDBC_01967	JKPFOPCL_01777	HHANDOON_02199	JCDNDFKM_01427	HJGIPANB_02146	NMNOAEFM_01465	KKBNPMCH_01486	GIKCHKBC_01115	JEKNJBJP_00591	LANMJPID_00210	FGACAJJE_01756	GCEHBJMK_00812	EOJEALAB_00494	FEHAHCDI_01343	CODPNJEK_02410	NGDNBCAP_01537	BOLCJEEK_00140	MGBBCLPB_00790	JCEIKKLO_01189	JKKDGEIC_00146	EEPEJOJH_00526	NNBPINMF_00632	PMGODCKH_01393	EHIDBPMP_00554	DGMLLHCP_00274	AGAKGNNJ_00183	MABIGDHL_01476	EKIJBLPN_01869	HMEKPKDB_02650	DFILABHI_01584	AMGCBKIL_00484	OIFCPMBK_00578	AILDDKPN_01324	FALKLNGJ_00959	JHKFIJKK_01484
tmk		Thymidylate kinase	229	229	1	152	1786				644	644	644	OBJFHAEJ_00515	NBAFLDBC_00090	JKPFOPCL_01654	HHANDOON_00891	JCDNDFKM_01861	HJGIPANB_02051	NMNOAEFM_00390	KKBNPMCH_02758	GIKCHKBC_02556	JEKNJBJP_00752	LANMJPID_02169	FGACAJJE_02472	GCEHBJMK_01238	EOJEALAB_01362	FEHAHCDI_01243	CODPNJEK_00007	NGDNBCAP_00247	BOLCJEEK_01452	MGBBCLPB_00080	JCEIKKLO_00788	JKKDGEIC_01169	EEPEJOJH_02091	NNBPINMF_00260	PMGODCKH_00353	EHIDBPMP_01223	DGMLLHCP_00906	AGAKGNNJ_00764	MABIGDHL_01275	EKIJBLPN_00512	HMEKPKDB_01213	DFILABHI_00689	AMGCBKIL_01492	OIFCPMBK_00895	AILDDKPN_00704	FALKLNGJ_01507	JHKFIJKK_01394
ftsA		Cell division protein FtsA	229	229	1	152	12270				1325	1325	1325	OBJFHAEJ_02389	NBAFLDBC_02400	JKPFOPCL_01514	HHANDOON_01992	JCDNDFKM_02243	HJGIPANB_01992	NMNOAEFM_01094	KKBNPMCH_02700	GIKCHKBC_02498	JEKNJBJP_01736	LANMJPID_02227	FGACAJJE_02066	GCEHBJMK_00159	EOJEALAB_00946	FEHAHCDI_02315	CODPNJEK_00065	NGDNBCAP_02069	BOLCJEEK_01073	MGBBCLPB_00138	JCEIKKLO_00846	JKKDGEIC_01347	EEPEJOJH_02033	NNBPINMF_02132	PMGODCKH_02090	EHIDBPMP_02563	DGMLLHCP_02237	AGAKGNNJ_00295	MABIGDHL_02474	EKIJBLPN_01783	HMEKPKDB_01093	DFILABHI_00795	AMGCBKIL_01550	OIFCPMBK_01026	AILDDKPN_00348	FALKLNGJ_02108	JHKFIJKK_01010
atpA		ATP synthase subunit alpha	229	229	1	152	9765				1556	1556	1556	OBJFHAEJ_00357	NBAFLDBC_02231	JKPFOPCL_00507	HHANDOON_00173	JCDNDFKM_01015	HJGIPANB_00811	NMNOAEFM_02333	KKBNPMCH_00271	GIKCHKBC_01440	JEKNJBJP_02161	LANMJPID_00926	FGACAJJE_02711	GCEHBJMK_00091	EOJEALAB_01319	FEHAHCDI_01192	CODPNJEK_01677	NGDNBCAP_02144	BOLCJEEK_02106	MGBBCLPB_01947	JCEIKKLO_00083	JKKDGEIC_01126	EEPEJOJH_01470	NNBPINMF_02288	PMGODCKH_00247	EHIDBPMP_01109	DGMLLHCP_01158	AGAKGNNJ_00463	MABIGDHL_01419	EKIJBLPN_00788	HMEKPKDB_02262	DFILABHI_01844	AMGCBKIL_00128	OIFCPMBK_02702	AILDDKPN_00589	FALKLNGJ_00872	JHKFIJKK_01273
gatB		Aspartyl/glutamyl-tRNA(Asn/Gln) amidotransferase subunit B	229	229	1	152	7115				1430	1430	1430	OBJFHAEJ_01608	NBAFLDBC_00746	JKPFOPCL_00108	HHANDOON_01102	JCDNDFKM_00148	HJGIPANB_01140	NMNOAEFM_01601	KKBNPMCH_02351	GIKCHKBC_01849	JEKNJBJP_00392	LANMJPID_01877	FGACAJJE_01549	GCEHBJMK_01859	EOJEALAB_00086	FEHAHCDI_02157	CODPNJEK_00429	NGDNBCAP_01885	BOLCJEEK_00066	MGBBCLPB_02150	JCEIKKLO_01344	JKKDGEIC_02129	EEPEJOJH_00971	NNBPINMF_01005	PMGODCKH_01029	EHIDBPMP_00956	DGMLLHCP_01015	AGAKGNNJ_00052	MABIGDHL_00086	EKIJBLPN_00073	HMEKPKDB_02479	DFILABHI_01428	AMGCBKIL_02333	OIFCPMBK_00607	AILDDKPN_00052	FALKLNGJ_00086	JHKFIJKK_00052
plsY		Glycerol-3-phosphate acyltransferase	229	229	1	152	8571				638	638	638	OBJFHAEJ_02580	NBAFLDBC_02607	JKPFOPCL_01030	HHANDOON_02218	JCDNDFKM_02103	HJGIPANB_01657	NMNOAEFM_02576	KKBNPMCH_01039	GIKCHKBC_02218	JEKNJBJP_00884	LANMJPID_02572	FGACAJJE_00793	GCEHBJMK_02563	EOJEALAB_02213	FEHAHCDI_00591	CODPNJEK_02645	NGDNBCAP_01491	BOLCJEEK_01310	MGBBCLPB_02626	JCEIKKLO_01296	JKKDGEIC_01984	EEPEJOJH_02187	NNBPINMF_01967	PMGODCKH_01885	EHIDBPMP_01415	DGMLLHCP_00655	AGAKGNNJ_02064	MABIGDHL_02341	EKIJBLPN_00678	HMEKPKDB_00074	DFILABHI_00976	AMGCBKIL_02604	OIFCPMBK_02388	AILDDKPN_00242	FALKLNGJ_02209	JHKFIJKK_02135
udk		Uridine kinase	229	229	1	152	4154				629	629	629	OBJFHAEJ_01055	NBAFLDBC_01592	JKPFOPCL_02103	HHANDOON_02361	JCDNDFKM_00506	HJGIPANB_00188	NMNOAEFM_00097	KKBNPMCH_00403	GIKCHKBC_00867	JEKNJBJP_00282	LANMJPID_01781	FGACAJJE_00185	GCEHBJMK_00880	EOJEALAB_00839	FEHAHCDI_00076	CODPNJEK_01753	NGDNBCAP_02404	BOLCJEEK_00923	MGBBCLPB_01051	JCEIKKLO_00162	JKKDGEIC_00843	EEPEJOJH_02577	NNBPINMF_00076	PMGODCKH_02321	EHIDBPMP_02152	DGMLLHCP_01313	AGAKGNNJ_01348	MABIGDHL_01184	EKIJBLPN_01191	HMEKPKDB_01580	DFILABHI_01300	AMGCBKIL_01229	OIFCPMBK_01138	AILDDKPN_02307	FALKLNGJ_02568	JHKFIJKK_00957
cfa		Cyclopropane-fatty-acyl-phospholipid synthase	229	229	1	152	7619				1166	1166	1166	OBJFHAEJ_00102	NBAFLDBC_01334	JKPFOPCL_00795	HHANDOON_02373	JCDNDFKM_00322	HJGIPANB_01450	NMNOAEFM_02735	KKBNPMCH_00985	GIKCHKBC_01934	JEKNJBJP_00664	LANMJPID_01399	FGACAJJE_01070	GCEHBJMK_02345	EOJEALAB_01735	FEHAHCDI_01956	CODPNJEK_01546	NGDNBCAP_00020	BOLCJEEK_01712	MGBBCLPB_02379	JCEIKKLO_01760	JKKDGEIC_00965	EEPEJOJH_00255	NNBPINMF_01504	PMGODCKH_00020	EHIDBPMP_02345	DGMLLHCP_01589	AGAKGNNJ_00958	MABIGDHL_00952	EKIJBLPN_01575	HMEKPKDB_00351	DFILABHI_01643	AMGCBKIL_00993	OIFCPMBK_00150	AILDDKPN_01609	FALKLNGJ_00614	JHKFIJKK_01116
cshA		ATP-dependent RNA helicase CshA	229	229	1	152	4162				1511	1511	1511	OBJFHAEJ_01063	NBAFLDBC_01584	JKPFOPCL_02095	HHANDOON_01218	JCDNDFKM_00514	HJGIPANB_00196	NMNOAEFM_00089	KKBNPMCH_00411	GIKCHKBC_00875	JEKNJBJP_00290	LANMJPID_01773	FGACAJJE_00177	GCEHBJMK_00888	EOJEALAB_00831	FEHAHCDI_00068	CODPNJEK_01761	NGDNBCAP_02396	BOLCJEEK_00915	MGBBCLPB_01059	JCEIKKLO_00170	JKKDGEIC_00835	EEPEJOJH_02585	NNBPINMF_00068	PMGODCKH_02329	EHIDBPMP_02144	DGMLLHCP_01321	AGAKGNNJ_01356	MABIGDHL_01192	EKIJBLPN_01183	HMEKPKDB_01572	DFILABHI_01308	AMGCBKIL_00455	OIFCPMBK_01130	AILDDKPN_02299	FALKLNGJ_02560	JHKFIJKK_00949
glnA		Glutamine synthetase	229	229	1	152	1750				1340	1340	1340	OBJFHAEJ_00486	NBAFLDBC_00117	JKPFOPCL_01681	HHANDOON_00925	JCDNDFKM_01890	HJGIPANB_02078	NMNOAEFM_00417	KKBNPMCH_01261	GIKCHKBC_01170	JEKNJBJP_00545	LANMJPID_01069	FGACAJJE_02443	GCEHBJMK_01428	EOJEALAB_01619	FEHAHCDI_01277	CODPNJEK_01666	NGDNBCAP_00281	BOLCJEEK_01852	MGBBCLPB_00037	JCEIKKLO_01145	JKKDGEIC_01588	EEPEJOJH_02116	NNBPINMF_00226	PMGODCKH_00387	EHIDBPMP_01491	DGMLLHCP_01758	AGAKGNNJ_01628	MABIGDHL_01577	EKIJBLPN_00535	HMEKPKDB_01242	DFILABHI_00666	AMGCBKIL_01466	OIFCPMBK_00869	AILDDKPN_01692	FALKLNGJ_01576	JHKFIJKK_01569
mgsA		Methylglyoxal synthase	229	229	1	152	1586				422	422	422	OBJFHAEJ_00662	NBAFLDBC_01941	JKPFOPCL_01751	HHANDOON_02251	JCDNDFKM_01402	HJGIPANB_02172	NMNOAEFM_01439	KKBNPMCH_02648	GIKCHKBC_01089	JEKNJBJP_00565	LANMJPID_00237	FGACAJJE_01781	GCEHBJMK_00838	EOJEALAB_00468	FEHAHCDI_01316	CODPNJEK_02436	NGDNBCAP_01564	BOLCJEEK_00166	MGBBCLPB_00817	JCEIKKLO_00915	JKKDGEIC_00172	EEPEJOJH_00500	NNBPINMF_00659	PMGODCKH_01446	EHIDBPMP_00528	DGMLLHCP_00248	AGAKGNNJ_00157	MABIGDHL_01502	EKIJBLPN_01347	HMEKPKDB_02675	DFILABHI_01112	AMGCBKIL_00509	OIFCPMBK_00551	AILDDKPN_01298	FALKLNGJ_01871	JHKFIJKK_01597
fus		Elongation factor G	229	229	1	152	3943				2087	2087	2087	OBJFHAEJ_02031	NBAFLDBC_01718	JKPFOPCL_00675	HHANDOON_01791	JCDNDFKM_01522	HJGIPANB_00062	NMNOAEFM_00223	KKBNPMCH_00289	GIKCHKBC_00451	JEKNJBJP_00912	LANMJPID_00006	FGACAJJE_02168	GCEHBJMK_00194	EOJEALAB_01461	FEHAHCDI_01404	CODPNJEK_01025	NGDNBCAP_02520	BOLCJEEK_00678	MGBBCLPB_02573	JCEIKKLO_02724	JKKDGEIC_00659	EEPEJOJH_00689	NNBPINMF_01313	PMGODCKH_02205	EHIDBPMP_00242	DGMLLHCP_00870	AGAKGNNJ_00356	MABIGDHL_00289	EKIJBLPN_01232	HMEKPKDB_01718	DFILABHI_02609	AMGCBKIL_02711	OIFCPMBK_01275	AILDDKPN_01466	FALKLNGJ_01537	JHKFIJKK_02340
rplB		50S ribosomal protein L2	229	229	1	152	3949				833	833	833	OBJFHAEJ_02037	NBAFLDBC_01712	JKPFOPCL_00669	HHANDOON_01797	JCDNDFKM_01528	HJGIPANB_00068	NMNOAEFM_00217	KKBNPMCH_00295	GIKCHKBC_00445	JEKNJBJP_00918	LANMJPID_00012	FGACAJJE_02174	GCEHBJMK_00200	EOJEALAB_01455	FEHAHCDI_00186	CODPNJEK_01031	NGDNBCAP_02514	BOLCJEEK_00672	MGBBCLPB_02567	JCEIKKLO_02730	JKKDGEIC_00665	EEPEJOJH_00683	NNBPINMF_00186	PMGODCKH_02211	EHIDBPMP_00236	DGMLLHCP_00864	AGAKGNNJ_00362	MABIGDHL_00295	EKIJBLPN_01226	HMEKPKDB_01712	DFILABHI_02615	AMGCBKIL_02717	OIFCPMBK_01269	AILDDKPN_01460	FALKLNGJ_01543	JHKFIJKK_02346
kimA		Potassium transporter KimA	229	229	1	152	4174				1823	1823	1823	OBJFHAEJ_01070	NBAFLDBC_01577	JKPFOPCL_02088	HHANDOON_01211	JCDNDFKM_00521	HJGIPANB_00203	NMNOAEFM_00082	KKBNPMCH_00418	GIKCHKBC_00882	JEKNJBJP_00297	LANMJPID_01766	FGACAJJE_00170	GCEHBJMK_00895	EOJEALAB_00824	FEHAHCDI_00061	CODPNJEK_01768	NGDNBCAP_02389	BOLCJEEK_00908	MGBBCLPB_01066	JCEIKKLO_00177	JKKDGEIC_00828	EEPEJOJH_02592	NNBPINMF_00061	PMGODCKH_02336	EHIDBPMP_02137	DGMLLHCP_01328	AGAKGNNJ_01363	MABIGDHL_01199	EKIJBLPN_02200	HMEKPKDB_01565	DFILABHI_00358	AMGCBKIL_00448	OIFCPMBK_01123	AILDDKPN_02292	FALKLNGJ_02553	JHKFIJKK_00942
secA		Protein translocase subunit SecA	229	229	1	152	9737				2534	2534	2534	OBJFHAEJ_00336	NBAFLDBC_02252	JKPFOPCL_00486	HHANDOON_00152	JCDNDFKM_01036	HJGIPANB_00832	NMNOAEFM_02312	KKBNPMCH_00250	GIKCHKBC_01461	JEKNJBJP_02182	LANMJPID_00905	FGACAJJE_02732	GCEHBJMK_00070	EOJEALAB_01298	FEHAHCDI_01213	CODPNJEK_01126	NGDNBCAP_02165	BOLCJEEK_02127	MGBBCLPB_01926	JCEIKKLO_00062	JKKDGEIC_01105	EEPEJOJH_01490	NNBPINMF_02267	PMGODCKH_00268	EHIDBPMP_01130	DGMLLHCP_01137	AGAKGNNJ_00484	MABIGDHL_01440	EKIJBLPN_00767	HMEKPKDB_02283	DFILABHI_01865	AMGCBKIL_00107	OIFCPMBK_02682	AILDDKPN_00610	FALKLNGJ_00851	JHKFIJKK_01294
obg		GTPase Obg	229	229	1	152	8813				1313	1313	1313	OBJFHAEJ_00225	NBAFLDBC_01197	JKPFOPCL_01344	HHANDOON_00804	JCDNDFKM_00445	HJGIPANB_01313	NMNOAEFM_00791	KKBNPMCH_01962	GIKCHKBC_02069	JEKNJBJP_01417	LANMJPID_01263	FGACAJJE_00946	GCEHBJMK_02413	EOJEALAB_02065	FEHAHCDI_00775	CODPNJEK_00830	NGDNBCAP_00148	BOLCJEEK_01962	MGBBCLPB_02252	JCEIKKLO_02474	JKKDGEIC_01630	EEPEJOJH_00334	NNBPINMF_01632	PMGODCKH_00148	EHIDBPMP_02490	DGMLLHCP_01952	AGAKGNNJ_01882	MABIGDHL_01659	EKIJBLPN_00638	HMEKPKDB_00228	DFILABHI_00936	AMGCBKIL_01129	OIFCPMBK_00279	AILDDKPN_01993	FALKLNGJ_01968	JHKFIJKK_01658
dnaI		Primosomal protein DnaI	229	229	1	152	7200				926	926	926	OBJFHAEJ_01556	NBAFLDBC_00696	JKPFOPCL_00058	HHANDOON_02092	JCDNDFKM_00199	HJGIPANB_01190	NMNOAEFM_01651	KKBNPMCH_02301	GIKCHKBC_01900	JEKNJBJP_01642	LANMJPID_01927	FGACAJJE_01600	GCEHBJMK_01808	EOJEALAB_00035	FEHAHCDI_02207	CODPNJEK_01886	NGDNBCAP_01835	BOLCJEEK_00015	MGBBCLPB_02099	JCEIKKLO_01395	JKKDGEIC_02180	EEPEJOJH_01022	NNBPINMF_00955	PMGODCKH_01079	EHIDBPMP_01007	DGMLLHCP_00964	AGAKGNNJ_00103	MABIGDHL_00035	EKIJBLPN_00022	HMEKPKDB_02427	DFILABHI_01479	AMGCBKIL_01253	OIFCPMBK_00047	AILDDKPN_00103	FALKLNGJ_00035	JHKFIJKK_00103
yabA		Initiation-control protein YabA	229	229	1	152	1791				347	347	347	OBJFHAEJ_00519	NBAFLDBC_00086	JKPFOPCL_01650	HHANDOON_00887	JCDNDFKM_01857	HJGIPANB_02047	NMNOAEFM_00386	KKBNPMCH_02754	GIKCHKBC_02552	JEKNJBJP_00756	LANMJPID_02173	FGACAJJE_02476	GCEHBJMK_01242	EOJEALAB_01358	FEHAHCDI_01239	CODPNJEK_00011	NGDNBCAP_00243	BOLCJEEK_01456	MGBBCLPB_00084	JCEIKKLO_00792	JKKDGEIC_01165	EEPEJOJH_02087	NNBPINMF_00264	PMGODCKH_00349	EHIDBPMP_01227	DGMLLHCP_00902	AGAKGNNJ_00768	MABIGDHL_01279	EKIJBLPN_00508	HMEKPKDB_01209	DFILABHI_00693	AMGCBKIL_01496	OIFCPMBK_00899	AILDDKPN_00708	FALKLNGJ_01503	JHKFIJKK_01390
yacL		putative PIN and TRAM-domain containing protein YacL	229	229	1	152	3579				1157	1157	1157	OBJFHAEJ_01883	NBAFLDBC_02058	JKPFOPCL_00285	HHANDOON_00332	JCDNDFKM_01224	HJGIPANB_02543	NMNOAEFM_01913	KKBNPMCH_01594	GIKCHKBC_00655	JEKNJBJP_02484	LANMJPID_02057	FGACAJJE_02345	GCEHBJMK_02012	EOJEALAB_02271	FEHAHCDI_01172	CODPNJEK_02542	NGDNBCAP_01279	BOLCJEEK_01027	MGBBCLPB_01593	JCEIKKLO_00433	JKKDGEIC_02386	EEPEJOJH_02321	NNBPINMF_01186	PMGODCKH_02569	EHIDBPMP_01526	DGMLLHCP_02406	AGAKGNNJ_01492	MABIGDHL_00647	EKIJBLPN_01302	HMEKPKDB_01902	DFILABHI_00346	AMGCBKIL_02462	OIFCPMBK_02193	AILDDKPN_02578	FALKLNGJ_00764	JHKFIJKK_01179
rpoB		DNA-directed RNA polymerase subunit beta	229	229	1	152	3777				3617	3617	3617	OBJFHAEJ_01797	NBAFLDBC_02122	JKPFOPCL_00349	HHANDOON_00278	JCDNDFKM_01139	HJGIPANB_02607	NMNOAEFM_01977	KKBNPMCH_01649	GIKCHKBC_00586	JEKNJBJP_02536	LANMJPID_02112	FGACAJJE_01227	GCEHBJMK_01959	EOJEALAB_02324	FEHAHCDI_02448	CODPNJEK_00219	NGDNBCAP_01595	BOLCJEEK_00974	MGBBCLPB_01647	JCEIKKLO_00503	JKKDGEIC_02333	EEPEJOJH_02375	NNBPINMF_02462	PMGODCKH_02528	EHIDBPMP_01579	DGMLLHCP_02459	AGAKGNNJ_01545	MABIGDHL_00700	EKIJBLPN_01267	HMEKPKDB_01817	DFILABHI_00311	AMGCBKIL_02398	OIFCPMBK_01393	AILDDKPN_02525	FALKLNGJ_00711	JHKFIJKK_01232
soj_1		Sporulation initiation inhibitor protein Soj	229	229	1	152	3839				767	767	767	OBJFHAEJ_01968	NBAFLDBC_01031	JKPFOPCL_00746	HHANDOON_01913	JCDNDFKM_01458	HJGIPANB_02660	NMNOAEFM_00294	KKBNPMCH_01305	GIKCHKBC_00533	JEKNJBJP_02329	LANMJPID_00618	FGACAJJE_02104	GCEHBJMK_01417	EOJEALAB_01586	FEHAHCDI_01533	CODPNJEK_01575	NGDNBCAP_00524	BOLCJEEK_01616	MGBBCLPB_00884	JCEIKKLO_00546	JKKDGEIC_01741	EEPEJOJH_00880	NNBPINMF_00743	PMGODCKH_00902	EHIDBPMP_01446	DGMLLHCP_01506	AGAKGNNJ_01583	MABIGDHL_01712	EKIJBLPN_00278	HMEKPKDB_01782	DFILABHI_00640	AMGCBKIL_00857	OIFCPMBK_00959	AILDDKPN_01681	FALKLNGJ_01469	JHKFIJKK_01558
hprK		HPr kinase/phosphorylase	229	229	1	152	9718				938	938	938	OBJFHAEJ_00319	NBAFLDBC_02268	JKPFOPCL_00470	HHANDOON_00135	JCDNDFKM_01053	HJGIPANB_00848	NMNOAEFM_02296	KKBNPMCH_00234	GIKCHKBC_01477	JEKNJBJP_02198	LANMJPID_00888	FGACAJJE_02749	GCEHBJMK_00054	EOJEALAB_01282	FEHAHCDI_01229	CODPNJEK_01108	NGDNBCAP_02181	BOLCJEEK_02143	MGBBCLPB_01910	JCEIKKLO_00046	JKKDGEIC_01089	EEPEJOJH_01507	NNBPINMF_02251	PMGODCKH_00284	EHIDBPMP_01146	DGMLLHCP_01121	AGAKGNNJ_00500	MABIGDHL_01158	EKIJBLPN_00751	HMEKPKDB_02300	DFILABHI_00747	AMGCBKIL_00091	OIFCPMBK_02666	AILDDKPN_00626	FALKLNGJ_00835	JHKFIJKK_01310
group_13150		putative ABC transporter ATP-binding protein	229	229	1	152	1740				1760	1760	1760	OBJFHAEJ_00477	NBAFLDBC_00126	JKPFOPCL_01690	HHANDOON_00934	JCDNDFKM_01899	HJGIPANB_02087	NMNOAEFM_00426	KKBNPMCH_01270	GIKCHKBC_01161	JEKNJBJP_00537	LANMJPID_01077	FGACAJJE_02434	GCEHBJMK_01436	EOJEALAB_01611	FEHAHCDI_01286	CODPNJEK_01607	NGDNBCAP_00290	BOLCJEEK_01844	MGBBCLPB_00028	JCEIKKLO_01136	JKKDGEIC_01596	EEPEJOJH_02125	NNBPINMF_00217	PMGODCKH_00396	EHIDBPMP_01483	DGMLLHCP_01750	AGAKGNNJ_01620	MABIGDHL_01569	EKIJBLPN_00544	HMEKPKDB_01251	DFILABHI_00657	AMGCBKIL_01457	OIFCPMBK_00860	AILDDKPN_01700	FALKLNGJ_01584	JHKFIJKK_01577
iadA		Isoaspartyl dipeptidase	229	229	1	152	1611				1184	1184	1184	OBJFHAEJ_00683	NBAFLDBC_01963	JKPFOPCL_01773	HHANDOON_02203	JCDNDFKM_01423	HJGIPANB_02150	NMNOAEFM_01461	KKBNPMCH_01490	GIKCHKBC_01111	JEKNJBJP_00587	LANMJPID_00214	FGACAJJE_01760	GCEHBJMK_00816	EOJEALAB_00490	FEHAHCDI_01339	CODPNJEK_02414	NGDNBCAP_01541	BOLCJEEK_00144	MGBBCLPB_00794	JCEIKKLO_01193	JKKDGEIC_00150	EEPEJOJH_00522	NNBPINMF_00636	PMGODCKH_01397	EHIDBPMP_00550	DGMLLHCP_00270	AGAKGNNJ_00179	MABIGDHL_01480	EKIJBLPN_01873	HMEKPKDB_02654	DFILABHI_01588	AMGCBKIL_00488	OIFCPMBK_00574	AILDDKPN_01320	FALKLNGJ_00963	JHKFIJKK_01488
pflB		Formate acetyltransferase	229	229	1	152	8575				2231	2231	2231	OBJFHAEJ_02576	NBAFLDBC_02603	JKPFOPCL_01026	HHANDOON_02222	JCDNDFKM_02107	HJGIPANB_01653	NMNOAEFM_02418	KKBNPMCH_01035	GIKCHKBC_02214	JEKNJBJP_00888	LANMJPID_02568	FGACAJJE_00797	GCEHBJMK_02567	EOJEALAB_02217	FEHAHCDI_00587	CODPNJEK_02641	NGDNBCAP_01495	BOLCJEEK_01314	MGBBCLPB_02622	JCEIKKLO_01292	JKKDGEIC_01988	EEPEJOJH_02183	NNBPINMF_01971	PMGODCKH_01881	EHIDBPMP_01419	DGMLLHCP_00651	AGAKGNNJ_02068	MABIGDHL_02345	EKIJBLPN_00674	HMEKPKDB_00078	DFILABHI_00972	AMGCBKIL_02600	OIFCPMBK_02392	AILDDKPN_00246	FALKLNGJ_02205	JHKFIJKK_02139
dnaC		Replicative DNA helicase	229	229	1	152	3869				1367	1367	1367	OBJFHAEJ_01988	NBAFLDBC_01551	JKPFOPCL_00726	HHANDOON_01893	JCDNDFKM_01479	HJGIPANB_00012	NMNOAEFM_00274	KKBNPMCH_01325	GIKCHKBC_00511	JEKNJBJP_02309	LANMJPID_00598	FGACAJJE_02125	GCEHBJMK_01397	EOJEALAB_01566	FEHAHCDI_01513	CODPNJEK_01595	NGDNBCAP_00544	BOLCJEEK_01596	MGBBCLPB_00864	JCEIKKLO_00566	JKKDGEIC_02022	EEPEJOJH_00847	NNBPINMF_00723	PMGODCKH_00922	EHIDBPMP_01466	DGMLLHCP_01486	AGAKGNNJ_01603	MABIGDHL_01732	EKIJBLPN_00300	HMEKPKDB_01761	DFILABHI_00618	AMGCBKIL_00834	OIFCPMBK_00979	AILDDKPN_01661	FALKLNGJ_01449	JHKFIJKK_01538
prs		Ribose-phosphate pyrophosphokinase	229	229	1	152	3552				971	971	971	OBJFHAEJ_01909	NBAFLDBC_02032	JKPFOPCL_00259	HHANDOON_00358	JCDNDFKM_01250	HJGIPANB_02517	NMNOAEFM_01887	KKBNPMCH_01568	GIKCHKBC_00681	JEKNJBJP_02458	LANMJPID_02031	FGACAJJE_02371	GCEHBJMK_02038	EOJEALAB_01911	FEHAHCDI_01146	CODPNJEK_02569	NGDNBCAP_01253	BOLCJEEK_01651	MGBBCLPB_01567	JCEIKKLO_01527	JKKDGEIC_01840	EEPEJOJH_02295	NNBPINMF_01160	PMGODCKH_02595	EHIDBPMP_01500	DGMLLHCP_02380	AGAKGNNJ_01720	MABIGDHL_00621	EKIJBLPN_01507	HMEKPKDB_01928	DFILABHI_01546	AMGCBKIL_00687	OIFCPMBK_02167	AILDDKPN_01886	FALKLNGJ_01813	JHKFIJKK_01633
yhaM		3'-5' exoribonuclease YhaM	229	229	1	152	1282				944	944	944	OBJFHAEJ_02549	NBAFLDBC_00233	JKPFOPCL_01566	HHANDOON_00965	JCDNDFKM_02027	HJGIPANB_02385	NMNOAEFM_00969	KKBNPMCH_00477	GIKCHKBC_00171	JEKNJBJP_01168	LANMJPID_02436	FGACAJJE_00004	GCEHBJMK_02160	EOJEALAB_01002	FEHAHCDI_01753	CODPNJEK_02037	NGDNBCAP_00568	BOLCJEEK_00580	MGBBCLPB_02702	JCEIKKLO_02286	JKKDGEIC_01472	EEPEJOJH_01658	NNBPINMF_00496	PMGODCKH_02402	EHIDBPMP_01794	DGMLLHCP_02026	AGAKGNNJ_02509	MABIGDHL_02103	EKIJBLPN_02058	HMEKPKDB_00586	DFILABHI_01773	AMGCBKIL_02024	OIFCPMBK_02081	AILDDKPN_01211	FALKLNGJ_00485	JHKFIJKK_02166
atpG		ATP synthase gamma chain	229	229	1	152	9764				902	902	902	OBJFHAEJ_00356	NBAFLDBC_02232	JKPFOPCL_00506	HHANDOON_00172	JCDNDFKM_01016	HJGIPANB_00812	NMNOAEFM_02332	KKBNPMCH_00270	GIKCHKBC_01441	JEKNJBJP_02162	LANMJPID_00925	FGACAJJE_02712	GCEHBJMK_00090	EOJEALAB_01318	FEHAHCDI_01193	CODPNJEK_01676	NGDNBCAP_02145	BOLCJEEK_02107	MGBBCLPB_01946	JCEIKKLO_00082	JKKDGEIC_01125	EEPEJOJH_01471	NNBPINMF_02287	PMGODCKH_00248	EHIDBPMP_01110	DGMLLHCP_01157	AGAKGNNJ_00464	MABIGDHL_01420	EKIJBLPN_00787	HMEKPKDB_02263	DFILABHI_01845	AMGCBKIL_00127	OIFCPMBK_02701	AILDDKPN_00590	FALKLNGJ_00871	JHKFIJKK_01274
rpsE		30S ribosomal protein S5	229	229	1	152	3963				500	500	500	OBJFHAEJ_02051	NBAFLDBC_01698	JKPFOPCL_00655	HHANDOON_01811	JCDNDFKM_01542	HJGIPANB_00082	NMNOAEFM_00203	KKBNPMCH_00309	GIKCHKBC_00431	JEKNJBJP_00932	LANMJPID_00026	FGACAJJE_02188	GCEHBJMK_00214	EOJEALAB_01441	FEHAHCDI_00172	CODPNJEK_01045	NGDNBCAP_02500	BOLCJEEK_00658	MGBBCLPB_02553	JCEIKKLO_02744	JKKDGEIC_00679	EEPEJOJH_00669	NNBPINMF_00172	PMGODCKH_02225	EHIDBPMP_00222	DGMLLHCP_00850	AGAKGNNJ_00376	MABIGDHL_00309	EKIJBLPN_00970	HMEKPKDB_01698	DFILABHI_02629	AMGCBKIL_02731	OIFCPMBK_01255	AILDDKPN_01446	FALKLNGJ_01557	JHKFIJKK_02360
rnc		Ribonuclease 3	229	229	1	152	3999				686	686	686	OBJFHAEJ_02081	NBAFLDBC_01668	JKPFOPCL_00625	HHANDOON_01660	JCDNDFKM_01572	HJGIPANB_00112	NMNOAEFM_00173	KKBNPMCH_00336	GIKCHKBC_00401	JEKNJBJP_00960	LANMJPID_00054	FGACAJJE_02218	GCEHBJMK_00242	EOJEALAB_01413	FEHAHCDI_00145	CODPNJEK_01154	NGDNBCAP_02473	BOLCJEEK_00630	MGBBCLPB_02526	JCEIKKLO_02771	JKKDGEIC_00707	EEPEJOJH_00641	NNBPINMF_00145	PMGODCKH_02252	EHIDBPMP_00194	DGMLLHCP_00822	AGAKGNNJ_00404	MABIGDHL_00337	EKIJBLPN_00943	HMEKPKDB_01668	DFILABHI_02656	AMGCBKIL_02762	OIFCPMBK_01227	AILDDKPN_00448	FALKLNGJ_01203	JHKFIJKK_02388
ftsE		Cell division ATP-binding protein FtsE	229	229	1	152	9735				686	686	686	OBJFHAEJ_00334	NBAFLDBC_02254	JKPFOPCL_00484	HHANDOON_00150	JCDNDFKM_01038	HJGIPANB_00834	NMNOAEFM_02310	KKBNPMCH_00248	GIKCHKBC_01463	JEKNJBJP_02184	LANMJPID_00903	FGACAJJE_02734	GCEHBJMK_00068	EOJEALAB_01296	FEHAHCDI_01215	CODPNJEK_01124	NGDNBCAP_02167	BOLCJEEK_02129	MGBBCLPB_01924	JCEIKKLO_00060	JKKDGEIC_01103	EEPEJOJH_01492	NNBPINMF_02265	PMGODCKH_00270	EHIDBPMP_01132	DGMLLHCP_01135	AGAKGNNJ_00486	MABIGDHL_01442	EKIJBLPN_00765	HMEKPKDB_02285	DFILABHI_01867	AMGCBKIL_00105	OIFCPMBK_02680	AILDDKPN_00612	FALKLNGJ_00849	JHKFIJKK_01296
ychF		Ribosome-binding ATPase YchF	229	229	1	152	3836				1100	1100	1100	OBJFHAEJ_01965	NBAFLDBC_01028	JKPFOPCL_00749	HHANDOON_01916	JCDNDFKM_01455	HJGIPANB_02657	NMNOAEFM_00297	KKBNPMCH_01302	GIKCHKBC_00536	JEKNJBJP_02332	LANMJPID_00621	FGACAJJE_02101	GCEHBJMK_01420	EOJEALAB_01589	FEHAHCDI_01536	CODPNJEK_01572	NGDNBCAP_00521	BOLCJEEK_01619	MGBBCLPB_00887	JCEIKKLO_00543	JKKDGEIC_01738	EEPEJOJH_00883	NNBPINMF_00746	PMGODCKH_00899	EHIDBPMP_01443	DGMLLHCP_01509	AGAKGNNJ_01580	MABIGDHL_01709	EKIJBLPN_00275	HMEKPKDB_01785	DFILABHI_00643	AMGCBKIL_00860	OIFCPMBK_00956	AILDDKPN_01684	FALKLNGJ_01472	JHKFIJKK_01561
group_13167		hypothetical protein	229	229	1	152	1320				875	875	875	OBJFHAEJ_02518	NBAFLDBC_00201	JKPFOPCL_01598	HHANDOON_00996	JCDNDFKM_01996	HJGIPANB_02353	NMNOAEFM_01001	KKBNPMCH_00508	GIKCHKBC_00139	JEKNJBJP_01199	LANMJPID_02405	FGACAJJE_00035	GCEHBJMK_02129	EOJEALAB_01033	FEHAHCDI_00397	CODPNJEK_02069	NGDNBCAP_00599	BOLCJEEK_00549	MGBBCLPB_02733	JCEIKKLO_02317	JKKDGEIC_01441	EEPEJOJH_01799	NNBPINMF_00465	PMGODCKH_02433	EHIDBPMP_01825	DGMLLHCP_02057	AGAKGNNJ_02478	MABIGDHL_02072	EKIJBLPN_02090	HMEKPKDB_00617	DFILABHI_00199	AMGCBKIL_01992	OIFCPMBK_00807	AILDDKPN_01180	FALKLNGJ_00516	JHKFIJKK_02197
cysE		Serine acetyltransferase	229	229	1	152	3577				536	536	536	OBJFHAEJ_01885	NBAFLDBC_02056	JKPFOPCL_00283	HHANDOON_00334	JCDNDFKM_01226	HJGIPANB_02541	NMNOAEFM_01911	KKBNPMCH_01592	GIKCHKBC_00657	JEKNJBJP_02482	LANMJPID_02055	FGACAJJE_02347	GCEHBJMK_02014	EOJEALAB_02269	FEHAHCDI_01170	CODPNJEK_02544	NGDNBCAP_01277	BOLCJEEK_01029	MGBBCLPB_01591	JCEIKKLO_00431	JKKDGEIC_02388	EEPEJOJH_02319	NNBPINMF_01184	PMGODCKH_02571	EHIDBPMP_01524	DGMLLHCP_02404	AGAKGNNJ_01490	MABIGDHL_00645	EKIJBLPN_01304	HMEKPKDB_01904	DFILABHI_00348	AMGCBKIL_02464	OIFCPMBK_02191	AILDDKPN_02580	FALKLNGJ_00766	JHKFIJKK_01177
phoU		Phosphate-specific transport system accessory protein PhoU	229	229	1	152	9726				677	677	677	OBJFHAEJ_00326	NBAFLDBC_02262	JKPFOPCL_00476	HHANDOON_00142	JCDNDFKM_01046	HJGIPANB_00842	NMNOAEFM_02302	KKBNPMCH_00240	GIKCHKBC_01471	JEKNJBJP_02192	LANMJPID_00895	FGACAJJE_02742	GCEHBJMK_00060	EOJEALAB_01288	FEHAHCDI_01223	CODPNJEK_01116	NGDNBCAP_02175	BOLCJEEK_02137	MGBBCLPB_01916	JCEIKKLO_00052	JKKDGEIC_01095	EEPEJOJH_01500	NNBPINMF_02257	PMGODCKH_00278	EHIDBPMP_01140	DGMLLHCP_01127	AGAKGNNJ_00494	MABIGDHL_01450	EKIJBLPN_00757	HMEKPKDB_02293	DFILABHI_02247	AMGCBKIL_00097	OIFCPMBK_02672	AILDDKPN_00620	FALKLNGJ_00841	JHKFIJKK_01304
group_13170		hypothetical protein	229	229	1	152	1426				1724	1727	1726	OBJFHAEJ_02450	NBAFLDBC_01829	JKPFOPCL_01210	HHANDOON_00619	JCDNDFKM_01928	HJGIPANB_02284	NMNOAEFM_01327	KKBNPMCH_01400	GIKCHKBC_00072	JEKNJBJP_01268	LANMJPID_02336	FGACAJJE_00103	GCEHBJMK_02060	EOJEALAB_01102	FEHAHCDI_01026	CODPNJEK_02260	NGDNBCAP_00670	BOLCJEEK_00480	MGBBCLPB_02802	JCEIKKLO_02386	JKKDGEIC_01372	EEPEJOJH_01868	NNBPINMF_01288	PMGODCKH_00757	EHIDBPMP_01894	DGMLLHCP_02126	AGAKGNNJ_02409	MABIGDHL_02003	EKIJBLPN_02160	HMEKPKDB_00685	DFILABHI_00129	AMGCBKIL_01922	OIFCPMBK_00737	AILDDKPN_01140	FALKLNGJ_01681	JHKFIJKK_02266
rpsG		30S ribosomal protein S7	229	229	1	152	3942				470	470	470	OBJFHAEJ_02030	NBAFLDBC_01719	JKPFOPCL_00676	HHANDOON_01790	JCDNDFKM_01521	HJGIPANB_00061	NMNOAEFM_00224	KKBNPMCH_00288	GIKCHKBC_00452	JEKNJBJP_00911	LANMJPID_00005	FGACAJJE_02167	GCEHBJMK_00193	EOJEALAB_01462	FEHAHCDI_01405	CODPNJEK_01024	NGDNBCAP_02521	BOLCJEEK_00679	MGBBCLPB_02574	JCEIKKLO_02723	JKKDGEIC_00658	EEPEJOJH_00690	NNBPINMF_01314	PMGODCKH_02204	EHIDBPMP_00243	DGMLLHCP_00871	AGAKGNNJ_00355	MABIGDHL_00288	EKIJBLPN_01233	HMEKPKDB_01719	DFILABHI_02608	AMGCBKIL_02710	OIFCPMBK_01276	AILDDKPN_01467	FALKLNGJ_01536	JHKFIJKK_02339
pdhA		Pyruvate dehydrogenase E1 component subunit alpha	229	229	1	152	8669				1109	1109	1109	OBJFHAEJ_00759	NBAFLDBC_00332	JKPFOPCL_02034	HHANDOON_01262	JCDNDFKM_02180	HJGIPANB_01581	NMNOAEFM_02632	KKBNPMCH_00590	GIKCHKBC_02145	JEKNJBJP_00183	LANMJPID_00150	FGACAJJE_00871	GCEHBJMK_00407	EOJEALAB_02369	FEHAHCDI_00234	CODPNJEK_00404	NGDNBCAP_00783	BOLCJEEK_00342	MGBBCLPB_00311	JCEIKKLO_00326	JKKDGEIC_00505	EEPEJOJH_00436	NNBPINMF_00522	PMGODCKH_00464	EHIDBPMP_00291	DGMLLHCP_02336	AGAKGNNJ_00248	MABIGDHL_02402	EKIJBLPN_00228	HMEKPKDB_00152	DFILABHI_02285	AMGCBKIL_02529	OIFCPMBK_01342	AILDDKPN_02116	FALKLNGJ_02407	JHKFIJKK_02560
coaA		Pantothenate kinase	229	229	1	152	3920				923	923	923	OBJFHAEJ_02012	NBAFLDBC_01737	JKPFOPCL_00694	HHANDOON_01772	JCDNDFKM_01503	HJGIPANB_00043	NMNOAEFM_00242	KKBNPMCH_01800	GIKCHKBC_00470	JEKNJBJP_02293	LANMJPID_01252	FGACAJJE_02149	GCEHBJMK_01683	EOJEALAB_01900	FEHAHCDI_01423	CODPNJEK_01006	NGDNBCAP_02539	BOLCJEEK_01911	MGBBCLPB_02592	JCEIKKLO_01900	JKKDGEIC_01797	EEPEJOJH_01299	NNBPINMF_01332	PMGODCKH_02186	EHIDBPMP_01669	DGMLLHCP_01765	AGAKGNNJ_01706	MABIGDHL_01845	EKIJBLPN_01251	HMEKPKDB_01737	DFILABHI_02590	AMGCBKIL_01391	OIFCPMBK_01294	AILDDKPN_01839	FALKLNGJ_01799	JHKFIJKK_01774
tagG		Teichoic acid translocation permease protein TagG	229	229	1	152	12223				806	806	806	OBJFHAEJ_02428	NBAFLDBC_02498	JKPFOPCL_01965	HHANDOON_01326	JCDNDFKM_02282	HJGIPANB_01894	NMNOAEFM_02064	KKBNPMCH_00920	GIKCHKBC_02459	JEKNJBJP_01697	LANMJPID_02266	FGACAJJE_02027	GCEHBJMK_00120	EOJEALAB_00985	FEHAHCDI_02355	CODPNJEK_00104	NGDNBCAP_02029	BOLCJEEK_01112	MGBBCLPB_00177	JCEIKKLO_00886	JKKDGEIC_01290	EEPEJOJH_00905	NNBPINMF_02092	PMGODCKH_02130	EHIDBPMP_02524	DGMLLHCP_02276	AGAKGNNJ_00334	MABIGDHL_02513	EKIJBLPN_01743	HMEKPKDB_01054	DFILABHI_00835	AMGCBKIL_01589	OIFCPMBK_01484	AILDDKPN_00387	FALKLNGJ_02147	JHKFIJKK_01049
yqeY		putative protein YqeY	229	229	1	152	9676				446	446	446	OBJFHAEJ_00285	NBAFLDBC_02302	JKPFOPCL_00436	HHANDOON_00098	JCDNDFKM_01087	HJGIPANB_00882	NMNOAEFM_01743	KKBNPMCH_00204	GIKCHKBC_01509	JEKNJBJP_02232	LANMJPID_00858	FGACAJJE_02783	GCEHBJMK_00020	EOJEALAB_01248	FEHAHCDI_00655	CODPNJEK_01079	NGDNBCAP_02211	BOLCJEEK_02177	MGBBCLPB_01879	JCEIKKLO_00010	JKKDGEIC_01055	EEPEJOJH_01537	NNBPINMF_02221	PMGODCKH_00314	EHIDBPMP_01180	DGMLLHCP_01087	AGAKGNNJ_00534	MABIGDHL_01124	EKIJBLPN_00721	HMEKPKDB_00865	DFILABHI_00717	AMGCBKIL_00061	OIFCPMBK_02629	AILDDKPN_00660	FALKLNGJ_00801	JHKFIJKK_01344
group_13177		hypothetical protein	229	229	1	152	8765				344	344	344	OBJFHAEJ_01524	NBAFLDBC_00300	JKPFOPCL_02066	HHANDOON_01229	JCDNDFKM_02213	HJGIPANB_01549	NMNOAEFM_02664	KKBNPMCH_00558	GIKCHKBC_02112	JEKNJBJP_00150	LANMJPID_00183	FGACAJJE_00903	GCEHBJMK_00374	EOJEALAB_02336	FEHAHCDI_00266	CODPNJEK_01708	NGDNBCAP_00815	BOLCJEEK_00309	MGBBCLPB_00343	JCEIKKLO_00359	JKKDGEIC_00538	EEPEJOJH_00468	NNBPINMF_00554	PMGODCKH_00496	EHIDBPMP_00324	DGMLLHCP_02369	AGAKGNNJ_01677	MABIGDHL_02369	EKIJBLPN_00261	HMEKPKDB_00185	DFILABHI_02252	AMGCBKIL_02497	OIFCPMBK_01309	AILDDKPN_02149	FALKLNGJ_02440	JHKFIJKK_02593
pyrH		Uridylate kinase	229	229	1	152	6926				722	722	722	OBJFHAEJ_01685	NBAFLDBC_00829	JKPFOPCL_00191	HHANDOON_01484	JCDNDFKM_00071	HJGIPANB_01057	NMNOAEFM_01518	KKBNPMCH_00683	GIKCHKBC_01760	JEKNJBJP_01547	LANMJPID_00293	FGACAJJE_01472	GCEHBJMK_00660	EOJEALAB_00166	FEHAHCDI_02501	CODPNJEK_00652	NGDNBCAP_02603	BOLCJEEK_02376	MGBBCLPB_00764	JCEIKKLO_00240	JKKDGEIC_01222	EEPEJOJH_00601	NNBPINMF_01246	PMGODCKH_01231	EHIDBPMP_01306	DGMLLHCP_00177	AGAKGNNJ_02566	MABIGDHL_00563	EKIJBLPN_00418	HMEKPKDB_02556	DFILABHI_00566	AMGCBKIL_00341	OIFCPMBK_00326	AILDDKPN_01375	FALKLNGJ_00167	JHKFIJKK_00372
mglA		Galactose/methyl galactoside import ATP-binding protein MglA	229	229	1	152	3929				1562	1562	1562	OBJFHAEJ_02019	NBAFLDBC_01730	JKPFOPCL_00687	HHANDOON_01779	JCDNDFKM_01510	HJGIPANB_00050	NMNOAEFM_00235	KKBNPMCH_01793	GIKCHKBC_00463	JEKNJBJP_02300	LANMJPID_01245	FGACAJJE_02156	GCEHBJMK_01690	EOJEALAB_01893	FEHAHCDI_01416	CODPNJEK_01013	NGDNBCAP_02532	BOLCJEEK_01918	MGBBCLPB_02585	JCEIKKLO_01893	JKKDGEIC_01804	EEPEJOJH_01306	NNBPINMF_01325	PMGODCKH_02193	EHIDBPMP_01662	DGMLLHCP_01772	AGAKGNNJ_01699	MABIGDHL_01852	EKIJBLPN_01244	HMEKPKDB_01730	DFILABHI_02597	AMGCBKIL_01384	OIFCPMBK_01287	AILDDKPN_01832	FALKLNGJ_01792	JHKFIJKK_01767
pbpF		Penicillin-binding protein 1F	229	229	1	152	3256				2171	2171	2171	OBJFHAEJ_00952	NBAFLDBC_00261	JKPFOPCL_01896	HHANDOON_01432	JCDNDFKM_02420	HJGIPANB_02416	NMNOAEFM_00941	KKBNPMCH_00854	GIKCHKBC_00781	JEKNJBJP_01030	LANMJPID_00421	FGACAJJE_00229	GCEHBJMK_00736	EOJEALAB_00389	FEHAHCDI_00865	CODPNJEK_01200	NGDNBCAP_01114	BOLCJEEK_02535	MGBBCLPB_00917	JCEIKKLO_00708	JKKDGEIC_02539	EEPEJOJH_00749	NNBPINMF_00686	PMGODCKH_01179	EHIDBPMP_00455	DGMLLHCP_00608	AGAKGNNJ_00608	MABIGDHL_00509	EKIJBLPN_01483	HMEKPKDB_00522	DFILABHI_01357	AMGCBKIL_00598	OIFCPMBK_00498	AILDDKPN_02472	FALKLNGJ_00354	JHKFIJKK_00695
ypfD		30S ribosomal protein S1	229	229	1	152	8516				1229	1229	1229	OBJFHAEJ_02614	NBAFLDBC_02640	JKPFOPCL_01063	HHANDOON_01612	JCDNDFKM_02069	HJGIPANB_01690	NMNOAEFM_02543	KKBNPMCH_01074	GIKCHKBC_02252	JEKNJBJP_00849	LANMJPID_02606	FGACAJJE_00759	GCEHBJMK_02528	EOJEALAB_02178	FEHAHCDI_00625	CODPNJEK_02679	NGDNBCAP_01457	BOLCJEEK_01275	MGBBCLPB_02660	JCEIKKLO_02071	JKKDGEIC_01949	EEPEJOJH_02221	NNBPINMF_01933	PMGODCKH_01919	EHIDBPMP_00869	DGMLLHCP_00690	AGAKGNNJ_02029	MABIGDHL_02306	EKIJBLPN_02698	HMEKPKDB_00040	DFILABHI_02514	AMGCBKIL_02638	OIFCPMBK_02354	AILDDKPN_00207	FALKLNGJ_02244	JHKFIJKK_02100
rny		Ribonuclease Y	229	229	1	152	3562				1556	1556	1556	OBJFHAEJ_01900	NBAFLDBC_02041	JKPFOPCL_00268	HHANDOON_00349	JCDNDFKM_01241	HJGIPANB_02526	NMNOAEFM_01896	KKBNPMCH_01577	GIKCHKBC_00672	JEKNJBJP_02467	LANMJPID_02040	FGACAJJE_02362	GCEHBJMK_02029	EOJEALAB_01920	FEHAHCDI_01155	CODPNJEK_02559	NGDNBCAP_01262	BOLCJEEK_01660	MGBBCLPB_01576	JCEIKKLO_01518	JKKDGEIC_01831	EEPEJOJH_02304	NNBPINMF_01169	PMGODCKH_02586	EHIDBPMP_01509	DGMLLHCP_02389	AGAKGNNJ_01711	MABIGDHL_00630	EKIJBLPN_01498	HMEKPKDB_01919	DFILABHI_01537	AMGCBKIL_02479	OIFCPMBK_02176	AILDDKPN_01895	FALKLNGJ_01804	JHKFIJKK_01624
thiI		putative tRNA sulfurtransferase	229	229	1	152	1664				1211	1211	1211	OBJFHAEJ_00467	NBAFLDBC_00136	JKPFOPCL_01700	HHANDOON_00944	JCDNDFKM_01909	HJGIPANB_02097	NMNOAEFM_00436	KKBNPMCH_01280	GIKCHKBC_01151	JEKNJBJP_00527	LANMJPID_01087	FGACAJJE_02424	GCEHBJMK_01446	EOJEALAB_01601	FEHAHCDI_01296	CODPNJEK_01617	NGDNBCAP_01597	BOLCJEEK_02048	MGBBCLPB_00018	JCEIKKLO_01126	JKKDGEIC_01606	EEPEJOJH_02135	NNBPINMF_00207	PMGODCKH_00406	EHIDBPMP_01473	DGMLLHCP_01983	AGAKGNNJ_01610	MABIGDHL_01559	EKIJBLPN_02217	HMEKPKDB_01261	DFILABHI_02213	AMGCBKIL_01447	OIFCPMBK_00850	AILDDKPN_01710	FALKLNGJ_02049	JHKFIJKK_01587
ntpG		V-type sodium ATPase subunit G	229	229	1	152	9851				311	311	311	OBJFHAEJ_01410	NBAFLDBC_02192	JKPFOPCL_00546	HHANDOON_00211	JCDNDFKM_00968	HJGIPANB_00772	NMNOAEFM_02372	KKBNPMCH_01214	GIKCHKBC_01401	JEKNJBJP_00461	LANMJPID_00964	FGACAJJE_00521	GCEHBJMK_00481	EOJEALAB_02461	FEHAHCDI_02605	CODPNJEK_00631	NGDNBCAP_01016	BOLCJEEK_02460	MGBBCLPB_01985	JCEIKKLO_00119	JKKDGEIC_02267	EEPEJOJH_01432	NNBPINMF_01096	PMGODCKH_00183	EHIDBPMP_00596	DGMLLHCP_01422	AGAKGNNJ_01208	MABIGDHL_00187	EKIJBLPN_00972	HMEKPKDB_02215	DFILABHI_01804	AMGCBKIL_00167	OIFCPMBK_01715	AILDDKPN_02363	FALKLNGJ_01399	JHKFIJKK_00169
ssb_1		Single-stranded DNA-binding protein	229	229	1	152	3864				512	512	512	OBJFHAEJ_01984	NBAFLDBC_01547	JKPFOPCL_00730	HHANDOON_01897	JCDNDFKM_01474	HJGIPANB_00008	NMNOAEFM_00278	KKBNPMCH_01321	GIKCHKBC_00515	JEKNJBJP_02313	LANMJPID_00602	FGACAJJE_02120	GCEHBJMK_01401	EOJEALAB_01570	FEHAHCDI_01517	CODPNJEK_01591	NGDNBCAP_00540	BOLCJEEK_01600	MGBBCLPB_00868	JCEIKKLO_00562	JKKDGEIC_02026	EEPEJOJH_00851	NNBPINMF_00727	PMGODCKH_00918	EHIDBPMP_01462	DGMLLHCP_01490	AGAKGNNJ_01599	MABIGDHL_01728	EKIJBLPN_00296	HMEKPKDB_01766	DFILABHI_00622	AMGCBKIL_00838	OIFCPMBK_00975	AILDDKPN_01665	FALKLNGJ_01453	JHKFIJKK_01542
oppB		Oligopeptide transport system permease protein OppB	229	229	1	152	1570				941	941	941	OBJFHAEJ_00647	NBAFLDBC_01925	JKPFOPCL_01735	HHANDOON_00528	JCDNDFKM_01387	HJGIPANB_02188	NMNOAEFM_01423	KKBNPMCH_02632	GIKCHKBC_01073	JEKNJBJP_00549	LANMJPID_00253	FGACAJJE_01796	GCEHBJMK_00854	EOJEALAB_00452	FEHAHCDI_01446	CODPNJEK_02452	NGDNBCAP_01182	BOLCJEEK_00182	MGBBCLPB_00833	JCEIKKLO_00931	JKKDGEIC_00188	EEPEJOJH_00484	NNBPINMF_01392	PMGODCKH_01412	EHIDBPMP_00512	DGMLLHCP_00232	AGAKGNNJ_00141	MABIGDHL_01518	EKIJBLPN_01331	HMEKPKDB_02690	DFILABHI_01128	AMGCBKIL_00525	OIFCPMBK_00535	AILDDKPN_01282	FALKLNGJ_01855	JHKFIJKK_01613
glcK		Glucokinase	229	229	1	152	6901				962	962	962	OBJFHAEJ_01709	NBAFLDBC_00852	JKPFOPCL_00214	HHANDOON_01507	JCDNDFKM_00047	HJGIPANB_01034	NMNOAEFM_01495	KKBNPMCH_00660	GIKCHKBC_01737	JEKNJBJP_01524	LANMJPID_00316	FGACAJJE_01448	GCEHBJMK_00683	EOJEALAB_00189	FEHAHCDI_02524	CODPNJEK_00675	NGDNBCAP_02580	BOLCJEEK_02399	MGBBCLPB_00741	JCEIKKLO_00263	JKKDGEIC_01245	EEPEJOJH_00578	NNBPINMF_01223	PMGODCKH_01254	EHIDBPMP_01394	DGMLLHCP_00200	AGAKGNNJ_02543	MABIGDHL_00586	EKIJBLPN_02011	HMEKPKDB_02580	DFILABHI_02153	AMGCBKIL_00365	OIFCPMBK_00349	AILDDKPN_01398	FALKLNGJ_00190	JHKFIJKK_00349
gtaB_1		UTP--glucose-1-phosphate uridylyltransferase	229	229	1	152	9715				938	938	938	OBJFHAEJ_00316	NBAFLDBC_02271	JKPFOPCL_00467	HHANDOON_00132	JCDNDFKM_01056	HJGIPANB_00851	NMNOAEFM_02293	KKBNPMCH_00231	GIKCHKBC_01480	JEKNJBJP_02201	LANMJPID_00885	FGACAJJE_02752	GCEHBJMK_00051	EOJEALAB_01279	FEHAHCDI_01232	CODPNJEK_01105	NGDNBCAP_02184	BOLCJEEK_02146	MGBBCLPB_01907	JCEIKKLO_00043	JKKDGEIC_01086	EEPEJOJH_01510	NNBPINMF_02248	PMGODCKH_00287	EHIDBPMP_01149	DGMLLHCP_01118	AGAKGNNJ_00503	MABIGDHL_01155	EKIJBLPN_00748	HMEKPKDB_02303	DFILABHI_00744	AMGCBKIL_00088	OIFCPMBK_02663	AILDDKPN_00629	FALKLNGJ_00832	JHKFIJKK_01313
pyrB		Aspartate carbamoyltransferase	229	229	1	152	8890				926	926	926	OBJFHAEJ_00178	NBAFLDBC_01246	JKPFOPCL_01393	HHANDOON_00754	JCDNDFKM_00398	HJGIPANB_01362	NMNOAEFM_00742	KKBNPMCH_01912	GIKCHKBC_02019	JEKNJBJP_01467	LANMJPID_01313	FGACAJJE_00994	GCEHBJMK_02463	EOJEALAB_02015	FEHAHCDI_02034	CODPNJEK_01419	NGDNBCAP_00098	BOLCJEEK_02012	MGBBCLPB_02302	JCEIKKLO_02525	JKKDGEIC_01680	EEPEJOJH_00383	NNBPINMF_01582	PMGODCKH_00098	EHIDBPMP_02440	DGMLLHCP_01902	AGAKGNNJ_01832	MABIGDHL_01609	EKIJBLPN_01454	HMEKPKDB_00275	DFILABHI_00088	AMGCBKIL_01080	OIFCPMBK_00228	AILDDKPN_01943	FALKLNGJ_01918	JHKFIJKK_01708
ldh_2		L-lactate dehydrogenase	229	229	1	152	3523				974	974	974	OBJFHAEJ_01934	NBAFLDBC_02007	JKPFOPCL_00234	HHANDOON_00384	JCDNDFKM_01275	HJGIPANB_02492	NMNOAEFM_01862	KKBNPMCH_01704	GIKCHKBC_00706	JEKNJBJP_01589	LANMJPID_02006	FGACAJJE_02396	GCEHBJMK_01324	EOJEALAB_01480	FEHAHCDI_01120	CODPNJEK_02594	NGDNBCAP_01227	BOLCJEEK_01351	MGBBCLPB_01542	JCEIKKLO_01495	JKKDGEIC_01495	EEPEJOJH_01185	NNBPINMF_01134	PMGODCKH_02621	EHIDBPMP_01347	DGMLLHCP_01397	AGAKGNNJ_01925	MABIGDHL_01540	EKIJBLPN_01588	HMEKPKDB_01953	DFILABHI_01750	AMGCBKIL_00712	OIFCPMBK_02142	AILDDKPN_01266	FALKLNGJ_01349	JHKFIJKK_01525
purA		Adenylosuccinate synthetase	229	229	1	152	3870				1292	1292	1292	OBJFHAEJ_01989	NBAFLDBC_01552	JKPFOPCL_00725	HHANDOON_01892	JCDNDFKM_01480	HJGIPANB_00013	NMNOAEFM_00273	KKBNPMCH_01326	GIKCHKBC_00510	JEKNJBJP_02253	LANMJPID_00597	FGACAJJE_02126	GCEHBJMK_01661	EOJEALAB_01868	FEHAHCDI_01512	CODPNJEK_01596	NGDNBCAP_00545	BOLCJEEK_01868	MGBBCLPB_00863	JCEIKKLO_00567	JKKDGEIC_01754	EEPEJOJH_00846	NNBPINMF_00722	PMGODCKH_00923	EHIDBPMP_01655	DGMLLHCP_01677	AGAKGNNJ_01654	MABIGDHL_01918	EKIJBLPN_00301	HMEKPKDB_01760	DFILABHI_00617	AMGCBKIL_01262	OIFCPMBK_00980	AILDDKPN_01806	FALKLNGJ_01766	JHKFIJKK_01830
zapA		Cell division protein ZapA	229	229	1	152	9867				437	437	437	OBJFHAEJ_01024	NBAFLDBC_02177	JKPFOPCL_00561	HHANDOON_00225	JCDNDFKM_00954	HJGIPANB_00757	NMNOAEFM_02387	KKBNPMCH_01228	GIKCHKBC_01387	JEKNJBJP_00475	LANMJPID_00978	FGACAJJE_00535	GCEHBJMK_00495	EOJEALAB_02447	FEHAHCDI_02591	CODPNJEK_00645	NGDNBCAP_00858	BOLCJEEK_02474	MGBBCLPB_01999	JCEIKKLO_00133	JKKDGEIC_02253	EEPEJOJH_01418	NNBPINMF_01082	PMGODCKH_00197	EHIDBPMP_00610	DGMLLHCP_01219	AGAKGNNJ_01222	MABIGDHL_00173	EKIJBLPN_00986	HMEKPKDB_02201	DFILABHI_01790	AMGCBKIL_00181	OIFCPMBK_01701	AILDDKPN_02377	FALKLNGJ_01413	JHKFIJKK_00183
emrB		Multidrug export protein EmrB	229	229	1	152	5692				1472	1472	1472	OBJFHAEJ_01289	NBAFLDBC_00901	JKPFOPCL_02242	HHANDOON_01572	JCDNDFKM_02454	HJGIPANB_00451	NMNOAEFM_00569	KKBNPMCH_00138	GIKCHKBC_00278	JEKNJBJP_00105	LANMJPID_00514	FGACAJJE_00602	GCEHBJMK_01514	EOJEALAB_00322	FEHAHCDI_01584	CODPNJEK_00551	NGDNBCAP_00963	BOLCJEEK_02241	MGBBCLPB_00575	JCEIKKLO_01665	JKKDGEIC_00082	EEPEJOJH_00041	NNBPINMF_00793	PMGODCKH_01587	EHIDBPMP_00106	DGMLLHCP_00043	AGAKGNNJ_02213	MABIGDHL_02570	EKIJBLPN_00374	HMEKPKDB_00800	DFILABHI_00524	AMGCBKIL_01188	OIFCPMBK_00396	AILDDKPN_00968	FALKLNGJ_01026	JHKFIJKK_00434
rplC		50S ribosomal protein L3	229	229	1	152	3946				629	629	629	OBJFHAEJ_02034	NBAFLDBC_01715	JKPFOPCL_00672	HHANDOON_01794	JCDNDFKM_01525	HJGIPANB_00065	NMNOAEFM_00220	KKBNPMCH_00292	GIKCHKBC_00448	JEKNJBJP_00915	LANMJPID_00009	FGACAJJE_02171	GCEHBJMK_00197	EOJEALAB_01458	FEHAHCDI_00189	CODPNJEK_01028	NGDNBCAP_02517	BOLCJEEK_00675	MGBBCLPB_02570	JCEIKKLO_02727	JKKDGEIC_00662	EEPEJOJH_00686	NNBPINMF_00189	PMGODCKH_02208	EHIDBPMP_00239	DGMLLHCP_00867	AGAKGNNJ_00359	MABIGDHL_00292	EKIJBLPN_01229	HMEKPKDB_01715	DFILABHI_02612	AMGCBKIL_02714	OIFCPMBK_01272	AILDDKPN_01463	FALKLNGJ_01540	JHKFIJKK_02343
metG		Methionine--tRNA ligase	229	229	1	152	1577				2009	2009	2009	OBJFHAEJ_00654	NBAFLDBC_01932	JKPFOPCL_01742	HHANDOON_00521	JCDNDFKM_01394	HJGIPANB_02181	NMNOAEFM_01430	KKBNPMCH_02639	GIKCHKBC_01080	JEKNJBJP_00556	LANMJPID_00246	FGACAJJE_01789	GCEHBJMK_00847	EOJEALAB_00459	FEHAHCDI_01453	CODPNJEK_02445	NGDNBCAP_01175	BOLCJEEK_00175	MGBBCLPB_00826	JCEIKKLO_00924	JKKDGEIC_00181	EEPEJOJH_00491	NNBPINMF_01399	PMGODCKH_01405	EHIDBPMP_00519	DGMLLHCP_00239	AGAKGNNJ_00148	MABIGDHL_01511	EKIJBLPN_01338	HMEKPKDB_02683	DFILABHI_01121	AMGCBKIL_00518	OIFCPMBK_00542	AILDDKPN_01289	FALKLNGJ_01862	JHKFIJKK_01606
btuD_1		Vitamin B12 import ATP-binding protein BtuD	229	229	1	152	12222				1220	1220	1220	OBJFHAEJ_02429	NBAFLDBC_02499	JKPFOPCL_01966	HHANDOON_01327	JCDNDFKM_02283	HJGIPANB_01893	NMNOAEFM_02063	KKBNPMCH_00919	GIKCHKBC_02458	JEKNJBJP_01696	LANMJPID_02267	FGACAJJE_02026	GCEHBJMK_00119	EOJEALAB_00986	FEHAHCDI_02356	CODPNJEK_00105	NGDNBCAP_02028	BOLCJEEK_01113	MGBBCLPB_00178	JCEIKKLO_00887	JKKDGEIC_01289	EEPEJOJH_00906	NNBPINMF_02091	PMGODCKH_02131	EHIDBPMP_02523	DGMLLHCP_02277	AGAKGNNJ_00335	MABIGDHL_02514	EKIJBLPN_01742	HMEKPKDB_01053	DFILABHI_00836	AMGCBKIL_01590	OIFCPMBK_01483	AILDDKPN_00388	FALKLNGJ_02148	JHKFIJKK_01050
zwf		Glucose-6-phosphate 1-dehydrogenase	229	229	1	152	12262				1526	1526	1526	OBJFHAEJ_02396	NBAFLDBC_02407	JKPFOPCL_01507	HHANDOON_01985	JCDNDFKM_02250	HJGIPANB_01985	NMNOAEFM_01101	KKBNPMCH_02693	GIKCHKBC_02491	JEKNJBJP_01729	LANMJPID_02234	FGACAJJE_02059	GCEHBJMK_00152	EOJEALAB_00953	FEHAHCDI_02322	CODPNJEK_00072	NGDNBCAP_02062	BOLCJEEK_01080	MGBBCLPB_00145	JCEIKKLO_00853	JKKDGEIC_01354	EEPEJOJH_02026	NNBPINMF_02125	PMGODCKH_02097	EHIDBPMP_02556	DGMLLHCP_02244	AGAKGNNJ_00302	MABIGDHL_02481	EKIJBLPN_01776	HMEKPKDB_01086	DFILABHI_00802	AMGCBKIL_01557	OIFCPMBK_01033	AILDDKPN_00355	FALKLNGJ_02115	JHKFIJKK_01017
artM_1		Arginine transport ATP-binding protein ArtM	229	229	1	152	7063				737	737	737	OBJFHAEJ_01644	NBAFLDBC_00784	JKPFOPCL_00146	HHANDOON_01066	JCDNDFKM_00112	HJGIPANB_01102	NMNOAEFM_01563	KKBNPMCH_02388	GIKCHKBC_01812	JEKNJBJP_00356	LANMJPID_01840	FGACAJJE_01513	GCEHBJMK_01895	EOJEALAB_00122	FEHAHCDI_02120	CODPNJEK_00465	NGDNBCAP_01922	BOLCJEEK_00102	MGBBCLPB_02187	JCEIKKLO_01307	JKKDGEIC_02093	EEPEJOJH_00935	NNBPINMF_01042	PMGODCKH_00992	EHIDBPMP_00920	DGMLLHCP_01051	AGAKGNNJ_00016	MABIGDHL_00122	EKIJBLPN_00111	HMEKPKDB_02515	DFILABHI_01390	AMGCBKIL_02369	OIFCPMBK_00644	AILDDKPN_00016	FALKLNGJ_00122	JHKFIJKK_00016
oppD_1		Oligopeptide transport ATP-binding protein OppD	229	229	1	152	3986				1004	1004	1004	OBJFHAEJ_02074	NBAFLDBC_01675	JKPFOPCL_00632	HHANDOON_01655	JCDNDFKM_01565	HJGIPANB_00105	NMNOAEFM_00180	KKBNPMCH_00331	GIKCHKBC_00409	JEKNJBJP_00954	LANMJPID_00048	FGACAJJE_02211	GCEHBJMK_00236	EOJEALAB_01419	FEHAHCDI_00150	CODPNJEK_01149	NGDNBCAP_02478	BOLCJEEK_00636	MGBBCLPB_02531	JCEIKKLO_02766	JKKDGEIC_00701	EEPEJOJH_00647	NNBPINMF_00150	PMGODCKH_02247	EHIDBPMP_00200	DGMLLHCP_00828	AGAKGNNJ_00398	MABIGDHL_00331	EKIJBLPN_00948	HMEKPKDB_01675	DFILABHI_02651	AMGCBKIL_02753	OIFCPMBK_01233	AILDDKPN_00454	FALKLNGJ_01197	JHKFIJKK_02382
der		GTPase Der	229	229	1	152	8517				1310	1310	1310	OBJFHAEJ_02613	NBAFLDBC_02639	JKPFOPCL_01062	HHANDOON_01611	JCDNDFKM_02070	HJGIPANB_01689	NMNOAEFM_02544	KKBNPMCH_01073	GIKCHKBC_02251	JEKNJBJP_00850	LANMJPID_02605	FGACAJJE_00760	GCEHBJMK_02529	EOJEALAB_02179	FEHAHCDI_00624	CODPNJEK_02678	NGDNBCAP_01458	BOLCJEEK_01276	MGBBCLPB_02659	JCEIKKLO_02070	JKKDGEIC_01950	EEPEJOJH_02220	NNBPINMF_01934	PMGODCKH_01918	EHIDBPMP_00868	DGMLLHCP_00689	AGAKGNNJ_02030	MABIGDHL_02307	EKIJBLPN_02699	HMEKPKDB_00041	DFILABHI_02515	AMGCBKIL_02637	OIFCPMBK_02355	AILDDKPN_00208	FALKLNGJ_02243	JHKFIJKK_02101
tpiA		Triosephosphate isomerase	229	229	1	152	9809				755	755	755	OBJFHAEJ_01441	NBAFLDBC_02215	JKPFOPCL_00523	HHANDOON_00188	JCDNDFKM_00999	HJGIPANB_00795	NMNOAEFM_02349	KKBNPMCH_01805	GIKCHKBC_01424	JEKNJBJP_00433	LANMJPID_00941	FGACAJJE_02695	GCEHBJMK_00453	EOJEALAB_02489	FEHAHCDI_02628	CODPNJEK_00608	NGDNBCAP_01039	BOLCJEEK_02432	MGBBCLPB_01962	JCEIKKLO_00099	JKKDGEIC_02295	EEPEJOJH_01455	NNBPINMF_01119	PMGODCKH_00160	EHIDBPMP_01776	DGMLLHCP_01450	AGAKGNNJ_01180	MABIGDHL_00215	EKIJBLPN_00804	HMEKPKDB_02246	DFILABHI_01828	AMGCBKIL_00144	OIFCPMBK_02717	AILDDKPN_02335	FALKLNGJ_01371	JHKFIJKK_00141
yfbR		5'-deoxynucleotidase YfbR	229	229	1	152	8909				641	641	641	OBJFHAEJ_00164	NBAFLDBC_01260	JKPFOPCL_01407	HHANDOON_00740	JCDNDFKM_00384	HJGIPANB_01376	NMNOAEFM_00728	KKBNPMCH_01898	GIKCHKBC_02005	JEKNJBJP_01481	LANMJPID_01327	FGACAJJE_01008	GCEHBJMK_02477	EOJEALAB_02001	FEHAHCDI_02020	CODPNJEK_01433	NGDNBCAP_00084	BOLCJEEK_02026	MGBBCLPB_02316	JCEIKKLO_02540	JKKDGEIC_01694	EEPEJOJH_00181	NNBPINMF_01568	PMGODCKH_00084	EHIDBPMP_02426	DGMLLHCP_01888	AGAKGNNJ_01818	MABIGDHL_01595	EKIJBLPN_01440	HMEKPKDB_00289	DFILABHI_00074	AMGCBKIL_01065	OIFCPMBK_00214	AILDDKPN_01929	FALKLNGJ_01904	JHKFIJKK_01722
murC		UDP-N-acetylmuramate--L-alanine ligase	229	229	1	152	7190				1334	1334	1334	OBJFHAEJ_01565	NBAFLDBC_00705	JKPFOPCL_00067	HHANDOON_02083	JCDNDFKM_00190	HJGIPANB_01181	NMNOAEFM_01642	KKBNPMCH_02310	GIKCHKBC_01891	JEKNJBJP_01651	LANMJPID_01918	FGACAJJE_01591	GCEHBJMK_01817	EOJEALAB_00044	FEHAHCDI_02198	CODPNJEK_01269	NGDNBCAP_01844	BOLCJEEK_00024	MGBBCLPB_02108	JCEIKKLO_01386	JKKDGEIC_02171	EEPEJOJH_01013	NNBPINMF_00964	PMGODCKH_01070	EHIDBPMP_00998	DGMLLHCP_00973	AGAKGNNJ_00094	MABIGDHL_00044	EKIJBLPN_00031	HMEKPKDB_02436	DFILABHI_01470	AMGCBKIL_02290	OIFCPMBK_00038	AILDDKPN_00094	FALKLNGJ_00044	JHKFIJKK_00094
misCA		Membrane protein insertase MisCA	229	229	1	152	3854				818	818	818	OBJFHAEJ_01974	NBAFLDBC_01037	JKPFOPCL_00740	HHANDOON_01907	JCDNDFKM_01464	HJGIPANB_02666	NMNOAEFM_00288	KKBNPMCH_01311	GIKCHKBC_00525	JEKNJBJP_02323	LANMJPID_00612	FGACAJJE_02110	GCEHBJMK_01411	EOJEALAB_01580	FEHAHCDI_01527	CODPNJEK_01581	NGDNBCAP_00530	BOLCJEEK_01610	MGBBCLPB_00878	JCEIKKLO_00552	JKKDGEIC_01747	EEPEJOJH_00861	NNBPINMF_00737	PMGODCKH_00908	EHIDBPMP_01452	DGMLLHCP_01500	AGAKGNNJ_01589	MABIGDHL_01718	EKIJBLPN_00286	HMEKPKDB_01776	DFILABHI_00632	AMGCBKIL_00848	OIFCPMBK_00965	AILDDKPN_01675	FALKLNGJ_01463	JHKFIJKK_01552
rpsC		30S ribosomal protein S3	229	229	1	152	3952				656	656	656	OBJFHAEJ_02040	NBAFLDBC_01709	JKPFOPCL_00666	HHANDOON_01800	JCDNDFKM_01531	HJGIPANB_00071	NMNOAEFM_00214	KKBNPMCH_00298	GIKCHKBC_00442	JEKNJBJP_00921	LANMJPID_00015	FGACAJJE_02177	GCEHBJMK_00203	EOJEALAB_01452	FEHAHCDI_00183	CODPNJEK_01034	NGDNBCAP_02511	BOLCJEEK_00669	MGBBCLPB_02564	JCEIKKLO_02733	JKKDGEIC_00668	EEPEJOJH_00680	NNBPINMF_00183	PMGODCKH_02214	EHIDBPMP_00233	DGMLLHCP_00861	AGAKGNNJ_00365	MABIGDHL_00298	EKIJBLPN_01223	HMEKPKDB_01709	DFILABHI_02618	AMGCBKIL_02720	OIFCPMBK_01266	AILDDKPN_01457	FALKLNGJ_01546	JHKFIJKK_02349
atpC		ATP synthase epsilon chain	229	229	1	152	9762				422	422	422	OBJFHAEJ_00354	NBAFLDBC_02234	JKPFOPCL_00504	HHANDOON_00170	JCDNDFKM_01018	HJGIPANB_00814	NMNOAEFM_02330	KKBNPMCH_00268	GIKCHKBC_01443	JEKNJBJP_02164	LANMJPID_00923	FGACAJJE_02714	GCEHBJMK_00088	EOJEALAB_01316	FEHAHCDI_01195	CODPNJEK_01674	NGDNBCAP_02147	BOLCJEEK_02109	MGBBCLPB_01944	JCEIKKLO_00080	JKKDGEIC_01123	EEPEJOJH_01473	NNBPINMF_02285	PMGODCKH_00250	EHIDBPMP_01112	DGMLLHCP_01155	AGAKGNNJ_00466	MABIGDHL_01422	EKIJBLPN_00785	HMEKPKDB_02265	DFILABHI_01847	AMGCBKIL_00125	OIFCPMBK_02699	AILDDKPN_00592	FALKLNGJ_00869	JHKFIJKK_01276
group_13232		putative protein	229	229	1	152	12292				425	425	425	OBJFHAEJ_02369	NBAFLDBC_02380	JKPFOPCL_01534	HHANDOON_02012	JCDNDFKM_02223	HJGIPANB_02012	NMNOAEFM_01074	KKBNPMCH_02720	GIKCHKBC_02518	JEKNJBJP_01756	LANMJPID_02207	FGACAJJE_02086	GCEHBJMK_00179	EOJEALAB_00926	FEHAHCDI_01376	CODPNJEK_00045	NGDNBCAP_02089	BOLCJEEK_01053	MGBBCLPB_00118	JCEIKKLO_00826	JKKDGEIC_01327	EEPEJOJH_02053	NNBPINMF_02152	PMGODCKH_02070	EHIDBPMP_02583	DGMLLHCP_02217	AGAKGNNJ_00275	MABIGDHL_02454	EKIJBLPN_01803	HMEKPKDB_01113	DFILABHI_00775	AMGCBKIL_01530	OIFCPMBK_01006	AILDDKPN_00328	FALKLNGJ_02088	JHKFIJKK_00990
arcA		Arginine deiminase	229	229	1	152	6917				1229	1229	1229	OBJFHAEJ_01695	NBAFLDBC_00838	JKPFOPCL_00200	HHANDOON_01493	JCDNDFKM_00061	HJGIPANB_01048	NMNOAEFM_01509	KKBNPMCH_00674	GIKCHKBC_01751	JEKNJBJP_01538	LANMJPID_00302	FGACAJJE_01462	GCEHBJMK_00669	EOJEALAB_00175	FEHAHCDI_02510	CODPNJEK_00661	NGDNBCAP_02594	BOLCJEEK_02385	MGBBCLPB_00755	JCEIKKLO_00249	JKKDGEIC_01231	EEPEJOJH_00592	NNBPINMF_01237	PMGODCKH_01240	EHIDBPMP_01297	DGMLLHCP_00186	AGAKGNNJ_02557	MABIGDHL_00572	EKIJBLPN_00409	HMEKPKDB_02566	DFILABHI_00575	AMGCBKIL_00351	OIFCPMBK_00335	AILDDKPN_01384	FALKLNGJ_00176	JHKFIJKK_00363
ilvE		Branched-chain-amino-acid aminotransferase	229	229	1	152	8806				1013	1013	1013	OBJFHAEJ_00232	NBAFLDBC_00992	JKPFOPCL_02408	HHANDOON_00812	JCDNDFKM_00452	HJGIPANB_01305	NMNOAEFM_02087	KKBNPMCH_01969	GIKCHKBC_02076	JEKNJBJP_01410	LANMJPID_01256	FGACAJJE_00939	GCEHBJMK_02406	EOJEALAB_02072	FEHAHCDI_00782	CODPNJEK_00837	NGDNBCAP_00155	BOLCJEEK_01955	MGBBCLPB_02245	JCEIKKLO_02467	JKKDGEIC_01623	EEPEJOJH_00327	NNBPINMF_01639	PMGODCKH_00155	EHIDBPMP_02497	DGMLLHCP_01959	AGAKGNNJ_01889	MABIGDHL_01666	EKIJBLPN_00631	HMEKPKDB_00221	DFILABHI_00929	AMGCBKIL_01136	OIFCPMBK_00286	AILDDKPN_02000	FALKLNGJ_01975	JHKFIJKK_01651
rplX		50S ribosomal protein L24	229	229	1	152	3957				308	308	308	OBJFHAEJ_02045	NBAFLDBC_01704	JKPFOPCL_00661	HHANDOON_01805	JCDNDFKM_01536	HJGIPANB_00076	NMNOAEFM_00209	KKBNPMCH_00303	GIKCHKBC_00437	JEKNJBJP_00926	LANMJPID_00020	FGACAJJE_02182	GCEHBJMK_00208	EOJEALAB_01447	FEHAHCDI_00178	CODPNJEK_01039	NGDNBCAP_02506	BOLCJEEK_00664	MGBBCLPB_02559	JCEIKKLO_02738	JKKDGEIC_00673	EEPEJOJH_00675	NNBPINMF_00178	PMGODCKH_02219	EHIDBPMP_00228	DGMLLHCP_00856	AGAKGNNJ_00370	MABIGDHL_00303	EKIJBLPN_01218	HMEKPKDB_01704	DFILABHI_02623	AMGCBKIL_02725	OIFCPMBK_01261	AILDDKPN_01452	FALKLNGJ_01551	JHKFIJKK_02354
clpY		ATP-dependent protease ATPase subunit ClpY	229	229	1	152	8568				1400	1400	1400	OBJFHAEJ_02583	NBAFLDBC_02610	JKPFOPCL_01033	HHANDOON_02215	JCDNDFKM_02100	HJGIPANB_01660	NMNOAEFM_02573	KKBNPMCH_01043	GIKCHKBC_02221	JEKNJBJP_00881	LANMJPID_02575	FGACAJJE_00790	GCEHBJMK_02560	EOJEALAB_02210	FEHAHCDI_00594	CODPNJEK_02648	NGDNBCAP_01488	BOLCJEEK_01307	MGBBCLPB_02629	JCEIKKLO_01299	JKKDGEIC_01981	EEPEJOJH_02190	NNBPINMF_01964	PMGODCKH_01888	EHIDBPMP_01412	DGMLLHCP_00658	AGAKGNNJ_02061	MABIGDHL_02338	EKIJBLPN_00681	HMEKPKDB_00071	DFILABHI_00979	AMGCBKIL_02607	OIFCPMBK_02385	AILDDKPN_00239	FALKLNGJ_02212	JHKFIJKK_02132
pdhB		Pyruvate dehydrogenase E1 component subunit beta	229	229	1	152	8670				977	977	977	OBJFHAEJ_00760	NBAFLDBC_00331	JKPFOPCL_02035	HHANDOON_01261	JCDNDFKM_02181	HJGIPANB_01580	NMNOAEFM_02633	KKBNPMCH_00589	GIKCHKBC_02144	JEKNJBJP_00182	LANMJPID_00151	FGACAJJE_00872	GCEHBJMK_00406	EOJEALAB_02368	FEHAHCDI_00235	CODPNJEK_00405	NGDNBCAP_00784	BOLCJEEK_00341	MGBBCLPB_00312	JCEIKKLO_00327	JKKDGEIC_00506	EEPEJOJH_00437	NNBPINMF_00523	PMGODCKH_00465	EHIDBPMP_00292	DGMLLHCP_02337	AGAKGNNJ_00249	MABIGDHL_02401	EKIJBLPN_00229	HMEKPKDB_00153	DFILABHI_02284	AMGCBKIL_02528	OIFCPMBK_01341	AILDDKPN_02117	FALKLNGJ_02408	JHKFIJKK_02561
srrA_1		Transcriptional regulatory protein SrrA	229	229	1	152	3831				689	689	689	OBJFHAEJ_01960	NBAFLDBC_01023	JKPFOPCL_00754	HHANDOON_01921	JCDNDFKM_01450	HJGIPANB_02652	NMNOAEFM_00302	KKBNPMCH_01297	GIKCHKBC_00541	JEKNJBJP_02337	LANMJPID_00626	FGACAJJE_02096	GCEHBJMK_01425	EOJEALAB_01594	FEHAHCDI_01541	CODPNJEK_01567	NGDNBCAP_00516	BOLCJEEK_01624	MGBBCLPB_00892	JCEIKKLO_00538	JKKDGEIC_01733	EEPEJOJH_00888	NNBPINMF_00751	PMGODCKH_00894	EHIDBPMP_01438	DGMLLHCP_01514	AGAKGNNJ_01986	MABIGDHL_02161	EKIJBLPN_00270	HMEKPKDB_01790	DFILABHI_00648	AMGCBKIL_00865	OIFCPMBK_00951	AILDDKPN_01689	FALKLNGJ_01477	JHKFIJKK_01566
pfkA		ATP-dependent 6-phosphofructokinase	229	229	1	152	12030				962	962	962	OBJFHAEJ_00848	NBAFLDBC_00428	JKPFOPCL_02135	HHANDOON_01869	JCDNDFKM_02305	HJGIPANB_01804	NMNOAEFM_02177	KKBNPMCH_01197	GIKCHKBC_02368	JEKNJBJP_01841	LANMJPID_00536	FGACAJJE_01935	GCEHBJMK_00295	EOJEALAB_00909	FEHAHCDI_00691	CODPNJEK_01902	NGDNBCAP_01083	BOLCJEEK_00459	MGBBCLPB_00261	JCEIKKLO_00628	JKKDGEIC_00906	EEPEJOJH_00766	NNBPINMF_00601	PMGODCKH_00948	EHIDBPMP_01088	DGMLLHCP_00482	AGAKGNNJ_02264	MABIGDHL_02178	EKIJBLPN_02378	HMEKPKDB_00493	DFILABHI_02127	AMGCBKIL_01424	OIFCPMBK_00907	AILDDKPN_00311	FALKLNGJ_02288	JHKFIJKK_02509
rplO		50S ribosomal protein L15	229	229	1	152	3965				440	440	440	OBJFHAEJ_02053	NBAFLDBC_01696	JKPFOPCL_00653	HHANDOON_01813	JCDNDFKM_01544	HJGIPANB_00084	NMNOAEFM_00201	KKBNPMCH_00311	GIKCHKBC_00429	JEKNJBJP_00934	LANMJPID_00028	FGACAJJE_02190	GCEHBJMK_00216	EOJEALAB_01439	FEHAHCDI_00170	CODPNJEK_01047	NGDNBCAP_02498	BOLCJEEK_00656	MGBBCLPB_02551	JCEIKKLO_02746	JKKDGEIC_00681	EEPEJOJH_00667	NNBPINMF_00170	PMGODCKH_02227	EHIDBPMP_00220	DGMLLHCP_00848	AGAKGNNJ_00378	MABIGDHL_00311	EKIJBLPN_00968	HMEKPKDB_01696	DFILABHI_02631	AMGCBKIL_02733	OIFCPMBK_01253	AILDDKPN_01444	FALKLNGJ_01559	JHKFIJKK_02362
atpD		ATP synthase subunit beta	229	229	1	152	9763				1406	1406	1406	OBJFHAEJ_00355	NBAFLDBC_02233	JKPFOPCL_00505	HHANDOON_00171	JCDNDFKM_01017	HJGIPANB_00813	NMNOAEFM_02331	KKBNPMCH_00269	GIKCHKBC_01442	JEKNJBJP_02163	LANMJPID_00924	FGACAJJE_02713	GCEHBJMK_00089	EOJEALAB_01317	FEHAHCDI_01194	CODPNJEK_01675	NGDNBCAP_02146	BOLCJEEK_02108	MGBBCLPB_01945	JCEIKKLO_00081	JKKDGEIC_01124	EEPEJOJH_01472	NNBPINMF_02286	PMGODCKH_00249	EHIDBPMP_01111	DGMLLHCP_01156	AGAKGNNJ_00465	MABIGDHL_01421	EKIJBLPN_00786	HMEKPKDB_02264	DFILABHI_01846	AMGCBKIL_00126	OIFCPMBK_02700	AILDDKPN_00591	FALKLNGJ_00870	JHKFIJKK_01275
purR_2		Pur operon repressor	229	229	1	152	3554				818	818	818	OBJFHAEJ_01907	NBAFLDBC_02034	JKPFOPCL_00261	HHANDOON_00356	JCDNDFKM_01248	HJGIPANB_02519	NMNOAEFM_01889	KKBNPMCH_01570	GIKCHKBC_00679	JEKNJBJP_02460	LANMJPID_02033	FGACAJJE_02369	GCEHBJMK_02036	EOJEALAB_01913	FEHAHCDI_01148	CODPNJEK_02567	NGDNBCAP_01255	BOLCJEEK_01653	MGBBCLPB_01569	JCEIKKLO_01525	JKKDGEIC_01838	EEPEJOJH_02297	NNBPINMF_01162	PMGODCKH_02593	EHIDBPMP_01502	DGMLLHCP_02382	AGAKGNNJ_01718	MABIGDHL_00623	EKIJBLPN_01505	HMEKPKDB_01926	DFILABHI_01544	AMGCBKIL_00685	OIFCPMBK_02169	AILDDKPN_01888	FALKLNGJ_01811	JHKFIJKK_01631
rplU		50S ribosomal protein L21	229	229	1	152	10945				308	308	308	OBJFHAEJ_00542	NBAFLDBC_02369	JKPFOPCL_01545	HHANDOON_00864	JCDNDFKM_01834	HJGIPANB_02023	NMNOAEFM_01063	KKBNPMCH_02731	GIKCHKBC_02529	JEKNJBJP_00779	LANMJPID_02196	FGACAJJE_02499	GCEHBJMK_01265	EOJEALAB_01335	FEHAHCDI_01387	CODPNJEK_00034	NGDNBCAP_02100	BOLCJEEK_01479	MGBBCLPB_00107	JCEIKKLO_00815	JKKDGEIC_01142	EEPEJOJH_02064	NNBPINMF_02163	PMGODCKH_02059	EHIDBPMP_01250	DGMLLHCP_00879	AGAKGNNJ_00791	MABIGDHL_01302	EKIJBLPN_01814	HMEKPKDB_01186	DFILABHI_00764	AMGCBKIL_01519	OIFCPMBK_01692	AILDDKPN_00731	FALKLNGJ_01480	JHKFIJKK_01367
smpB		SsrA-binding protein	229	229	1	152	9770				464	464	464	OBJFHAEJ_00362	NBAFLDBC_02226	JKPFOPCL_00512	HHANDOON_00178	JCDNDFKM_01010	HJGIPANB_00806	NMNOAEFM_02338	KKBNPMCH_00276	GIKCHKBC_01435	JEKNJBJP_02156	LANMJPID_00931	FGACAJJE_02706	GCEHBJMK_00096	EOJEALAB_01324	FEHAHCDI_01187	CODPNJEK_01682	NGDNBCAP_02139	BOLCJEEK_02101	MGBBCLPB_01952	JCEIKKLO_00088	JKKDGEIC_01131	EEPEJOJH_01465	NNBPINMF_02293	PMGODCKH_00242	EHIDBPMP_01104	DGMLLHCP_01163	AGAKGNNJ_00458	MABIGDHL_01414	EKIJBLPN_00793	HMEKPKDB_02257	DFILABHI_01839	AMGCBKIL_00133	OIFCPMBK_02707	AILDDKPN_00584	FALKLNGJ_00877	JHKFIJKK_01268
arcC1		Carbamate kinase 1	229	229	1	152	6919				947	947	947	OBJFHAEJ_01693	NBAFLDBC_00836	JKPFOPCL_00198	HHANDOON_01491	JCDNDFKM_00063	HJGIPANB_01050	NMNOAEFM_01511	KKBNPMCH_00676	GIKCHKBC_01753	JEKNJBJP_01540	LANMJPID_00300	FGACAJJE_01464	GCEHBJMK_00667	EOJEALAB_00173	FEHAHCDI_02508	CODPNJEK_00659	NGDNBCAP_02596	BOLCJEEK_02383	MGBBCLPB_00757	JCEIKKLO_00247	JKKDGEIC_01229	EEPEJOJH_00594	NNBPINMF_01239	PMGODCKH_01238	EHIDBPMP_01299	DGMLLHCP_00184	AGAKGNNJ_02559	MABIGDHL_00570	EKIJBLPN_00411	HMEKPKDB_02564	DFILABHI_00573	AMGCBKIL_00349	OIFCPMBK_00333	AILDDKPN_01382	FALKLNGJ_00174	JHKFIJKK_00365
yggS		Pyridoxal phosphate homeostasis protein	229	229	1	152	12268				677	677	677	OBJFHAEJ_02391	NBAFLDBC_02402	JKPFOPCL_01512	HHANDOON_01990	JCDNDFKM_02245	HJGIPANB_01990	NMNOAEFM_01096	KKBNPMCH_02698	GIKCHKBC_02496	JEKNJBJP_01734	LANMJPID_02229	FGACAJJE_02064	GCEHBJMK_00157	EOJEALAB_00948	FEHAHCDI_02317	CODPNJEK_00067	NGDNBCAP_02067	BOLCJEEK_01075	MGBBCLPB_00140	JCEIKKLO_00848	JKKDGEIC_01349	EEPEJOJH_02031	NNBPINMF_02130	PMGODCKH_02092	EHIDBPMP_02561	DGMLLHCP_02239	AGAKGNNJ_00297	MABIGDHL_02476	EKIJBLPN_01781	HMEKPKDB_01091	DFILABHI_00797	AMGCBKIL_01552	OIFCPMBK_01028	AILDDKPN_00350	FALKLNGJ_02110	JHKFIJKK_01012
fmnP		Riboflavin transporter FmnP	229	229	1	152	8507				608	611	610	OBJFHAEJ_02623	NBAFLDBC_02649	JKPFOPCL_01072	HHANDOON_01621	JCDNDFKM_02060	HJGIPANB_01699	NMNOAEFM_02534	KKBNPMCH_01083	GIKCHKBC_02261	JEKNJBJP_00840	LANMJPID_02615	FGACAJJE_00750	GCEHBJMK_02519	EOJEALAB_02169	FEHAHCDI_00841	CODPNJEK_02688	NGDNBCAP_01448	BOLCJEEK_01266	MGBBCLPB_02669	JCEIKKLO_02080	JKKDGEIC_01940	EEPEJOJH_02230	NNBPINMF_01924	PMGODCKH_01928	EHIDBPMP_00878	DGMLLHCP_00699	AGAKGNNJ_02020	MABIGDHL_02297	EKIJBLPN_02689	HMEKPKDB_00031	DFILABHI_02505	AMGCBKIL_02647	OIFCPMBK_02345	AILDDKPN_01242	FALKLNGJ_02253	JHKFIJKK_02091
dnaK		Chaperone protein DnaK	229	229	1	152	7046				1826	1829	1828	OBJFHAEJ_01648	NBAFLDBC_00789	JKPFOPCL_00151	HHANDOON_01062	JCDNDFKM_00108	HJGIPANB_01097	NMNOAEFM_01558	KKBNPMCH_02002	GIKCHKBC_01801	JEKNJBJP_00352	LANMJPID_01836	FGACAJJE_01509	GCEHBJMK_01899	EOJEALAB_00126	FEHAHCDI_01881	CODPNJEK_00467	NGDNBCAP_01741	BOLCJEEK_00106	MGBBCLPB_02191	JCEIKKLO_01934	JKKDGEIC_02089	EEPEJOJH_00931	NNBPINMF_01826	PMGODCKH_01824	EHIDBPMP_00916	DGMLLHCP_01055	AGAKGNNJ_00012	MABIGDHL_00126	EKIJBLPN_02035	HMEKPKDB_02519	DFILABHI_01378	AMGCBKIL_02381	OIFCPMBK_00649	AILDDKPN_00012	FALKLNGJ_00126	JHKFIJKK_00012
ccpA_1		Catabolite control protein A	229	229	1	152	9711				1001	1001	1001	OBJFHAEJ_00312	NBAFLDBC_02275	JKPFOPCL_00463	HHANDOON_00128	JCDNDFKM_01060	HJGIPANB_00855	NMNOAEFM_02289	KKBNPMCH_00227	GIKCHKBC_01484	JEKNJBJP_02205	LANMJPID_00881	FGACAJJE_02756	GCEHBJMK_00047	EOJEALAB_01275	FEHAHCDI_00632	CODPNJEK_01101	NGDNBCAP_02188	BOLCJEEK_02150	MGBBCLPB_01903	JCEIKKLO_00039	JKKDGEIC_01082	EEPEJOJH_01514	NNBPINMF_02244	PMGODCKH_00291	EHIDBPMP_01153	DGMLLHCP_01114	AGAKGNNJ_00507	MABIGDHL_01151	EKIJBLPN_00744	HMEKPKDB_02307	DFILABHI_00740	AMGCBKIL_00084	OIFCPMBK_02659	AILDDKPN_00633	FALKLNGJ_00828	JHKFIJKK_01317
dtxR		Diphtheria toxin repressor	229	229	1	152	12261				647	647	647	OBJFHAEJ_02397	NBAFLDBC_02408	JKPFOPCL_01506	HHANDOON_01984	JCDNDFKM_02251	HJGIPANB_01984	NMNOAEFM_01102	KKBNPMCH_02692	GIKCHKBC_02490	JEKNJBJP_01728	LANMJPID_02235	FGACAJJE_02058	GCEHBJMK_00151	EOJEALAB_00954	FEHAHCDI_02323	CODPNJEK_00073	NGDNBCAP_02061	BOLCJEEK_01081	MGBBCLPB_00146	JCEIKKLO_00854	JKKDGEIC_01355	EEPEJOJH_02025	NNBPINMF_02124	PMGODCKH_02098	EHIDBPMP_02555	DGMLLHCP_02245	AGAKGNNJ_00303	MABIGDHL_02482	EKIJBLPN_01775	HMEKPKDB_01085	DFILABHI_00803	AMGCBKIL_01558	OIFCPMBK_01034	AILDDKPN_00356	FALKLNGJ_02116	JHKFIJKK_01018
ftsZ		Cell division protein FtsZ	229	229	1	152	12269				1238	1241	1240	OBJFHAEJ_02390	NBAFLDBC_02401	JKPFOPCL_01513	HHANDOON_01991	JCDNDFKM_02244	HJGIPANB_01991	NMNOAEFM_01095	KKBNPMCH_02699	GIKCHKBC_02497	JEKNJBJP_01735	LANMJPID_02228	FGACAJJE_02065	GCEHBJMK_00158	EOJEALAB_00947	FEHAHCDI_02316	CODPNJEK_00066	NGDNBCAP_02068	BOLCJEEK_01074	MGBBCLPB_00139	JCEIKKLO_00847	JKKDGEIC_01348	EEPEJOJH_02032	NNBPINMF_02131	PMGODCKH_02091	EHIDBPMP_02562	DGMLLHCP_02238	AGAKGNNJ_00296	MABIGDHL_02475	EKIJBLPN_01782	HMEKPKDB_01092	DFILABHI_00796	AMGCBKIL_01551	OIFCPMBK_01027	AILDDKPN_00349	FALKLNGJ_02109	JHKFIJKK_01011
map		Methionine aminopeptidase 1	229	229	1	152	12236				764	764	764	OBJFHAEJ_02416	NBAFLDBC_02486	JKPFOPCL_01953	HHANDOON_01314	JCDNDFKM_02270	HJGIPANB_01906	NMNOAEFM_02076	KKBNPMCH_00932	GIKCHKBC_02471	JEKNJBJP_01709	LANMJPID_02254	FGACAJJE_02039	GCEHBJMK_00132	EOJEALAB_00973	FEHAHCDI_02343	CODPNJEK_00092	NGDNBCAP_02041	BOLCJEEK_01100	MGBBCLPB_00165	JCEIKKLO_00874	JKKDGEIC_01302	EEPEJOJH_00893	NNBPINMF_02104	PMGODCKH_02118	EHIDBPMP_02536	DGMLLHCP_02264	AGAKGNNJ_00322	MABIGDHL_02501	EKIJBLPN_01755	HMEKPKDB_01066	DFILABHI_00823	AMGCBKIL_01577	OIFCPMBK_01496	AILDDKPN_00375	FALKLNGJ_02135	JHKFIJKK_01037
group_13272		hypothetical protein	229	229	1	152	1610				1739	1739	1739	OBJFHAEJ_00682	NBAFLDBC_01962	JKPFOPCL_01772	HHANDOON_02204	JCDNDFKM_01422	HJGIPANB_02151	NMNOAEFM_01460	KKBNPMCH_01491	GIKCHKBC_01110	JEKNJBJP_00586	LANMJPID_00215	FGACAJJE_01761	GCEHBJMK_00817	EOJEALAB_00489	FEHAHCDI_01338	CODPNJEK_02415	NGDNBCAP_01542	BOLCJEEK_00145	MGBBCLPB_00795	JCEIKKLO_01194	JKKDGEIC_00151	EEPEJOJH_00521	NNBPINMF_00637	PMGODCKH_01398	EHIDBPMP_00549	DGMLLHCP_00269	AGAKGNNJ_00178	MABIGDHL_01481	EKIJBLPN_01874	HMEKPKDB_02655	DFILABHI_01589	AMGCBKIL_00489	OIFCPMBK_00573	AILDDKPN_01319	FALKLNGJ_00964	JHKFIJKK_01489
pyrC		Dihydroorotase	229	229	1	152	8891				1280	1280	1280	OBJFHAEJ_00177	NBAFLDBC_01247	JKPFOPCL_01394	HHANDOON_00753	JCDNDFKM_00397	HJGIPANB_01363	NMNOAEFM_00741	KKBNPMCH_01911	GIKCHKBC_02018	JEKNJBJP_01468	LANMJPID_01314	FGACAJJE_00995	GCEHBJMK_02464	EOJEALAB_02014	FEHAHCDI_02033	CODPNJEK_01420	NGDNBCAP_00097	BOLCJEEK_02013	MGBBCLPB_02303	JCEIKKLO_02526	JKKDGEIC_01681	EEPEJOJH_00384	NNBPINMF_01581	PMGODCKH_00097	EHIDBPMP_02439	DGMLLHCP_01901	AGAKGNNJ_01831	MABIGDHL_01608	EKIJBLPN_01453	HMEKPKDB_00276	DFILABHI_00087	AMGCBKIL_01079	OIFCPMBK_00227	AILDDKPN_01942	FALKLNGJ_01917	JHKFIJKK_01709
xseB		Exodeoxyribonuclease 7 small subunit	229	229	1	152	12288				224	224	224	OBJFHAEJ_02373	NBAFLDBC_02384	JKPFOPCL_01530	HHANDOON_02008	JCDNDFKM_02227	HJGIPANB_02008	NMNOAEFM_01078	KKBNPMCH_02716	GIKCHKBC_02514	JEKNJBJP_01752	LANMJPID_02211	FGACAJJE_02082	GCEHBJMK_00175	EOJEALAB_00930	FEHAHCDI_01372	CODPNJEK_00049	NGDNBCAP_02085	BOLCJEEK_01057	MGBBCLPB_00122	JCEIKKLO_00830	JKKDGEIC_01331	EEPEJOJH_02049	NNBPINMF_02148	PMGODCKH_02074	EHIDBPMP_02579	DGMLLHCP_02221	AGAKGNNJ_00279	MABIGDHL_02458	EKIJBLPN_01799	HMEKPKDB_01109	DFILABHI_00779	AMGCBKIL_01534	OIFCPMBK_01010	AILDDKPN_00332	FALKLNGJ_02092	JHKFIJKK_00994
yidA_2		Sugar phosphatase YidA	229	229	1	152	9840				809	809	809	OBJFHAEJ_01420	NBAFLDBC_02202	JKPFOPCL_00536	HHANDOON_00201	JCDNDFKM_00978	HJGIPANB_00782	NMNOAEFM_02362	KKBNPMCH_01818	GIKCHKBC_01411	JEKNJBJP_00451	LANMJPID_00954	FGACAJJE_00511	GCEHBJMK_00471	EOJEALAB_02471	FEHAHCDI_02615	CODPNJEK_00621	NGDNBCAP_01026	BOLCJEEK_02450	MGBBCLPB_01975	JCEIKKLO_00112	JKKDGEIC_02277	EEPEJOJH_01442	NNBPINMF_01106	PMGODCKH_00173	EHIDBPMP_00586	DGMLLHCP_01432	AGAKGNNJ_01198	MABIGDHL_00197	EKIJBLPN_00821	HMEKPKDB_02225	DFILABHI_01811	AMGCBKIL_00157	OIFCPMBK_02730	AILDDKPN_02353	FALKLNGJ_01389	JHKFIJKK_00159
fur		Ferric uptake regulation protein	229	229	1	152	8500				467	473	468	OBJFHAEJ_02630	NBAFLDBC_02656	JKPFOPCL_01079	HHANDOON_01628	JCDNDFKM_02053	HJGIPANB_01706	NMNOAEFM_02527	KKBNPMCH_01090	GIKCHKBC_02268	JEKNJBJP_00833	LANMJPID_02622	FGACAJJE_00743	GCEHBJMK_02512	EOJEALAB_02162	FEHAHCDI_00834	CODPNJEK_02695	NGDNBCAP_01441	BOLCJEEK_01259	MGBBCLPB_02676	JCEIKKLO_02087	JKKDGEIC_01933	EEPEJOJH_02237	NNBPINMF_01917	PMGODCKH_01935	EHIDBPMP_00885	DGMLLHCP_00706	AGAKGNNJ_02013	MABIGDHL_02290	EKIJBLPN_02682	HMEKPKDB_00024	DFILABHI_02498	AMGCBKIL_02654	OIFCPMBK_02338	AILDDKPN_01235	FALKLNGJ_02260	JHKFIJKK_02084
melR_2		HTH-type transcriptional repressor MelR	229	229	1	152	6909				980	980	980	OBJFHAEJ_01702	NBAFLDBC_00845	JKPFOPCL_00207	HHANDOON_01500	JCDNDFKM_00054	HJGIPANB_01041	NMNOAEFM_01502	KKBNPMCH_00667	GIKCHKBC_01744	JEKNJBJP_01531	LANMJPID_00309	FGACAJJE_01455	GCEHBJMK_00676	EOJEALAB_00182	FEHAHCDI_02517	CODPNJEK_00668	NGDNBCAP_02587	BOLCJEEK_02392	MGBBCLPB_00748	JCEIKKLO_00256	JKKDGEIC_01238	EEPEJOJH_00585	NNBPINMF_01230	PMGODCKH_01247	EHIDBPMP_01401	DGMLLHCP_00193	AGAKGNNJ_02550	MABIGDHL_00579	EKIJBLPN_00402	HMEKPKDB_02573	DFILABHI_00582	AMGCBKIL_00358	OIFCPMBK_00342	AILDDKPN_01391	FALKLNGJ_00183	JHKFIJKK_00356
serS		Serine--tRNA ligase	229	229	1	152	3833				1271	1271	1271	OBJFHAEJ_01962	NBAFLDBC_01025	JKPFOPCL_00752	HHANDOON_01919	JCDNDFKM_01452	HJGIPANB_02654	NMNOAEFM_00300	KKBNPMCH_01299	GIKCHKBC_00539	JEKNJBJP_02335	LANMJPID_00624	FGACAJJE_02098	GCEHBJMK_01423	EOJEALAB_01592	FEHAHCDI_01539	CODPNJEK_01569	NGDNBCAP_00518	BOLCJEEK_01622	MGBBCLPB_00890	JCEIKKLO_00540	JKKDGEIC_01735	EEPEJOJH_00886	NNBPINMF_00749	PMGODCKH_00896	EHIDBPMP_01440	DGMLLHCP_01512	AGAKGNNJ_01988	MABIGDHL_02163	EKIJBLPN_00272	HMEKPKDB_01788	DFILABHI_00646	AMGCBKIL_00863	OIFCPMBK_00953	AILDDKPN_01687	FALKLNGJ_01475	JHKFIJKK_01564
proB		Glutamate 5-kinase 1	229	229	1	152	3583				806	806	806	OBJFHAEJ_01880	NBAFLDBC_02061	JKPFOPCL_00288	HHANDOON_00329	JCDNDFKM_01221	HJGIPANB_02546	NMNOAEFM_01916	KKBNPMCH_01597	GIKCHKBC_00652	JEKNJBJP_02487	LANMJPID_02060	FGACAJJE_02342	GCEHBJMK_02009	EOJEALAB_02274	FEHAHCDI_01175	CODPNJEK_02539	NGDNBCAP_01282	BOLCJEEK_01024	MGBBCLPB_01596	JCEIKKLO_00436	JKKDGEIC_02383	EEPEJOJH_02324	NNBPINMF_01189	PMGODCKH_02566	EHIDBPMP_01529	DGMLLHCP_02409	AGAKGNNJ_01495	MABIGDHL_00650	EKIJBLPN_01299	HMEKPKDB_01899	DFILABHI_00343	AMGCBKIL_02459	OIFCPMBK_02196	AILDDKPN_02575	FALKLNGJ_00761	JHKFIJKK_01182
pflA		Pyruvate formate-lyase-activating enzyme	229	229	1	152	8576				761	761	761	OBJFHAEJ_02575	NBAFLDBC_02602	JKPFOPCL_01025	HHANDOON_02223	JCDNDFKM_02108	HJGIPANB_01652	NMNOAEFM_02417	KKBNPMCH_01034	GIKCHKBC_02213	JEKNJBJP_00889	LANMJPID_02567	FGACAJJE_00798	GCEHBJMK_02568	EOJEALAB_02218	FEHAHCDI_00586	CODPNJEK_02640	NGDNBCAP_01496	BOLCJEEK_01315	MGBBCLPB_02621	JCEIKKLO_01291	JKKDGEIC_01989	EEPEJOJH_02182	NNBPINMF_01972	PMGODCKH_01880	EHIDBPMP_01420	DGMLLHCP_00650	AGAKGNNJ_02069	MABIGDHL_02346	EKIJBLPN_00673	HMEKPKDB_00079	DFILABHI_00971	AMGCBKIL_02599	OIFCPMBK_02393	AILDDKPN_00247	FALKLNGJ_02204	JHKFIJKK_02140
ctsR		Transcriptional regulator CtsR	229	229	1	152	3826				467	467	467	OBJFHAEJ_01481	NBAFLDBC_02154	JKPFOPCL_00381	HHANDOON_00255	JCDNDFKM_01120	HJGIPANB_02639	NMNOAEFM_01784	KKBNPMCH_02008	GIKCHKBC_00545	JEKNJBJP_02559	LANMJPID_02135	FGACAJJE_01686	GCEHBJMK_01936	EOJEALAB_01844	FEHAHCDI_02471	CODPNJEK_00243	NGDNBCAP_01572	BOLCJEEK_00951	MGBBCLPB_01670	JCEIKKLO_00526	JKKDGEIC_02310	EEPEJOJH_02398	NNBPINMF_02485	PMGODCKH_02551	EHIDBPMP_01602	DGMLLHCP_02482	AGAKGNNJ_01568	MABIGDHL_00723	EKIJBLPN_02207	HMEKPKDB_01387	DFILABHI_02195	AMGCBKIL_01814	OIFCPMBK_01416	AILDDKPN_02502	FALKLNGJ_00688	JHKFIJKK_01255
opuAA		Glycine betaine transport ATP-binding protein OpuAA	229	229	1	152	1422				1193	1199	1193	OBJFHAEJ_02451	NBAFLDBC_01828	JKPFOPCL_01211	HHANDOON_00620	JCDNDFKM_01929	HJGIPANB_02285	NMNOAEFM_01326	KKBNPMCH_01401	GIKCHKBC_00073	JEKNJBJP_01267	LANMJPID_02337	FGACAJJE_00102	GCEHBJMK_02061	EOJEALAB_01101	FEHAHCDI_01025	CODPNJEK_02259	NGDNBCAP_00671	BOLCJEEK_00481	MGBBCLPB_02801	JCEIKKLO_02385	JKKDGEIC_01373	EEPEJOJH_01867	NNBPINMF_01289	PMGODCKH_00758	EHIDBPMP_01893	DGMLLHCP_02125	AGAKGNNJ_02410	MABIGDHL_02004	EKIJBLPN_02159	HMEKPKDB_00684	DFILABHI_00130	AMGCBKIL_01923	OIFCPMBK_00738	AILDDKPN_01139	FALKLNGJ_01682	JHKFIJKK_02265
rpmE2		50S ribosomal protein L31 type B	229	229	1	152	1755				263	263	263	OBJFHAEJ_00491	NBAFLDBC_00112	JKPFOPCL_01676	HHANDOON_00920	JCDNDFKM_01885	HJGIPANB_02073	NMNOAEFM_00412	KKBNPMCH_01256	GIKCHKBC_01175	JEKNJBJP_00731	LANMJPID_02148	FGACAJJE_02448	GCEHBJMK_01217	EOJEALAB_01383	FEHAHCDI_01272	CODPNJEK_01661	NGDNBCAP_00276	BOLCJEEK_01431	MGBBCLPB_00042	JCEIKKLO_01150	JKKDGEIC_01190	EEPEJOJH_02111	NNBPINMF_00231	PMGODCKH_00382	EHIDBPMP_01202	DGMLLHCP_00927	AGAKGNNJ_00743	MABIGDHL_01254	EKIJBLPN_00530	HMEKPKDB_01237	DFILABHI_00671	AMGCBKIL_01471	OIFCPMBK_00874	AILDDKPN_00683	FALKLNGJ_01528	JHKFIJKK_01415
gpmA_1		2,3-bisphosphoglycerate-dependent phosphoglycerate mutase	229	229	1	152	3938				686	686	686	OBJFHAEJ_02026	NBAFLDBC_01723	JKPFOPCL_00680	HHANDOON_01786	JCDNDFKM_01517	HJGIPANB_00057	NMNOAEFM_00228	KKBNPMCH_00284	GIKCHKBC_00456	JEKNJBJP_00907	LANMJPID_00001	FGACAJJE_02163	GCEHBJMK_00189	EOJEALAB_01466	FEHAHCDI_01409	CODPNJEK_01020	NGDNBCAP_02525	BOLCJEEK_00683	MGBBCLPB_02578	JCEIKKLO_02719	JKKDGEIC_00654	EEPEJOJH_00694	NNBPINMF_01318	PMGODCKH_02200	EHIDBPMP_00247	DGMLLHCP_00875	AGAKGNNJ_00351	MABIGDHL_00284	EKIJBLPN_01237	HMEKPKDB_01723	DFILABHI_02604	AMGCBKIL_02706	OIFCPMBK_01280	AILDDKPN_01471	FALKLNGJ_01532	JHKFIJKK_02335
purK		N5-carboxyaminoimidazole ribonucleotide synthase	229	229	1	152	8644				1124	1124	1124	OBJFHAEJ_00738	NBAFLDBC_00354	JKPFOPCL_02012	HHANDOON_01284	JCDNDFKM_02159	HJGIPANB_01603	NMNOAEFM_02610	KKBNPMCH_00613	GIKCHKBC_02166	JEKNJBJP_00205	LANMJPID_00128	FGACAJJE_00850	GCEHBJMK_00429	EOJEALAB_02391	FEHAHCDI_00212	CODPNJEK_00382	NGDNBCAP_00761	BOLCJEEK_00364	MGBBCLPB_00289	JCEIKKLO_00301	JKKDGEIC_00483	EEPEJOJH_00416	NNBPINMF_01783	PMGODCKH_00442	EHIDBPMP_00269	DGMLLHCP_02314	AGAKGNNJ_00226	MABIGDHL_02424	EKIJBLPN_00207	HMEKPKDB_00131	DFILABHI_02306	AMGCBKIL_02551	OIFCPMBK_01364	AILDDKPN_02094	FALKLNGJ_02385	JHKFIJKK_02538
nupC		Nucleoside permease NupC	229	229	1	152	7640				1181	1181	1181	OBJFHAEJ_00112	NBAFLDBC_01324	JKPFOPCL_00785	HHANDOON_02363	JCDNDFKM_00332	HJGIPANB_01440	NMNOAEFM_00664	KKBNPMCH_00995	GIKCHKBC_01944	JEKNJBJP_00654	LANMJPID_01389	FGACAJJE_01060	GCEHBJMK_02355	EOJEALAB_01725	FEHAHCDI_01966	CODPNJEK_01488	NGDNBCAP_00030	BOLCJEEK_01702	MGBBCLPB_02369	JCEIKKLO_01750	JKKDGEIC_00955	EEPEJOJH_00245	NNBPINMF_01514	PMGODCKH_00030	EHIDBPMP_02335	DGMLLHCP_01579	AGAKGNNJ_00948	MABIGDHL_00942	EKIJBLPN_01377	HMEKPKDB_00341	DFILABHI_00011	AMGCBKIL_01003	OIFCPMBK_00160	AILDDKPN_01619	FALKLNGJ_00604	JHKFIJKK_01106
nrdH		Glutaredoxin-like protein NrdH	229	229	1	152	1414				224	224	224	OBJFHAEJ_02456	NBAFLDBC_01823	JKPFOPCL_01216	HHANDOON_00625	JCDNDFKM_01934	HJGIPANB_02290	NMNOAEFM_01321	KKBNPMCH_01406	GIKCHKBC_00078	JEKNJBJP_01262	LANMJPID_02342	FGACAJJE_00097	GCEHBJMK_02066	EOJEALAB_01096	FEHAHCDI_01020	CODPNJEK_02254	NGDNBCAP_00676	BOLCJEEK_00486	MGBBCLPB_02796	JCEIKKLO_02380	JKKDGEIC_01378	EEPEJOJH_01862	NNBPINMF_01294	PMGODCKH_00763	EHIDBPMP_01888	DGMLLHCP_02120	AGAKGNNJ_02415	MABIGDHL_02009	EKIJBLPN_02154	HMEKPKDB_00679	DFILABHI_00135	AMGCBKIL_01928	OIFCPMBK_00743	AILDDKPN_01134	FALKLNGJ_01687	JHKFIJKK_02260
group_13314		hypothetical protein	229	229	1	152	1352				644	644	644	OBJFHAEJ_02492	NBAFLDBC_00175	JKPFOPCL_01624	HHANDOON_01022	JCDNDFKM_01970	HJGIPANB_02327	NMNOAEFM_01027	KKBNPMCH_00534	GIKCHKBC_00113	JEKNJBJP_01225	LANMJPID_02379	FGACAJJE_00061	GCEHBJMK_02103	EOJEALAB_01059	FEHAHCDI_00371	CODPNJEK_02095	NGDNBCAP_00625	BOLCJEEK_00523	MGBBCLPB_02759	JCEIKKLO_02343	JKKDGEIC_01415	EEPEJOJH_01825	NNBPINMF_00439	PMGODCKH_02459	EHIDBPMP_01851	DGMLLHCP_02083	AGAKGNNJ_02452	MABIGDHL_02046	EKIJBLPN_02116	HMEKPKDB_00643	DFILABHI_00173	AMGCBKIL_01966	OIFCPMBK_00781	AILDDKPN_01154	FALKLNGJ_00542	JHKFIJKK_02223
group_13315		hypothetical protein	229	229	1	152	1794				602	602	602	OBJFHAEJ_00522	NBAFLDBC_00083	JKPFOPCL_01647	HHANDOON_00884	JCDNDFKM_01854	HJGIPANB_02044	NMNOAEFM_00383	KKBNPMCH_02751	GIKCHKBC_02549	JEKNJBJP_00759	LANMJPID_02176	FGACAJJE_02479	GCEHBJMK_01245	EOJEALAB_01355	FEHAHCDI_01236	CODPNJEK_00014	NGDNBCAP_00240	BOLCJEEK_01459	MGBBCLPB_00087	JCEIKKLO_00795	JKKDGEIC_01162	EEPEJOJH_02084	NNBPINMF_00267	PMGODCKH_00346	EHIDBPMP_01230	DGMLLHCP_00899	AGAKGNNJ_00771	MABIGDHL_01282	EKIJBLPN_00505	HMEKPKDB_01206	DFILABHI_00696	AMGCBKIL_01499	OIFCPMBK_01672	AILDDKPN_00711	FALKLNGJ_01500	JHKFIJKK_01387
group_13316		hypothetical protein	229	229	1	152	3567				1286	1286	1286	OBJFHAEJ_01895	NBAFLDBC_02046	JKPFOPCL_00273	HHANDOON_00344	JCDNDFKM_01236	HJGIPANB_02531	NMNOAEFM_01901	KKBNPMCH_01582	GIKCHKBC_00667	JEKNJBJP_02472	LANMJPID_02045	FGACAJJE_02357	GCEHBJMK_02024	EOJEALAB_02259	FEHAHCDI_01160	CODPNJEK_02554	NGDNBCAP_01267	BOLCJEEK_01039	MGBBCLPB_01581	JCEIKKLO_01513	JKKDGEIC_02398	EEPEJOJH_02309	NNBPINMF_01174	PMGODCKH_02581	EHIDBPMP_01514	DGMLLHCP_02394	AGAKGNNJ_01480	MABIGDHL_00635	EKIJBLPN_01314	HMEKPKDB_01914	DFILABHI_02224	AMGCBKIL_02474	OIFCPMBK_02181	AILDDKPN_02590	FALKLNGJ_00776	JHKFIJKK_01619
gap_2		Glyceraldehyde-3-phosphate dehydrogenase	229	229	1	152	8812				1010	1010	1010	OBJFHAEJ_00226	NBAFLDBC_01196	JKPFOPCL_01343	HHANDOON_00805	JCDNDFKM_00446	HJGIPANB_01312	NMNOAEFM_00792	KKBNPMCH_01963	GIKCHKBC_02070	JEKNJBJP_01416	LANMJPID_01262	FGACAJJE_00945	GCEHBJMK_02412	EOJEALAB_02066	FEHAHCDI_00776	CODPNJEK_00831	NGDNBCAP_00149	BOLCJEEK_01961	MGBBCLPB_02251	JCEIKKLO_02473	JKKDGEIC_01629	EEPEJOJH_00333	NNBPINMF_01633	PMGODCKH_00149	EHIDBPMP_02491	DGMLLHCP_01953	AGAKGNNJ_01883	MABIGDHL_01660	EKIJBLPN_00637	HMEKPKDB_00227	DFILABHI_00935	AMGCBKIL_01130	OIFCPMBK_00280	AILDDKPN_01994	FALKLNGJ_01969	JHKFIJKK_01657
group_13318		hypothetical protein	229	229	1	152	6935				293	293	293	OBJFHAEJ_01676	NBAFLDBC_00820	JKPFOPCL_00182	HHANDOON_01475	JCDNDFKM_00080	HJGIPANB_01066	NMNOAEFM_01527	KKBNPMCH_00692	GIKCHKBC_01769	JEKNJBJP_01556	LANMJPID_00284	FGACAJJE_01481	GCEHBJMK_00651	EOJEALAB_00157	FEHAHCDI_02492	CODPNJEK_01837	NGDNBCAP_02612	BOLCJEEK_02367	MGBBCLPB_00773	JCEIKKLO_00231	JKKDGEIC_01213	EEPEJOJH_00610	NNBPINMF_01255	PMGODCKH_01222	EHIDBPMP_01315	DGMLLHCP_00168	AGAKGNNJ_02575	MABIGDHL_00554	EKIJBLPN_00427	HMEKPKDB_02547	DFILABHI_00557	AMGCBKIL_00332	OIFCPMBK_00317	AILDDKPN_01366	FALKLNGJ_00158	JHKFIJKK_00381
perR		Peroxide operon regulator	229	229	1	152	8826				446	446	446	OBJFHAEJ_00212	NBAFLDBC_01210	JKPFOPCL_01357	HHANDOON_00791	JCDNDFKM_00432	HJGIPANB_01326	NMNOAEFM_00778	KKBNPMCH_01949	GIKCHKBC_02056	JEKNJBJP_01430	LANMJPID_01276	FGACAJJE_00959	GCEHBJMK_02426	EOJEALAB_02052	FEHAHCDI_00762	CODPNJEK_00817	NGDNBCAP_00135	BOLCJEEK_01975	MGBBCLPB_02265	JCEIKKLO_02487	JKKDGEIC_01643	EEPEJOJH_00347	NNBPINMF_01619	PMGODCKH_00135	EHIDBPMP_02477	DGMLLHCP_01939	AGAKGNNJ_01869	MABIGDHL_01646	EKIJBLPN_00651	HMEKPKDB_00241	DFILABHI_00949	AMGCBKIL_01116	OIFCPMBK_00266	AILDDKPN_01980	FALKLNGJ_01955	JHKFIJKK_01671
ydhF		Oxidoreductase YdhF	229	229	1	152	8656				914	914	914	OBJFHAEJ_00750	NBAFLDBC_00342	JKPFOPCL_02024	HHANDOON_01272	JCDNDFKM_02171	HJGIPANB_01591	NMNOAEFM_02622	KKBNPMCH_00601	GIKCHKBC_02154	JEKNJBJP_00193	LANMJPID_00140	FGACAJJE_00862	GCEHBJMK_00417	EOJEALAB_02379	FEHAHCDI_00224	CODPNJEK_00394	NGDNBCAP_00773	BOLCJEEK_00352	MGBBCLPB_00301	JCEIKKLO_00313	JKKDGEIC_00495	EEPEJOJH_00428	NNBPINMF_00512	PMGODCKH_00454	EHIDBPMP_00281	DGMLLHCP_02326	AGAKGNNJ_00238	MABIGDHL_02412	EKIJBLPN_00219	HMEKPKDB_00143	DFILABHI_02294	AMGCBKIL_02539	OIFCPMBK_01352	AILDDKPN_02106	FALKLNGJ_02397	JHKFIJKK_02550
sigA		RNA polymerase sigma factor SigA	229	229	1	152	8497				1100	1109	1108	OBJFHAEJ_02633	NBAFLDBC_02659	JKPFOPCL_01082	HHANDOON_01631	JCDNDFKM_02050	HJGIPANB_01709	NMNOAEFM_02524	KKBNPMCH_01093	GIKCHKBC_02271	JEKNJBJP_00830	LANMJPID_02625	FGACAJJE_00740	GCEHBJMK_02509	EOJEALAB_02159	FEHAHCDI_00831	CODPNJEK_02698	NGDNBCAP_01438	BOLCJEEK_01256	MGBBCLPB_02679	JCEIKKLO_02090	JKKDGEIC_01930	EEPEJOJH_02240	NNBPINMF_01914	PMGODCKH_01938	EHIDBPMP_00888	DGMLLHCP_00709	AGAKGNNJ_02010	MABIGDHL_02287	EKIJBLPN_02679	HMEKPKDB_00021	DFILABHI_02495	AMGCBKIL_02657	OIFCPMBK_02335	AILDDKPN_01232	FALKLNGJ_02263	JHKFIJKK_02081
group_13322		hypothetical protein	229	229	1	152	8614				836	836	836	OBJFHAEJ_00715	NBAFLDBC_02578	JKPFOPCL_02444	HHANDOON_02480	JCDNDFKM_02136	HJGIPANB_01628	NMNOAEFM_00055	KKBNPMCH_02041	GIKCHKBC_02189	JEKNJBJP_02341	LANMJPID_01561	FGACAJJE_00827	GCEHBJMK_01761	EOJEALAB_02102	FEHAHCDI_02047	CODPNJEK_00359	NGDNBCAP_01929	BOLCJEEK_02054	MGBBCLPB_02024	JCEIKKLO_02428	JKKDGEIC_02053	EEPEJOJH_01952	NNBPINMF_01996	PMGODCKH_01847	EHIDBPMP_01976	DGMLLHCP_01988	AGAKGNNJ_01967	MABIGDHL_02133	EKIJBLPN_01666	HMEKPKDB_00108	DFILABHI_02330	AMGCBKIL_02575	OIFCPMBK_02071	AILDDKPN_02047	FALKLNGJ_02054	JHKFIJKK_01999
aroF		Phospho-2-dehydro-3-deoxyheptonate aldolase	229	229	1	152	7146				1022	1022	1022	OBJFHAEJ_01595	NBAFLDBC_00733	JKPFOPCL_00095	HHANDOON_01116	JCDNDFKM_00161	HJGIPANB_01153	NMNOAEFM_01614	KKBNPMCH_02338	GIKCHKBC_01863	JEKNJBJP_01679	LANMJPID_01890	FGACAJJE_01562	GCEHBJMK_01845	EOJEALAB_00072	FEHAHCDI_02170	CODPNJEK_01297	NGDNBCAP_01872	BOLCJEEK_00052	MGBBCLPB_02136	JCEIKKLO_01357	JKKDGEIC_02143	EEPEJOJH_00984	NNBPINMF_00992	PMGODCKH_01042	EHIDBPMP_00970	DGMLLHCP_01001	AGAKGNNJ_00066	MABIGDHL_00072	EKIJBLPN_00059	HMEKPKDB_02466	DFILABHI_01442	AMGCBKIL_02319	OIFCPMBK_00010	AILDDKPN_00066	FALKLNGJ_00072	JHKFIJKK_00066
mnmG		tRNA uridine 5-carboxymethylaminomethyl modification enzyme MnmG	229	229	1	152	3845				1895	1901	1900	OBJFHAEJ_01970	NBAFLDBC_01033	JKPFOPCL_00744	HHANDOON_01911	JCDNDFKM_01460	HJGIPANB_02662	NMNOAEFM_00292	KKBNPMCH_01307	GIKCHKBC_00531	JEKNJBJP_02327	LANMJPID_00616	FGACAJJE_02106	GCEHBJMK_01415	EOJEALAB_01584	FEHAHCDI_01531	CODPNJEK_01577	NGDNBCAP_00526	BOLCJEEK_01614	MGBBCLPB_00882	JCEIKKLO_00548	JKKDGEIC_01743	EEPEJOJH_00865	NNBPINMF_00741	PMGODCKH_00904	EHIDBPMP_01448	DGMLLHCP_01504	AGAKGNNJ_01585	MABIGDHL_01714	EKIJBLPN_00280	HMEKPKDB_01780	DFILABHI_00638	AMGCBKIL_00855	OIFCPMBK_00961	AILDDKPN_01679	FALKLNGJ_01467	JHKFIJKK_01556
hslV		ATP-dependent protease subunit HslV	229	229	1	152	8567				548	548	548	OBJFHAEJ_02584	NBAFLDBC_02611	JKPFOPCL_01034	HHANDOON_02214	JCDNDFKM_02099	HJGIPANB_01661	NMNOAEFM_02572	KKBNPMCH_01044	GIKCHKBC_02222	JEKNJBJP_00880	LANMJPID_02576	FGACAJJE_00789	GCEHBJMK_02559	EOJEALAB_02209	FEHAHCDI_00595	CODPNJEK_02649	NGDNBCAP_01487	BOLCJEEK_01306	MGBBCLPB_02630	JCEIKKLO_01300	JKKDGEIC_01980	EEPEJOJH_02191	NNBPINMF_01963	PMGODCKH_01889	EHIDBPMP_01411	DGMLLHCP_00659	AGAKGNNJ_02060	MABIGDHL_02337	EKIJBLPN_00682	HMEKPKDB_00070	DFILABHI_00980	AMGCBKIL_02608	OIFCPMBK_02384	AILDDKPN_00238	FALKLNGJ_02213	JHKFIJKK_02131
dnaN		Beta sliding clamp	229	229	1	152	3858				1130	1130	1130	OBJFHAEJ_01978	NBAFLDBC_01041	JKPFOPCL_00736	HHANDOON_01903	JCDNDFKM_01468	HJGIPANB_00002	NMNOAEFM_00284	KKBNPMCH_01315	GIKCHKBC_00521	JEKNJBJP_02319	LANMJPID_00608	FGACAJJE_02114	GCEHBJMK_01407	EOJEALAB_01576	FEHAHCDI_01523	CODPNJEK_01585	NGDNBCAP_00534	BOLCJEEK_01606	MGBBCLPB_00874	JCEIKKLO_00556	JKKDGEIC_01751	EEPEJOJH_00857	NNBPINMF_00733	PMGODCKH_00912	EHIDBPMP_01456	DGMLLHCP_01496	AGAKGNNJ_01593	MABIGDHL_01722	EKIJBLPN_00290	HMEKPKDB_01772	DFILABHI_00628	AMGCBKIL_00844	OIFCPMBK_00969	AILDDKPN_01671	FALKLNGJ_01459	JHKFIJKK_01548
mgtE		Magnesium transporter MgtE	229	229	1	152	1343				1361	1361	1361	OBJFHAEJ_02500	NBAFLDBC_00183	JKPFOPCL_01616	HHANDOON_01014	JCDNDFKM_01978	HJGIPANB_02335	NMNOAEFM_01019	KKBNPMCH_00526	GIKCHKBC_00121	JEKNJBJP_01217	LANMJPID_02387	FGACAJJE_00053	GCEHBJMK_02111	EOJEALAB_01051	FEHAHCDI_00379	CODPNJEK_02087	NGDNBCAP_00617	BOLCJEEK_00531	MGBBCLPB_02751	JCEIKKLO_02335	JKKDGEIC_01423	EEPEJOJH_01817	NNBPINMF_00447	PMGODCKH_02451	EHIDBPMP_01843	DGMLLHCP_02075	AGAKGNNJ_02460	MABIGDHL_02054	EKIJBLPN_02108	HMEKPKDB_00635	DFILABHI_00181	AMGCBKIL_01974	OIFCPMBK_00789	AILDDKPN_01162	FALKLNGJ_00534	JHKFIJKK_02215
yheI		putative multidrug resistance ABC transporter ATP-binding/permease protein YheI	229	229	1	152	9692				1745	1751	1750	OBJFHAEJ_00298	NBAFLDBC_02289	JKPFOPCL_00449	HHANDOON_00112	JCDNDFKM_01074	HJGIPANB_00869	NMNOAEFM_01730	KKBNPMCH_00218	GIKCHKBC_01496	JEKNJBJP_02219	LANMJPID_00871	FGACAJJE_02770	GCEHBJMK_00033	EOJEALAB_01261	FEHAHCDI_00641	CODPNJEK_01066	NGDNBCAP_02197	BOLCJEEK_02164	MGBBCLPB_01893	JCEIKKLO_00024	JKKDGEIC_01068	EEPEJOJH_01524	NNBPINMF_02235	PMGODCKH_00300	EHIDBPMP_01167	DGMLLHCP_01100	AGAKGNNJ_00521	MABIGDHL_01137	EKIJBLPN_00734	HMEKPKDB_00852	DFILABHI_00730	AMGCBKIL_00074	OIFCPMBK_02643	AILDDKPN_00647	FALKLNGJ_00814	JHKFIJKK_01331
lytG		Exo-glucosaminidase LytG	229	229	1	152	8632				617	617	617	OBJFHAEJ_00728	NBAFLDBC_00291	JKPFOPCL_02458	HHANDOON_01293	JCDNDFKM_02149	HJGIPANB_01614	NMNOAEFM_00041	KKBNPMCH_00623	GIKCHKBC_02176	JEKNJBJP_00215	LANMJPID_00118	FGACAJJE_00840	GCEHBJMK_00439	EOJEALAB_02401	FEHAHCDI_00202	CODPNJEK_00372	NGDNBCAP_00751	BOLCJEEK_00374	MGBBCLPB_00279	JCEIKKLO_01992	JKKDGEIC_00473	EEPEJOJH_00406	NNBPINMF_01793	PMGODCKH_00432	EHIDBPMP_00259	DGMLLHCP_02304	AGAKGNNJ_00216	MABIGDHL_02434	EKIJBLPN_01680	HMEKPKDB_00121	DFILABHI_02316	AMGCBKIL_02561	OIFCPMBK_01374	AILDDKPN_02084	FALKLNGJ_02375	JHKFIJKK_02528
ddl		D-alanine--D-alanine ligase	229	229	1	152	4160				1064	1076	1075	OBJFHAEJ_01061	NBAFLDBC_01586	JKPFOPCL_02097	HHANDOON_01220	JCDNDFKM_00512	HJGIPANB_00194	NMNOAEFM_00091	KKBNPMCH_00409	GIKCHKBC_00873	JEKNJBJP_00288	LANMJPID_01775	FGACAJJE_00179	GCEHBJMK_00886	EOJEALAB_00833	FEHAHCDI_00070	CODPNJEK_01759	NGDNBCAP_02398	BOLCJEEK_00917	MGBBCLPB_01057	JCEIKKLO_00168	JKKDGEIC_00837	EEPEJOJH_02583	NNBPINMF_00070	PMGODCKH_02327	EHIDBPMP_02146	DGMLLHCP_01319	AGAKGNNJ_01354	MABIGDHL_01190	EKIJBLPN_01185	HMEKPKDB_01574	DFILABHI_01306	AMGCBKIL_00457	OIFCPMBK_01132	AILDDKPN_02301	FALKLNGJ_02562	JHKFIJKK_00951
group_13331		hypothetical protein	229	229	1	152	3517				425	425	425	OBJFHAEJ_01939	NBAFLDBC_02002	JKPFOPCL_00229	HHANDOON_00389	JCDNDFKM_01280	HJGIPANB_02487	NMNOAEFM_01857	KKBNPMCH_01699	GIKCHKBC_00711	JEKNJBJP_01584	LANMJPID_02001	FGACAJJE_02401	GCEHBJMK_01319	EOJEALAB_01475	FEHAHCDI_01115	CODPNJEK_02599	NGDNBCAP_01222	BOLCJEEK_01356	MGBBCLPB_01537	JCEIKKLO_01490	JKKDGEIC_01500	EEPEJOJH_01180	NNBPINMF_01129	PMGODCKH_02626	EHIDBPMP_01342	DGMLLHCP_01392	AGAKGNNJ_01920	MABIGDHL_01545	EKIJBLPN_01583	HMEKPKDB_01958	DFILABHI_01745	AMGCBKIL_00717	OIFCPMBK_02137	AILDDKPN_01271	FALKLNGJ_01344	JHKFIJKK_01530
gyrA		DNA gyrase subunit A	229	229	1	152	3862				2471	2471	2471	OBJFHAEJ_01982	NBAFLDBC_01045	JKPFOPCL_00732	HHANDOON_01899	JCDNDFKM_01472	HJGIPANB_00006	NMNOAEFM_00280	KKBNPMCH_01319	GIKCHKBC_00517	JEKNJBJP_02315	LANMJPID_00604	FGACAJJE_02118	GCEHBJMK_01403	EOJEALAB_01572	FEHAHCDI_01519	CODPNJEK_01589	NGDNBCAP_00538	BOLCJEEK_01602	MGBBCLPB_00870	JCEIKKLO_00560	JKKDGEIC_02028	EEPEJOJH_00853	NNBPINMF_00729	PMGODCKH_00916	EHIDBPMP_01460	DGMLLHCP_01492	AGAKGNNJ_01597	MABIGDHL_01726	EKIJBLPN_00294	HMEKPKDB_01768	DFILABHI_00624	AMGCBKIL_00840	OIFCPMBK_00973	AILDDKPN_01667	FALKLNGJ_01455	JHKFIJKK_01544
gpsB		Cell cycle protein GpsB	229	229	1	152	8838				419	419	419	OBJFHAEJ_00202	NBAFLDBC_01220	JKPFOPCL_01367	HHANDOON_00781	JCDNDFKM_00422	HJGIPANB_01336	NMNOAEFM_00768	KKBNPMCH_01939	GIKCHKBC_02046	JEKNJBJP_01440	LANMJPID_01286	FGACAJJE_00969	GCEHBJMK_02436	EOJEALAB_02042	FEHAHCDI_00752	CODPNJEK_00806	NGDNBCAP_00125	BOLCJEEK_01985	MGBBCLPB_02275	JCEIKKLO_02498	JKKDGEIC_01653	EEPEJOJH_00357	NNBPINMF_01609	PMGODCKH_00125	EHIDBPMP_02467	DGMLLHCP_01929	AGAKGNNJ_01859	MABIGDHL_01636	EKIJBLPN_02185	HMEKPKDB_00251	DFILABHI_02172	AMGCBKIL_01106	OIFCPMBK_00256	AILDDKPN_01970	FALKLNGJ_01945	JHKFIJKK_01681
uvrC_1		UvrABC system protein C	229	229	1	152	9863				1778	1778	1778	OBJFHAEJ_01028	NBAFLDBC_02181	JKPFOPCL_00557	HHANDOON_00221	JCDNDFKM_00958	HJGIPANB_00761	NMNOAEFM_02383	KKBNPMCH_01224	GIKCHKBC_01391	JEKNJBJP_00471	LANMJPID_00974	FGACAJJE_00531	GCEHBJMK_00491	EOJEALAB_02451	FEHAHCDI_02595	CODPNJEK_00641	NGDNBCAP_01006	BOLCJEEK_02470	MGBBCLPB_01995	JCEIKKLO_00129	JKKDGEIC_02257	EEPEJOJH_01422	NNBPINMF_01086	PMGODCKH_00193	EHIDBPMP_00606	DGMLLHCP_02004	AGAKGNNJ_01218	MABIGDHL_00177	EKIJBLPN_00982	HMEKPKDB_02205	DFILABHI_01794	AMGCBKIL_00177	OIFCPMBK_01705	AILDDKPN_02373	FALKLNGJ_01409	JHKFIJKK_00179
rplD		50S ribosomal protein L4	229	229	1	152	3947				623	623	623	OBJFHAEJ_02035	NBAFLDBC_01714	JKPFOPCL_00671	HHANDOON_01795	JCDNDFKM_01526	HJGIPANB_00066	NMNOAEFM_00219	KKBNPMCH_00293	GIKCHKBC_00447	JEKNJBJP_00916	LANMJPID_00010	FGACAJJE_02172	GCEHBJMK_00198	EOJEALAB_01457	FEHAHCDI_00188	CODPNJEK_01029	NGDNBCAP_02516	BOLCJEEK_00674	MGBBCLPB_02569	JCEIKKLO_02728	JKKDGEIC_00663	EEPEJOJH_00685	NNBPINMF_00188	PMGODCKH_02209	EHIDBPMP_00238	DGMLLHCP_00866	AGAKGNNJ_00360	MABIGDHL_00293	EKIJBLPN_01228	HMEKPKDB_01714	DFILABHI_02613	AMGCBKIL_02715	OIFCPMBK_01271	AILDDKPN_01462	FALKLNGJ_01541	JHKFIJKK_02344
rpiA		Ribose-5-phosphate isomerase A	229	229	1	152	3940				683	683	683	OBJFHAEJ_02028	NBAFLDBC_01721	JKPFOPCL_00678	HHANDOON_01788	JCDNDFKM_01519	HJGIPANB_00059	NMNOAEFM_00226	KKBNPMCH_00286	GIKCHKBC_00454	JEKNJBJP_00909	LANMJPID_00003	FGACAJJE_02165	GCEHBJMK_00191	EOJEALAB_01464	FEHAHCDI_01407	CODPNJEK_01022	NGDNBCAP_02523	BOLCJEEK_00681	MGBBCLPB_02576	JCEIKKLO_02721	JKKDGEIC_00656	EEPEJOJH_00692	NNBPINMF_01316	PMGODCKH_02202	EHIDBPMP_00245	DGMLLHCP_00873	AGAKGNNJ_00353	MABIGDHL_00286	EKIJBLPN_01235	HMEKPKDB_01721	DFILABHI_02606	AMGCBKIL_02708	OIFCPMBK_01278	AILDDKPN_01469	FALKLNGJ_01534	JHKFIJKK_02337
group_13337		hypothetical protein	229	229	1	152	10858				284	284	284	OBJFHAEJ_02151	NBAFLDBC_02770	JKPFOPCL_00956	HHANDOON_00462	JCDNDFKM_00760	HJGIPANB_00561	NMNOAEFM_01237	KKBNPMCH_02496	GIKCHKBC_01024	JEKNJBJP_02399	LANMJPID_02507	FGACAJJE_00462	GCEHBJMK_02209	EOJEALAB_01159	FEHAHCDI_00958	CODPNJEK_00961	NGDNBCAP_02286	BOLCJEEK_01171	MGBBCLPB_00498	JCEIKKLO_02622	JKKDGEIC_02445	EEPEJOJH_02478	NNBPINMF_02345	PMGODCKH_00849	EHIDBPMP_02225	DGMLLHCP_00339	AGAKGNNJ_01131	MABIGDHL_00774	EKIJBLPN_00904	HMEKPKDB_02113	DFILABHI_01016	AMGCBKIL_02189	OIFCPMBK_02016	AILDDKPN_01011	FALKLNGJ_00261	JHKFIJKK_01951
yqgQ		putative protein YqgQ	229	229	1	152	6900				212	212	212	OBJFHAEJ_01710	NBAFLDBC_00853	JKPFOPCL_00215	HHANDOON_01508	JCDNDFKM_00046	HJGIPANB_01033	NMNOAEFM_01494	KKBNPMCH_00659	GIKCHKBC_01736	JEKNJBJP_01523	LANMJPID_00317	FGACAJJE_01447	GCEHBJMK_00684	EOJEALAB_00190	FEHAHCDI_02525	CODPNJEK_00676	NGDNBCAP_02579	BOLCJEEK_02400	MGBBCLPB_00740	JCEIKKLO_00264	JKKDGEIC_01246	EEPEJOJH_00577	NNBPINMF_01222	PMGODCKH_01255	EHIDBPMP_01393	DGMLLHCP_00201	AGAKGNNJ_02542	MABIGDHL_00587	EKIJBLPN_02012	HMEKPKDB_02581	DFILABHI_02152	AMGCBKIL_00366	OIFCPMBK_00350	AILDDKPN_01399	FALKLNGJ_00191	JHKFIJKK_00348
group_13339		hypothetical protein	229	229	1	152	9729				884	884	884	OBJFHAEJ_00329	NBAFLDBC_02259	JKPFOPCL_00479	HHANDOON_00145	JCDNDFKM_01043	HJGIPANB_00839	NMNOAEFM_02305	KKBNPMCH_00243	GIKCHKBC_01468	JEKNJBJP_02189	LANMJPID_00898	FGACAJJE_02739	GCEHBJMK_00063	EOJEALAB_01291	FEHAHCDI_01220	CODPNJEK_01119	NGDNBCAP_02172	BOLCJEEK_02134	MGBBCLPB_01919	JCEIKKLO_00055	JKKDGEIC_01098	EEPEJOJH_01497	NNBPINMF_02260	PMGODCKH_00275	EHIDBPMP_01137	DGMLLHCP_01130	AGAKGNNJ_00491	MABIGDHL_01447	EKIJBLPN_00760	HMEKPKDB_02290	DFILABHI_02250	AMGCBKIL_00100	OIFCPMBK_02675	AILDDKPN_00617	FALKLNGJ_00844	JHKFIJKK_01301
dusB		tRNA-dihydrouridine synthase B	229	229	1	152	3510				995	1004	1003	OBJFHAEJ_01945	NBAFLDBC_01996	JKPFOPCL_00223	HHANDOON_00395	JCDNDFKM_01286	HJGIPANB_02481	NMNOAEFM_01851	KKBNPMCH_01693	GIKCHKBC_00717	JEKNJBJP_01577	LANMJPID_01995	FGACAJJE_02407	GCEHBJMK_01313	EOJEALAB_01469	FEHAHCDI_01109	CODPNJEK_02605	NGDNBCAP_01216	BOLCJEEK_01362	MGBBCLPB_01531	JCEIKKLO_01484	JKKDGEIC_01506	EEPEJOJH_01174	NNBPINMF_01123	PMGODCKH_02632	EHIDBPMP_01336	DGMLLHCP_01386	AGAKGNNJ_01914	MABIGDHL_01551	EKIJBLPN_01577	HMEKPKDB_01964	DFILABHI_01739	AMGCBKIL_00723	OIFCPMBK_02131	AILDDKPN_01277	FALKLNGJ_01338	JHKFIJKK_01536
argR_2		Arginine repressor	229	229	1	152	12285				449	449	449	OBJFHAEJ_02376	NBAFLDBC_02387	JKPFOPCL_01527	HHANDOON_02005	JCDNDFKM_02230	HJGIPANB_02005	NMNOAEFM_01081	KKBNPMCH_02713	GIKCHKBC_02511	JEKNJBJP_01749	LANMJPID_02214	FGACAJJE_02079	GCEHBJMK_00172	EOJEALAB_00933	FEHAHCDI_01369	CODPNJEK_00052	NGDNBCAP_02082	BOLCJEEK_01060	MGBBCLPB_00125	JCEIKKLO_00833	JKKDGEIC_01334	EEPEJOJH_02046	NNBPINMF_02145	PMGODCKH_02077	EHIDBPMP_02576	DGMLLHCP_02224	AGAKGNNJ_00282	MABIGDHL_02461	EKIJBLPN_01796	HMEKPKDB_01106	DFILABHI_00782	AMGCBKIL_01537	OIFCPMBK_01013	AILDDKPN_00335	FALKLNGJ_02095	JHKFIJKK_00997
group_13342		hypothetical protein	229	229	1	152	7191				485	485	485	OBJFHAEJ_01564	NBAFLDBC_00704	JKPFOPCL_00066	HHANDOON_02084	JCDNDFKM_00191	HJGIPANB_01182	NMNOAEFM_01643	KKBNPMCH_02309	GIKCHKBC_01892	JEKNJBJP_01650	LANMJPID_01919	FGACAJJE_01592	GCEHBJMK_01816	EOJEALAB_00043	FEHAHCDI_02199	CODPNJEK_01878	NGDNBCAP_01843	BOLCJEEK_00023	MGBBCLPB_02107	JCEIKKLO_01387	JKKDGEIC_02172	EEPEJOJH_01014	NNBPINMF_00963	PMGODCKH_01071	EHIDBPMP_00999	DGMLLHCP_00972	AGAKGNNJ_00095	MABIGDHL_00043	EKIJBLPN_00030	HMEKPKDB_02435	DFILABHI_01471	AMGCBKIL_01261	OIFCPMBK_00039	AILDDKPN_00095	FALKLNGJ_00043	JHKFIJKK_00095
group_13343		hypothetical protein	229	229	1	152	6929				800	800	800	OBJFHAEJ_01682	NBAFLDBC_00826	JKPFOPCL_00188	HHANDOON_01481	JCDNDFKM_00074	HJGIPANB_01060	NMNOAEFM_01521	KKBNPMCH_00686	GIKCHKBC_01763	JEKNJBJP_01550	LANMJPID_00290	FGACAJJE_01475	GCEHBJMK_00657	EOJEALAB_00163	FEHAHCDI_02498	CODPNJEK_01831	NGDNBCAP_02606	BOLCJEEK_02373	MGBBCLPB_00767	JCEIKKLO_00237	JKKDGEIC_01219	EEPEJOJH_00604	NNBPINMF_01249	PMGODCKH_01228	EHIDBPMP_01309	DGMLLHCP_00174	AGAKGNNJ_02569	MABIGDHL_00560	EKIJBLPN_00421	HMEKPKDB_02553	DFILABHI_00563	AMGCBKIL_00338	OIFCPMBK_00323	AILDDKPN_01372	FALKLNGJ_00164	JHKFIJKK_00375
ftsX		Cell division protein FtsX	229	229	1	152	9734				893	893	893	OBJFHAEJ_00333	NBAFLDBC_02255	JKPFOPCL_00483	HHANDOON_00149	JCDNDFKM_01039	HJGIPANB_00835	NMNOAEFM_02309	KKBNPMCH_00247	GIKCHKBC_01464	JEKNJBJP_02185	LANMJPID_00902	FGACAJJE_02735	GCEHBJMK_00067	EOJEALAB_01295	FEHAHCDI_01216	CODPNJEK_01123	NGDNBCAP_02168	BOLCJEEK_02130	MGBBCLPB_01923	JCEIKKLO_00059	JKKDGEIC_01102	EEPEJOJH_01493	NNBPINMF_02264	PMGODCKH_00271	EHIDBPMP_01133	DGMLLHCP_01134	AGAKGNNJ_00487	MABIGDHL_01443	EKIJBLPN_00764	HMEKPKDB_02286	DFILABHI_01868	AMGCBKIL_00104	OIFCPMBK_02679	AILDDKPN_00613	FALKLNGJ_00848	JHKFIJKK_01297
murA1_1		UDP-N-acetylglucosamine 1-carboxyvinyltransferase 1	229	229	1	152	9760				1301	1301	1301	OBJFHAEJ_00352	NBAFLDBC_02236	JKPFOPCL_00502	HHANDOON_00168	JCDNDFKM_01020	HJGIPANB_00816	NMNOAEFM_02328	KKBNPMCH_00266	GIKCHKBC_01445	JEKNJBJP_02166	LANMJPID_00921	FGACAJJE_02716	GCEHBJMK_00086	EOJEALAB_01314	FEHAHCDI_01197	CODPNJEK_01142	NGDNBCAP_02149	BOLCJEEK_02111	MGBBCLPB_01942	JCEIKKLO_00078	JKKDGEIC_01121	EEPEJOJH_01475	NNBPINMF_02283	PMGODCKH_00252	EHIDBPMP_01114	DGMLLHCP_01153	AGAKGNNJ_00468	MABIGDHL_01424	EKIJBLPN_00783	HMEKPKDB_02267	DFILABHI_01849	AMGCBKIL_00123	OIFCPMBK_02697	AILDDKPN_00594	FALKLNGJ_00867	JHKFIJKK_01278
ftsW_2		putative peptidoglycan glycosyltransferase FtsW	229	229	1	152	8681				1163	1163	1163	OBJFHAEJ_00768	NBAFLDBC_00323	JKPFOPCL_02043	HHANDOON_01253	JCDNDFKM_02189	HJGIPANB_01572	NMNOAEFM_02641	KKBNPMCH_00581	GIKCHKBC_02135	JEKNJBJP_00173	LANMJPID_00159	FGACAJJE_00880	GCEHBJMK_00397	EOJEALAB_02359	FEHAHCDI_00243	CODPNJEK_00413	NGDNBCAP_00792	BOLCJEEK_00332	MGBBCLPB_00320	JCEIKKLO_00336	JKKDGEIC_00515	EEPEJOJH_00445	NNBPINMF_00531	PMGODCKH_00473	EHIDBPMP_00301	DGMLLHCP_02346	AGAKGNNJ_00258	MABIGDHL_02392	EKIJBLPN_00238	HMEKPKDB_00161	DFILABHI_02275	AMGCBKIL_02520	OIFCPMBK_01332	AILDDKPN_02126	FALKLNGJ_02417	JHKFIJKK_02570
ackA		Acetate kinase	229	229	1	152	1302				1184	1184	1184	OBJFHAEJ_02532	NBAFLDBC_00216	JKPFOPCL_01583	HHANDOON_00982	JCDNDFKM_02010	HJGIPANB_02368	NMNOAEFM_00986	KKBNPMCH_00494	GIKCHKBC_00154	JEKNJBJP_01185	LANMJPID_02419	FGACAJJE_00021	GCEHBJMK_02143	EOJEALAB_01019	FEHAHCDI_01770	CODPNJEK_02054	NGDNBCAP_00585	BOLCJEEK_00563	MGBBCLPB_02719	JCEIKKLO_02303	JKKDGEIC_01455	EEPEJOJH_01785	NNBPINMF_00479	PMGODCKH_02419	EHIDBPMP_01811	DGMLLHCP_02043	AGAKGNNJ_02492	MABIGDHL_02086	EKIJBLPN_02075	HMEKPKDB_00603	DFILABHI_01756	AMGCBKIL_02007	OIFCPMBK_00821	AILDDKPN_01194	FALKLNGJ_00502	JHKFIJKK_02183
recR		Recombination protein RecR	229	229	1	152	1785				596	596	596	OBJFHAEJ_00514	NBAFLDBC_00091	JKPFOPCL_01655	HHANDOON_00892	JCDNDFKM_01862	HJGIPANB_02052	NMNOAEFM_00391	KKBNPMCH_02759	GIKCHKBC_02557	JEKNJBJP_00751	LANMJPID_02168	FGACAJJE_02471	GCEHBJMK_01237	EOJEALAB_01363	FEHAHCDI_01244	CODPNJEK_00006	NGDNBCAP_00248	BOLCJEEK_01451	MGBBCLPB_00079	JCEIKKLO_00787	JKKDGEIC_01170	EEPEJOJH_02092	NNBPINMF_00259	PMGODCKH_00354	EHIDBPMP_01222	DGMLLHCP_00907	AGAKGNNJ_00763	MABIGDHL_01274	EKIJBLPN_00513	HMEKPKDB_01214	DFILABHI_00688	AMGCBKIL_01491	OIFCPMBK_00894	AILDDKPN_00703	FALKLNGJ_01508	JHKFIJKK_01395
group_13349		hypothetical protein	229	229	1	152	1301				1007	1007	1007	OBJFHAEJ_02533	NBAFLDBC_00217	JKPFOPCL_01582	HHANDOON_00981	JCDNDFKM_02011	HJGIPANB_02369	NMNOAEFM_00985	KKBNPMCH_00493	GIKCHKBC_00155	JEKNJBJP_01184	LANMJPID_02420	FGACAJJE_00020	GCEHBJMK_02144	EOJEALAB_01018	FEHAHCDI_01769	CODPNJEK_02053	NGDNBCAP_00584	BOLCJEEK_00564	MGBBCLPB_02718	JCEIKKLO_02302	JKKDGEIC_01456	EEPEJOJH_01784	NNBPINMF_00480	PMGODCKH_02418	EHIDBPMP_01810	DGMLLHCP_02042	AGAKGNNJ_02493	MABIGDHL_02087	EKIJBLPN_02074	HMEKPKDB_00602	DFILABHI_01757	AMGCBKIL_02008	OIFCPMBK_00822	AILDDKPN_01195	FALKLNGJ_00501	JHKFIJKK_02182
recA		Protein RecA	229	229	1	152	3563				1046	1049	1048	OBJFHAEJ_01899	NBAFLDBC_02042	JKPFOPCL_00269	HHANDOON_00348	JCDNDFKM_01240	HJGIPANB_02527	NMNOAEFM_01897	KKBNPMCH_01578	GIKCHKBC_00671	JEKNJBJP_02468	LANMJPID_02041	FGACAJJE_02361	GCEHBJMK_02028	EOJEALAB_02255	FEHAHCDI_01156	CODPNJEK_02558	NGDNBCAP_01263	BOLCJEEK_01043	MGBBCLPB_01577	JCEIKKLO_01517	JKKDGEIC_02195	EEPEJOJH_02305	NNBPINMF_01170	PMGODCKH_02585	EHIDBPMP_01510	DGMLLHCP_02390	AGAKGNNJ_01476	MABIGDHL_00631	EKIJBLPN_01318	HMEKPKDB_01918	DFILABHI_02220	AMGCBKIL_02478	OIFCPMBK_02177	AILDDKPN_02594	FALKLNGJ_00780	JHKFIJKK_01623
group_13351		hypothetical protein	229	229	1	152	1699				212	212	212	OBJFHAEJ_00475	NBAFLDBC_00128	JKPFOPCL_01692	HHANDOON_00936	JCDNDFKM_01901	HJGIPANB_02089	NMNOAEFM_00428	KKBNPMCH_01272	GIKCHKBC_01159	JEKNJBJP_00535	LANMJPID_01079	FGACAJJE_02432	GCEHBJMK_01438	EOJEALAB_01609	FEHAHCDI_01288	CODPNJEK_01609	NGDNBCAP_00292	BOLCJEEK_01842	MGBBCLPB_00026	JCEIKKLO_01134	JKKDGEIC_01598	EEPEJOJH_02127	NNBPINMF_00215	PMGODCKH_00398	EHIDBPMP_01481	DGMLLHCP_01748	AGAKGNNJ_01618	MABIGDHL_01567	EKIJBLPN_00546	HMEKPKDB_01253	DFILABHI_00655	AMGCBKIL_01455	OIFCPMBK_00858	AILDDKPN_01702	FALKLNGJ_01586	JHKFIJKK_01579
galT		Galactose-1-phosphate uridylyltransferase	229	229	1	152	6908				1484	1484	1484	OBJFHAEJ_01703	NBAFLDBC_00846	JKPFOPCL_00208	HHANDOON_01501	JCDNDFKM_00053	HJGIPANB_01040	NMNOAEFM_01501	KKBNPMCH_00666	GIKCHKBC_01743	JEKNJBJP_01530	LANMJPID_00310	FGACAJJE_01454	GCEHBJMK_00677	EOJEALAB_00183	FEHAHCDI_02518	CODPNJEK_00669	NGDNBCAP_02586	BOLCJEEK_02393	MGBBCLPB_00747	JCEIKKLO_00257	JKKDGEIC_01239	EEPEJOJH_00584	NNBPINMF_01229	PMGODCKH_01248	EHIDBPMP_01400	DGMLLHCP_00194	AGAKGNNJ_02549	MABIGDHL_00580	EKIJBLPN_00401	HMEKPKDB_02574	DFILABHI_00583	AMGCBKIL_00359	OIFCPMBK_00343	AILDDKPN_01392	FALKLNGJ_00184	JHKFIJKK_00355
npr		NADH peroxidase	229	229	1	152	5771				1379	1379	1379	OBJFHAEJ_00872	NBAFLDBC_02721	JKPFOPCL_00907	HHANDOON_00412	JCDNDFKM_00710	HJGIPANB_00512	NMNOAEFM_01188	KKBNPMCH_02445	GIKCHKBC_00963	JEKNJBJP_02110	LANMJPID_02458	FGACAJJE_00687	GCEHBJMK_02259	EOJEALAB_01209	FEHAHCDI_00906	CODPNJEK_00910	NGDNBCAP_01303	BOLCJEEK_01221	MGBBCLPB_00448	JCEIKKLO_00743	JKKDGEIC_02495	EEPEJOJH_02427	NNBPINMF_02397	PMGODCKH_00797	EHIDBPMP_02275	DGMLLHCP_00389	AGAKGNNJ_00650	MABIGDHL_01837	EKIJBLPN_00846	HMEKPKDB_02163	DFILABHI_01074	AMGCBKIL_02249	OIFCPMBK_01909	AILDDKPN_00185	FALKLNGJ_00311	JHKFIJKK_01901
xerD		Tyrosine recombinase XerD	229	229	1	152	8502				887	887	887	OBJFHAEJ_02628	NBAFLDBC_02654	JKPFOPCL_01077	HHANDOON_01626	JCDNDFKM_02055	HJGIPANB_01704	NMNOAEFM_02529	KKBNPMCH_01088	GIKCHKBC_02266	JEKNJBJP_00835	LANMJPID_02620	FGACAJJE_00745	GCEHBJMK_02514	EOJEALAB_02164	FEHAHCDI_00836	CODPNJEK_02693	NGDNBCAP_01443	BOLCJEEK_01261	MGBBCLPB_02674	JCEIKKLO_02085	JKKDGEIC_01935	EEPEJOJH_02235	NNBPINMF_01919	PMGODCKH_01933	EHIDBPMP_00883	DGMLLHCP_00704	AGAKGNNJ_02015	MABIGDHL_02292	EKIJBLPN_02684	HMEKPKDB_00026	DFILABHI_02500	AMGCBKIL_02652	OIFCPMBK_02340	AILDDKPN_01237	FALKLNGJ_02258	JHKFIJKK_02086
tlyA		Hemolysin A	229	229	1	152	12286				818	818	818	OBJFHAEJ_02375	NBAFLDBC_02386	JKPFOPCL_01528	HHANDOON_02006	JCDNDFKM_02229	HJGIPANB_02006	NMNOAEFM_01080	KKBNPMCH_02714	GIKCHKBC_02512	JEKNJBJP_01750	LANMJPID_02213	FGACAJJE_02080	GCEHBJMK_00173	EOJEALAB_00932	FEHAHCDI_01370	CODPNJEK_00051	NGDNBCAP_02083	BOLCJEEK_01059	MGBBCLPB_00124	JCEIKKLO_00832	JKKDGEIC_01333	EEPEJOJH_02047	NNBPINMF_02146	PMGODCKH_02076	EHIDBPMP_02577	DGMLLHCP_02223	AGAKGNNJ_00281	MABIGDHL_02460	EKIJBLPN_01797	HMEKPKDB_01107	DFILABHI_00781	AMGCBKIL_01536	OIFCPMBK_01012	AILDDKPN_00334	FALKLNGJ_02094	JHKFIJKK_00996
group_13356		hypothetical protein	229	229	1	152	8535				893	896	895	OBJFHAEJ_02597	NBAFLDBC_02623	JKPFOPCL_01046	HHANDOON_01595	JCDNDFKM_02086	HJGIPANB_01673	NMNOAEFM_02560	KKBNPMCH_01057	GIKCHKBC_02235	JEKNJBJP_00866	LANMJPID_02589	FGACAJJE_00776	GCEHBJMK_02545	EOJEALAB_02195	FEHAHCDI_00608	CODPNJEK_02662	NGDNBCAP_01474	BOLCJEEK_01292	MGBBCLPB_02643	JCEIKKLO_02054	JKKDGEIC_01966	EEPEJOJH_02204	NNBPINMF_01950	PMGODCKH_01902	EHIDBPMP_00852	DGMLLHCP_00673	AGAKGNNJ_02046	MABIGDHL_02323	EKIJBLPN_00695	HMEKPKDB_00057	DFILABHI_00993	AMGCBKIL_02621	OIFCPMBK_02371	AILDDKPN_00224	FALKLNGJ_02227	JHKFIJKK_02117
frr		Ribosome-recycling factor	229	229	1	152	6927				557	557	557	OBJFHAEJ_01684	NBAFLDBC_00828	JKPFOPCL_00190	HHANDOON_01483	JCDNDFKM_00072	HJGIPANB_01058	NMNOAEFM_01519	KKBNPMCH_00684	GIKCHKBC_01761	JEKNJBJP_01548	LANMJPID_00292	FGACAJJE_01473	GCEHBJMK_00659	EOJEALAB_00165	FEHAHCDI_02500	CODPNJEK_00651	NGDNBCAP_02604	BOLCJEEK_02375	MGBBCLPB_00765	JCEIKKLO_00239	JKKDGEIC_01221	EEPEJOJH_00602	NNBPINMF_01247	PMGODCKH_01230	EHIDBPMP_01307	DGMLLHCP_00176	AGAKGNNJ_02567	MABIGDHL_00562	EKIJBLPN_00419	HMEKPKDB_02555	DFILABHI_00565	AMGCBKIL_00340	OIFCPMBK_00325	AILDDKPN_01374	FALKLNGJ_00166	JHKFIJKK_00373
group_13358		hypothetical protein	229	229	1	152	1530				479	479	479	OBJFHAEJ_00383	NBAFLDBC_01897	JKPFOPCL_01142	HHANDOON_00556	JCDNDFKM_01358	HJGIPANB_02216	NMNOAEFM_01395	KKBNPMCH_02605	GIKCHKBC_01047	JEKNJBJP_01384	LANMJPID_00644	FGACAJJE_01826	GCEHBJMK_01165	EOJEALAB_00686	FEHAHCDI_01089	CODPNJEK_02237	NGDNBCAP_00317	BOLCJEEK_00289	MGBBCLPB_00414	JCEIKKLO_01061	JKKDGEIC_00447	EEPEJOJH_01930	NNBPINMF_00320	PMGODCKH_01301	EHIDBPMP_00826	DGMLLHCP_00505	AGAKGNNJ_01769	MABIGDHL_00835	EKIJBLPN_02502	HMEKPKDB_00760	DFILABHI_01921	AMGCBKIL_00552	OIFCPMBK_00675	AILDDKPN_00472	FALKLNGJ_01308	JHKFIJKK_00804
tmpC		Membrane lipoprotein TmpC	229	229	1	152	3926				1082	1082	1082	OBJFHAEJ_02018	NBAFLDBC_01731	JKPFOPCL_00688	HHANDOON_01778	JCDNDFKM_01509	HJGIPANB_00049	NMNOAEFM_00236	KKBNPMCH_01794	GIKCHKBC_00464	JEKNJBJP_02299	LANMJPID_01246	FGACAJJE_02155	GCEHBJMK_01689	EOJEALAB_01894	FEHAHCDI_01417	CODPNJEK_01012	NGDNBCAP_02533	BOLCJEEK_01917	MGBBCLPB_02586	JCEIKKLO_01894	JKKDGEIC_01803	EEPEJOJH_01305	NNBPINMF_01326	PMGODCKH_02192	EHIDBPMP_01663	DGMLLHCP_01771	AGAKGNNJ_01700	MABIGDHL_01851	EKIJBLPN_01245	HMEKPKDB_01731	DFILABHI_02596	AMGCBKIL_01385	OIFCPMBK_01288	AILDDKPN_01833	FALKLNGJ_01793	JHKFIJKK_01768
galK_2		Galactokinase	229	229	1	152	5775				1187	1187	1187	OBJFHAEJ_00876	NBAFLDBC_02725	JKPFOPCL_00911	HHANDOON_00416	JCDNDFKM_00714	HJGIPANB_00516	NMNOAEFM_01192	KKBNPMCH_02449	GIKCHKBC_00967	JEKNJBJP_02114	LANMJPID_02462	FGACAJJE_00691	GCEHBJMK_02255	EOJEALAB_01205	FEHAHCDI_00910	CODPNJEK_00914	NGDNBCAP_01307	BOLCJEEK_01217	MGBBCLPB_00452	JCEIKKLO_00747	JKKDGEIC_02491	EEPEJOJH_02431	NNBPINMF_02393	PMGODCKH_00801	EHIDBPMP_02271	DGMLLHCP_00385	AGAKGNNJ_00654	MABIGDHL_00728	EKIJBLPN_00850	HMEKPKDB_02159	DFILABHI_01070	AMGCBKIL_02245	OIFCPMBK_01970	AILDDKPN_00181	FALKLNGJ_00307	JHKFIJKK_01905
arlR		Response regulator ArlR	229	229	1	152	12024				686	686	686	OBJFHAEJ_00854	NBAFLDBC_00422	JKPFOPCL_02129	HHANDOON_01875	JCDNDFKM_02299	HJGIPANB_01798	NMNOAEFM_02183	KKBNPMCH_01203	GIKCHKBC_02362	JEKNJBJP_01847	LANMJPID_00530	FGACAJJE_01929	GCEHBJMK_00289	EOJEALAB_00915	FEHAHCDI_00685	CODPNJEK_01908	NGDNBCAP_01089	BOLCJEEK_00465	MGBBCLPB_00267	JCEIKKLO_00634	JKKDGEIC_00912	EEPEJOJH_00760	NNBPINMF_00607	PMGODCKH_00942	EHIDBPMP_01094	DGMLLHCP_00488	AGAKGNNJ_02258	MABIGDHL_02172	EKIJBLPN_02384	HMEKPKDB_00499	DFILABHI_02133	AMGCBKIL_01418	OIFCPMBK_00901	AILDDKPN_00317	FALKLNGJ_02282	JHKFIJKK_02515
rsmH		Ribosomal RNA small subunit methyltransferase H	229	229	1	152	12278				959	959	959	OBJFHAEJ_02382	NBAFLDBC_02393	JKPFOPCL_01521	HHANDOON_01999	JCDNDFKM_02236	HJGIPANB_01999	NMNOAEFM_01087	KKBNPMCH_02707	GIKCHKBC_02505	JEKNJBJP_01743	LANMJPID_02220	FGACAJJE_02073	GCEHBJMK_00166	EOJEALAB_00939	FEHAHCDI_02308	CODPNJEK_00058	NGDNBCAP_02076	BOLCJEEK_01066	MGBBCLPB_00131	JCEIKKLO_00839	JKKDGEIC_01340	EEPEJOJH_02040	NNBPINMF_02139	PMGODCKH_02083	EHIDBPMP_02570	DGMLLHCP_02230	AGAKGNNJ_00288	MABIGDHL_02467	EKIJBLPN_01790	HMEKPKDB_01100	DFILABHI_00788	AMGCBKIL_01543	OIFCPMBK_01019	AILDDKPN_00341	FALKLNGJ_02101	JHKFIJKK_01003
rpsT		30S ribosomal protein S20	229	229	1	152	8698				254	254	254	OBJFHAEJ_00781	NBAFLDBC_00311	JKPFOPCL_02055	HHANDOON_01240	JCDNDFKM_02202	HJGIPANB_01560	NMNOAEFM_02653	KKBNPMCH_00569	GIKCHKBC_02123	JEKNJBJP_00161	LANMJPID_00172	FGACAJJE_00892	GCEHBJMK_00385	EOJEALAB_02347	FEHAHCDI_00255	CODPNJEK_01719	NGDNBCAP_00804	BOLCJEEK_00320	MGBBCLPB_00332	JCEIKKLO_00348	JKKDGEIC_00527	EEPEJOJH_00457	NNBPINMF_00543	PMGODCKH_00485	EHIDBPMP_00313	DGMLLHCP_02358	AGAKGNNJ_01688	MABIGDHL_02380	EKIJBLPN_00250	HMEKPKDB_00174	DFILABHI_02263	AMGCBKIL_02508	OIFCPMBK_01320	AILDDKPN_02138	FALKLNGJ_02429	JHKFIJKK_02582
polA		DNA polymerase I	229	229	1	152	7193				2642	2645	2644	OBJFHAEJ_01562	NBAFLDBC_00702	JKPFOPCL_00064	HHANDOON_02086	JCDNDFKM_00193	HJGIPANB_01184	NMNOAEFM_01645	KKBNPMCH_02307	GIKCHKBC_01894	JEKNJBJP_01648	LANMJPID_01921	FGACAJJE_01594	GCEHBJMK_01814	EOJEALAB_00041	FEHAHCDI_02201	CODPNJEK_01880	NGDNBCAP_01841	BOLCJEEK_00021	MGBBCLPB_02105	JCEIKKLO_01389	JKKDGEIC_02174	EEPEJOJH_01016	NNBPINMF_00961	PMGODCKH_01073	EHIDBPMP_01001	DGMLLHCP_00970	AGAKGNNJ_00097	MABIGDHL_00041	EKIJBLPN_00028	HMEKPKDB_02433	DFILABHI_01473	AMGCBKIL_01259	OIFCPMBK_00041	AILDDKPN_00097	FALKLNGJ_00041	JHKFIJKK_00097
groS		10 kDa chaperonin	229	229	1	152	1440				281	284	283	OBJFHAEJ_00436	NBAFLDBC_01841	JKPFOPCL_01198	HHANDOON_00607	JCDNDFKM_01306	HJGIPANB_02272	NMNOAEFM_01339	KKBNPMCH_01388	GIKCHKBC_00060	JEKNJBJP_01280	LANMJPID_02324	FGACAJJE_01879	GCEHBJMK_02048	EOJEALAB_01114	FEHAHCDI_01038	CODPNJEK_02272	NGDNBCAP_00658	BOLCJEEK_00468	MGBBCLPB_00364	JCEIKKLO_01011	JKKDGEIC_01360	EEPEJOJH_01880	NNBPINMF_01276	PMGODCKH_00745	EHIDBPMP_01906	DGMLLHCP_02138	AGAKGNNJ_02397	MABIGDHL_01991	EKIJBLPN_02561	HMEKPKDB_00708	DFILABHI_00237	AMGCBKIL_01910	OIFCPMBK_00725	AILDDKPN_01152	FALKLNGJ_01669	JHKFIJKK_02278
group_13367		hypothetical protein	229	229	1	152	12246				413	413	413	OBJFHAEJ_02408	NBAFLDBC_02419	JKPFOPCL_01495	HHANDOON_01306	JCDNDFKM_02262	HJGIPANB_01973	NMNOAEFM_01113	KKBNPMCH_02680	GIKCHKBC_02479	JEKNJBJP_01717	LANMJPID_02246	FGACAJJE_02047	GCEHBJMK_00140	EOJEALAB_00965	FEHAHCDI_02335	CODPNJEK_00084	NGDNBCAP_02049	BOLCJEEK_01092	MGBBCLPB_00157	JCEIKKLO_00866	JKKDGEIC_01310	EEPEJOJH_02014	NNBPINMF_02112	PMGODCKH_02110	EHIDBPMP_02544	DGMLLHCP_02256	AGAKGNNJ_00314	MABIGDHL_02493	EKIJBLPN_01763	HMEKPKDB_01074	DFILABHI_00815	AMGCBKIL_01569	OIFCPMBK_01045	AILDDKPN_00367	FALKLNGJ_02127	JHKFIJKK_01029
rplI		50S ribosomal protein L9	229	229	1	152	3868				452	452	452	OBJFHAEJ_01987	NBAFLDBC_01550	JKPFOPCL_00727	HHANDOON_01894	JCDNDFKM_01478	HJGIPANB_00011	NMNOAEFM_00275	KKBNPMCH_01324	GIKCHKBC_00512	JEKNJBJP_02310	LANMJPID_00599	FGACAJJE_02124	GCEHBJMK_01398	EOJEALAB_01567	FEHAHCDI_01514	CODPNJEK_01594	NGDNBCAP_00543	BOLCJEEK_01597	MGBBCLPB_00865	JCEIKKLO_00565	JKKDGEIC_02023	EEPEJOJH_00848	NNBPINMF_00724	PMGODCKH_00921	EHIDBPMP_01465	DGMLLHCP_01487	AGAKGNNJ_01602	MABIGDHL_01731	EKIJBLPN_00299	HMEKPKDB_01762	DFILABHI_00619	AMGCBKIL_00835	OIFCPMBK_00978	AILDDKPN_01662	FALKLNGJ_01450	JHKFIJKK_01539
pstB3_1		Phosphate import ATP-binding protein PstB 3	229	229	1	152	9728				806	806	806	OBJFHAEJ_00328	NBAFLDBC_02260	JKPFOPCL_00478	HHANDOON_00144	JCDNDFKM_01044	HJGIPANB_00840	NMNOAEFM_02304	KKBNPMCH_00242	GIKCHKBC_01469	JEKNJBJP_02190	LANMJPID_00897	FGACAJJE_02740	GCEHBJMK_00062	EOJEALAB_01290	FEHAHCDI_01221	CODPNJEK_01118	NGDNBCAP_02173	BOLCJEEK_02135	MGBBCLPB_01918	JCEIKKLO_00054	JKKDGEIC_01097	EEPEJOJH_01498	NNBPINMF_02259	PMGODCKH_00276	EHIDBPMP_01138	DGMLLHCP_01129	AGAKGNNJ_00492	MABIGDHL_01448	EKIJBLPN_00759	HMEKPKDB_02291	DFILABHI_02249	AMGCBKIL_00099	OIFCPMBK_02674	AILDDKPN_00618	FALKLNGJ_00843	JHKFIJKK_01302
yrdA		Protein YrdA	229	229	1	152	1742				485	485	485	OBJFHAEJ_00479	NBAFLDBC_00124	JKPFOPCL_01688	HHANDOON_00932	JCDNDFKM_01897	HJGIPANB_02085	NMNOAEFM_00424	KKBNPMCH_01268	GIKCHKBC_01163	JEKNJBJP_00538	LANMJPID_01076	FGACAJJE_02436	GCEHBJMK_01435	EOJEALAB_01612	FEHAHCDI_01284	CODPNJEK_01673	NGDNBCAP_00288	BOLCJEEK_01845	MGBBCLPB_00030	JCEIKKLO_01138	JKKDGEIC_01595	EEPEJOJH_02123	NNBPINMF_00219	PMGODCKH_00394	EHIDBPMP_01484	DGMLLHCP_01751	AGAKGNNJ_01621	MABIGDHL_01570	EKIJBLPN_00542	HMEKPKDB_01249	DFILABHI_00659	AMGCBKIL_01459	OIFCPMBK_00862	AILDDKPN_01699	FALKLNGJ_01583	JHKFIJKK_01576
polC_1		DNA polymerase III PolC-type	229	229	1	152	6932				4352	4352	4352	OBJFHAEJ_01679	NBAFLDBC_00823	JKPFOPCL_00185	HHANDOON_01478	JCDNDFKM_00077	HJGIPANB_01063	NMNOAEFM_01524	KKBNPMCH_00689	GIKCHKBC_01766	JEKNJBJP_01553	LANMJPID_00287	FGACAJJE_01478	GCEHBJMK_00654	EOJEALAB_00160	FEHAHCDI_02495	CODPNJEK_01834	NGDNBCAP_02609	BOLCJEEK_02370	MGBBCLPB_00770	JCEIKKLO_00234	JKKDGEIC_01216	EEPEJOJH_00607	NNBPINMF_01252	PMGODCKH_01225	EHIDBPMP_01312	DGMLLHCP_00171	AGAKGNNJ_02572	MABIGDHL_00557	EKIJBLPN_00424	HMEKPKDB_02550	DFILABHI_00560	AMGCBKIL_00335	OIFCPMBK_00320	AILDDKPN_01369	FALKLNGJ_00161	JHKFIJKK_00378
kduI1		4-deoxy-L-threo-5-hexosulose-uronate ketol-isomerase 1	229	229	1	152	4237				842	842	842	OBJFHAEJ_01103	NBAFLDBC_00496	JKPFOPCL_02203	HHANDOON_01185	JCDNDFKM_00554	HJGIPANB_00246	NMNOAEFM_01810	KKBNPMCH_00446	GIKCHKBC_00908	JEKNJBJP_00324	LANMJPID_01740	FGACAJJE_00137	GCEHBJMK_00922	EOJEALAB_00797	FEHAHCDI_00035	CODPNJEK_01794	NGDNBCAP_02363	BOLCJEEK_00881	MGBBCLPB_01093	JCEIKKLO_00204	JKKDGEIC_00635	EEPEJOJH_02619	NNBPINMF_00035	PMGODCKH_02362	EHIDBPMP_02110	DGMLLHCP_01355	AGAKGNNJ_00811	MABIGDHL_00883	EKIJBLPN_00480	HMEKPKDB_01532	DFILABHI_00386	AMGCBKIL_00422	OIFCPMBK_01097	AILDDKPN_02265	FALKLNGJ_02526	JHKFIJKK_00915
ybiT_2		putative ABC transporter ATP-binding protein YbiT	229	229	1	152	3872				1622	1622	1622	OBJFHAEJ_01991	NBAFLDBC_01765	JKPFOPCL_00723	HHANDOON_01890	JCDNDFKM_01482	HJGIPANB_00015	NMNOAEFM_00271	KKBNPMCH_01328	GIKCHKBC_00508	JEKNJBJP_02255	LANMJPID_00595	FGACAJJE_02128	GCEHBJMK_01659	EOJEALAB_01866	FEHAHCDI_01510	CODPNJEK_01598	NGDNBCAP_00547	BOLCJEEK_01870	MGBBCLPB_00861	JCEIKKLO_00569	JKKDGEIC_01756	EEPEJOJH_00844	NNBPINMF_00720	PMGODCKH_00925	EHIDBPMP_01653	DGMLLHCP_01675	AGAKGNNJ_01656	MABIGDHL_01916	EKIJBLPN_00303	HMEKPKDB_01758	DFILABHI_00615	AMGCBKIL_01264	OIFCPMBK_00982	AILDDKPN_01808	FALKLNGJ_01768	JHKFIJKK_01828
rpsN2		Alternate 30S ribosomal protein S14	229	229	1	152	4168				269	269	269	OBJFHAEJ_01067	NBAFLDBC_01580	JKPFOPCL_02091	HHANDOON_01214	JCDNDFKM_00518	HJGIPANB_00200	NMNOAEFM_00085	KKBNPMCH_00415	GIKCHKBC_00879	JEKNJBJP_00294	LANMJPID_01769	FGACAJJE_00173	GCEHBJMK_00892	EOJEALAB_00827	FEHAHCDI_00064	CODPNJEK_01765	NGDNBCAP_02392	BOLCJEEK_00911	MGBBCLPB_01063	JCEIKKLO_00174	JKKDGEIC_00831	EEPEJOJH_02589	NNBPINMF_00064	PMGODCKH_02333	EHIDBPMP_02140	DGMLLHCP_01325	AGAKGNNJ_01360	MABIGDHL_01196	EKIJBLPN_01179	HMEKPKDB_01568	DFILABHI_01312	AMGCBKIL_00451	OIFCPMBK_01126	AILDDKPN_02295	FALKLNGJ_02556	JHKFIJKK_00945
group_13375		hypothetical protein	229	229	1	152	1502				1166	1166	1166	OBJFHAEJ_00407	NBAFLDBC_01875	JKPFOPCL_01164	HHANDOON_00577	JCDNDFKM_01335	HJGIPANB_02238	NMNOAEFM_01373	KKBNPMCH_02584	GIKCHKBC_00026	JEKNJBJP_01362	LANMJPID_00665	FGACAJJE_01849	GCEHBJMK_01187	EOJEALAB_00664	FEHAHCDI_01067	CODPNJEK_02307	NGDNBCAP_00339	BOLCJEEK_00267	MGBBCLPB_00393	JCEIKKLO_01040	JKKDGEIC_00425	EEPEJOJH_01909	NNBPINMF_00298	PMGODCKH_01323	EHIDBPMP_00804	DGMLLHCP_00527	AGAKGNNJ_00713	MABIGDHL_00813	EKIJBLPN_02524	HMEKPKDB_00737	DFILABHI_00274	AMGCBKIL_01876	OIFCPMBK_00696	AILDDKPN_00494	FALKLNGJ_01330	JHKFIJKK_00782
prfA		Peptide chain release factor 1	229	229	1	152	1540				1073	1079	1073	OBJFHAEJ_00378	NBAFLDBC_01902	JKPFOPCL_01137	HHANDOON_00551	JCDNDFKM_01363	HJGIPANB_02211	NMNOAEFM_01400	KKBNPMCH_02610	GIKCHKBC_01052	JEKNJBJP_01390	LANMJPID_00638	FGACAJJE_01821	GCEHBJMK_01159	EOJEALAB_00692	FEHAHCDI_01095	CODPNJEK_02197	NGDNBCAP_00311	BOLCJEEK_00295	MGBBCLPB_00420	JCEIKKLO_01067	JKKDGEIC_00453	EEPEJOJH_01936	NNBPINMF_00326	PMGODCKH_01295	EHIDBPMP_00832	DGMLLHCP_00499	AGAKGNNJ_01775	MABIGDHL_00841	EKIJBLPN_02497	HMEKPKDB_00765	DFILABHI_01916	AMGCBKIL_00547	OIFCPMBK_00669	AILDDKPN_00466	FALKLNGJ_01302	JHKFIJKK_00810
gpmA_3		2,3-bisphosphoglycerate-dependent phosphoglycerate mutase	229	229	1	152	8705				704	704	704	OBJFHAEJ_01519	NBAFLDBC_00305	JKPFOPCL_02061	HHANDOON_01234	JCDNDFKM_02208	HJGIPANB_01554	NMNOAEFM_02659	KKBNPMCH_00563	GIKCHKBC_02117	JEKNJBJP_00155	LANMJPID_00178	FGACAJJE_00898	GCEHBJMK_00379	EOJEALAB_02341	FEHAHCDI_00261	CODPNJEK_01713	NGDNBCAP_00810	BOLCJEEK_00314	MGBBCLPB_00338	JCEIKKLO_00354	JKKDGEIC_00533	EEPEJOJH_00463	NNBPINMF_00549	PMGODCKH_00491	EHIDBPMP_00319	DGMLLHCP_02364	AGAKGNNJ_01682	MABIGDHL_02374	EKIJBLPN_00256	HMEKPKDB_00180	DFILABHI_02257	AMGCBKIL_02502	OIFCPMBK_01314	AILDDKPN_02144	FALKLNGJ_02435	JHKFIJKK_02588
hslO		33 kDa chaperonin	229	229	1	152	3511				887	887	887	OBJFHAEJ_01944	NBAFLDBC_01997	JKPFOPCL_00224	HHANDOON_00394	JCDNDFKM_01285	HJGIPANB_02482	NMNOAEFM_01852	KKBNPMCH_01694	GIKCHKBC_00716	JEKNJBJP_01578	LANMJPID_01996	FGACAJJE_02406	GCEHBJMK_01314	EOJEALAB_01470	FEHAHCDI_01110	CODPNJEK_02604	NGDNBCAP_01217	BOLCJEEK_01361	MGBBCLPB_01532	JCEIKKLO_01485	JKKDGEIC_01505	EEPEJOJH_01175	NNBPINMF_01124	PMGODCKH_02631	EHIDBPMP_01337	DGMLLHCP_01387	AGAKGNNJ_01915	MABIGDHL_01550	EKIJBLPN_01578	HMEKPKDB_01963	DFILABHI_01740	AMGCBKIL_00722	OIFCPMBK_02132	AILDDKPN_01276	FALKLNGJ_01339	JHKFIJKK_01535
walR		Transcriptional regulatory protein WalR	229	229	1	152	1431				704	704	704	OBJFHAEJ_00444	NBAFLDBC_01833	JKPFOPCL_01206	HHANDOON_00615	JCDNDFKM_01298	HJGIPANB_02280	NMNOAEFM_01331	KKBNPMCH_01396	GIKCHKBC_00068	JEKNJBJP_01272	LANMJPID_02332	FGACAJJE_01887	GCEHBJMK_02056	EOJEALAB_01106	FEHAHCDI_01030	CODPNJEK_02264	NGDNBCAP_00666	BOLCJEEK_00476	MGBBCLPB_00356	JCEIKKLO_01003	JKKDGEIC_01368	EEPEJOJH_01872	NNBPINMF_01284	PMGODCKH_00753	EHIDBPMP_01898	DGMLLHCP_02130	AGAKGNNJ_02405	MABIGDHL_01999	EKIJBLPN_02569	HMEKPKDB_00700	DFILABHI_00229	AMGCBKIL_01918	OIFCPMBK_00733	AILDDKPN_01144	FALKLNGJ_01677	JHKFIJKK_02270
hupA		DNA-binding protein HU 1	229	229	1	152	8518				275	275	275	OBJFHAEJ_02612	NBAFLDBC_02638	JKPFOPCL_01061	HHANDOON_01610	JCDNDFKM_02071	HJGIPANB_01688	NMNOAEFM_02545	KKBNPMCH_01072	GIKCHKBC_02250	JEKNJBJP_00851	LANMJPID_02604	FGACAJJE_00761	GCEHBJMK_02530	EOJEALAB_02180	FEHAHCDI_00623	CODPNJEK_02677	NGDNBCAP_01459	BOLCJEEK_01277	MGBBCLPB_02658	JCEIKKLO_02069	JKKDGEIC_01951	EEPEJOJH_02219	NNBPINMF_01935	PMGODCKH_01917	EHIDBPMP_00867	DGMLLHCP_00688	AGAKGNNJ_02031	MABIGDHL_02308	EKIJBLPN_02700	HMEKPKDB_00042	DFILABHI_02516	AMGCBKIL_02636	OIFCPMBK_02356	AILDDKPN_00209	FALKLNGJ_02242	JHKFIJKK_02102
btuD_2		Vitamin B12 import ATP-binding protein BtuD	229	229	1	152	9862				899	899	899	OBJFHAEJ_01029	NBAFLDBC_02182	JKPFOPCL_00556	HHANDOON_00220	JCDNDFKM_00959	HJGIPANB_00762	NMNOAEFM_02382	KKBNPMCH_01223	GIKCHKBC_01392	JEKNJBJP_00470	LANMJPID_00973	FGACAJJE_00530	GCEHBJMK_00490	EOJEALAB_02452	FEHAHCDI_02596	CODPNJEK_00640	NGDNBCAP_01007	BOLCJEEK_02469	MGBBCLPB_01994	JCEIKKLO_00128	JKKDGEIC_02258	EEPEJOJH_01423	NNBPINMF_01087	PMGODCKH_00192	EHIDBPMP_00605	DGMLLHCP_02003	AGAKGNNJ_01217	MABIGDHL_00178	EKIJBLPN_00981	HMEKPKDB_02206	DFILABHI_01795	AMGCBKIL_00176	OIFCPMBK_01706	AILDDKPN_02372	FALKLNGJ_01408	JHKFIJKK_00178
atpB		ATP synthase subunit a	229	229	1	152	9769				719	719	719	OBJFHAEJ_00361	NBAFLDBC_02227	JKPFOPCL_00511	HHANDOON_00177	JCDNDFKM_01011	HJGIPANB_00807	NMNOAEFM_02337	KKBNPMCH_00275	GIKCHKBC_01436	JEKNJBJP_02157	LANMJPID_00930	FGACAJJE_02707	GCEHBJMK_00095	EOJEALAB_01323	FEHAHCDI_01188	CODPNJEK_01681	NGDNBCAP_02140	BOLCJEEK_02102	MGBBCLPB_01951	JCEIKKLO_00087	JKKDGEIC_01130	EEPEJOJH_01466	NNBPINMF_02292	PMGODCKH_00243	EHIDBPMP_01105	DGMLLHCP_01162	AGAKGNNJ_00459	MABIGDHL_01415	EKIJBLPN_00792	HMEKPKDB_02258	DFILABHI_01840	AMGCBKIL_00132	OIFCPMBK_02706	AILDDKPN_00585	FALKLNGJ_00876	JHKFIJKK_01269
group_13383		Putative peptidyl-prolyl cis-trans isomerase	229	229	1	152	1638				584	584	584	OBJFHAEJ_00706	NBAFLDBC_01986	JKPFOPCL_01796	HHANDOON_02179	JCDNDFKM_01446	HJGIPANB_02127	NMNOAEFM_01484	KKBNPMCH_01467	GIKCHKBC_01134	JEKNJBJP_00610	LANMJPID_00191	FGACAJJE_01737	GCEHBJMK_00793	EOJEALAB_00513	FEHAHCDI_01362	CODPNJEK_02391	NGDNBCAP_01518	BOLCJEEK_00121	MGBBCLPB_01693	JCEIKKLO_01170	JKKDGEIC_00127	EEPEJOJH_00545	NNBPINMF_00613	PMGODCKH_01374	EHIDBPMP_00573	DGMLLHCP_00293	AGAKGNNJ_00202	MABIGDHL_01457	EKIJBLPN_01850	HMEKPKDB_02631	DFILABHI_01565	AMGCBKIL_00465	OIFCPMBK_00597	AILDDKPN_01343	FALKLNGJ_00940	JHKFIJKK_01465
group_13384		hypothetical protein	229	229	1	152	6870				596	596	596	OBJFHAEJ_01727	NBAFLDBC_01461	JKPFOPCL_02598	HHANDOON_01526	JCDNDFKM_00029	HJGIPANB_01013	NMNOAEFM_00014	KKBNPMCH_02111	GIKCHKBC_01719	JEKNJBJP_01505	LANMJPID_00335	FGACAJJE_01430	GCEHBJMK_00702	EOJEALAB_00208	FEHAHCDI_02543	CODPNJEK_00694	NGDNBCAP_02561	BOLCJEEK_02418	MGBBCLPB_00722	JCEIKKLO_00282	JKKDGEIC_01264	EEPEJOJH_00559	NNBPINMF_01204	PMGODCKH_01273	EHIDBPMP_01375	DGMLLHCP_00219	AGAKGNNJ_02524	MABIGDHL_00605	EKIJBLPN_01124	HMEKPKDB_02598	DFILABHI_01157	AMGCBKIL_00384	OIFCPMBK_00368	AILDDKPN_01417	FALKLNGJ_00209	JHKFIJKK_00330
rpe		Ribulose-phosphate 3-epimerase	229	229	1	152	3534				650	650	650	OBJFHAEJ_01925	NBAFLDBC_02016	JKPFOPCL_00243	HHANDOON_00375	JCDNDFKM_01266	HJGIPANB_02501	NMNOAEFM_01871	KKBNPMCH_01551	GIKCHKBC_00697	JEKNJBJP_01598	LANMJPID_02015	FGACAJJE_02387	GCEHBJMK_01333	EOJEALAB_01489	FEHAHCDI_01129	CODPNJEK_02585	NGDNBCAP_01236	BOLCJEEK_01342	MGBBCLPB_01551	JCEIKKLO_01504	JKKDGEIC_01486	EEPEJOJH_01194	NNBPINMF_01143	PMGODCKH_02612	EHIDBPMP_01356	DGMLLHCP_01406	AGAKGNNJ_01934	MABIGDHL_01531	EKIJBLPN_01523	HMEKPKDB_01944	DFILABHI_01562	AMGCBKIL_00703	OIFCPMBK_02151	AILDDKPN_01257	FALKLNGJ_01358	JHKFIJKK_01516
cysS		Cysteine--tRNA ligase	229	229	1	152	3576				1412	1412	1412	OBJFHAEJ_01886	NBAFLDBC_02055	JKPFOPCL_00282	HHANDOON_00335	JCDNDFKM_01227	HJGIPANB_02540	NMNOAEFM_01910	KKBNPMCH_01591	GIKCHKBC_00658	JEKNJBJP_02481	LANMJPID_02054	FGACAJJE_02348	GCEHBJMK_02015	EOJEALAB_02268	FEHAHCDI_01169	CODPNJEK_02545	NGDNBCAP_01276	BOLCJEEK_01030	MGBBCLPB_01590	JCEIKKLO_00430	JKKDGEIC_02389	EEPEJOJH_02318	NNBPINMF_01183	PMGODCKH_02572	EHIDBPMP_01523	DGMLLHCP_02403	AGAKGNNJ_01489	MABIGDHL_00644	EKIJBLPN_01305	HMEKPKDB_01905	DFILABHI_00349	AMGCBKIL_02465	OIFCPMBK_02190	AILDDKPN_02581	FALKLNGJ_00767	JHKFIJKK_01176
nadE		NH(3)-dependent NAD( ) synthetase	229	229	1	152	1468				824	824	824	OBJFHAEJ_00422	NBAFLDBC_01855	JKPFOPCL_01184	HHANDOON_00592	JCDNDFKM_01320	HJGIPANB_02258	NMNOAEFM_01353	KKBNPMCH_02569	GIKCHKBC_00046	JEKNJBJP_01347	LANMJPID_02310	FGACAJJE_01864	GCEHBJMK_01202	EOJEALAB_00649	FEHAHCDI_01052	CODPNJEK_02287	NGDNBCAP_00354	BOLCJEEK_00252	MGBBCLPB_00378	JCEIKKLO_01025	JKKDGEIC_00410	EEPEJOJH_01894	NNBPINMF_00283	PMGODCKH_00731	EHIDBPMP_00789	DGMLLHCP_00542	AGAKGNNJ_00728	MABIGDHL_00798	EKIJBLPN_02545	HMEKPKDB_00722	DFILABHI_00253	AMGCBKIL_01896	OIFCPMBK_00711	AILDDKPN_00509	FALKLNGJ_01601	JHKFIJKK_00767
greA		Transcription elongation factor GreA	229	229	1	152	12131				479	479	479	OBJFHAEJ_01507	NBAFLDBC_02514	JKPFOPCL_01981	HHANDOON_01343	JCDNDFKM_02614	HJGIPANB_01878	NMNOAEFM_02048	KKBNPMCH_00903	GIKCHKBC_02440	JEKNJBJP_01769	LANMJPID_02283	FGACAJJE_02010	GCEHBJMK_00367	EOJEALAB_01680	FEHAHCDI_02372	CODPNJEK_00121	NGDNBCAP_02012	BOLCJEEK_00387	MGBBCLPB_00196	JCEIKKLO_01579	JKKDGEIC_01553	EEPEJOJH_00922	NNBPINMF_02075	PMGODCKH_02147	EHIDBPMP_01731	DGMLLHCP_00410	AGAKGNNJ_02336	MABIGDHL_02250	EKIJBLPN_02305	HMEKPKDB_01343	DFILABHI_02054	AMGCBKIL_00831	OIFCPMBK_01648	AILDDKPN_01720	FALKLNGJ_02360	JHKFIJKK_02437
cmpD		Bicarbonate transport ATP-binding protein CmpD	229	229	1	152	8917				770	770	770	OBJFHAEJ_00157	NBAFLDBC_01267	JKPFOPCL_01414	HHANDOON_02031	JCDNDFKM_00377	HJGIPANB_01383	NMNOAEFM_00721	KKBNPMCH_01891	GIKCHKBC_01998	JEKNJBJP_01488	LANMJPID_01334	FGACAJJE_01015	GCEHBJMK_02484	EOJEALAB_01994	FEHAHCDI_02013	CODPNJEK_01440	NGDNBCAP_00077	BOLCJEEK_02033	MGBBCLPB_02323	JCEIKKLO_02547	JKKDGEIC_01701	EEPEJOJH_00188	NNBPINMF_01561	PMGODCKH_00077	EHIDBPMP_02419	DGMLLHCP_01881	AGAKGNNJ_01811	MABIGDHL_01588	EKIJBLPN_01433	HMEKPKDB_00296	DFILABHI_00067	AMGCBKIL_01058	OIFCPMBK_00207	AILDDKPN_01922	FALKLNGJ_01897	JHKFIJKK_01729
rimP		Ribosome maturation factor RimP	229	229	1	152	6933				473	473	473	OBJFHAEJ_01678	NBAFLDBC_00822	JKPFOPCL_00184	HHANDOON_01477	JCDNDFKM_00078	HJGIPANB_01064	NMNOAEFM_01525	KKBNPMCH_00690	GIKCHKBC_01767	JEKNJBJP_01554	LANMJPID_00286	FGACAJJE_01479	GCEHBJMK_00653	EOJEALAB_00159	FEHAHCDI_02494	CODPNJEK_01835	NGDNBCAP_02610	BOLCJEEK_02369	MGBBCLPB_00771	JCEIKKLO_00233	JKKDGEIC_01215	EEPEJOJH_00608	NNBPINMF_01253	PMGODCKH_01224	EHIDBPMP_01313	DGMLLHCP_00170	AGAKGNNJ_02573	MABIGDHL_00556	EKIJBLPN_00425	HMEKPKDB_02549	DFILABHI_00559	AMGCBKIL_00334	OIFCPMBK_00319	AILDDKPN_01368	FALKLNGJ_00160	JHKFIJKK_00379
phoP		Alkaline phosphatase synthesis transcriptional regulatory protein PhoP	229	229	1	152	6651				704	704	704	OBJFHAEJ_00585	NBAFLDBC_02564	JKPFOPCL_02381	HHANDOON_00029	JCDNDFKM_01678	HJGIPANB_00946	NMNOAEFM_02003	KKBNPMCH_02186	GIKCHKBC_01554	JEKNJBJP_02045	LANMJPID_00785	FGACAJJE_00403	GCEHBJMK_01131	EOJEALAB_00535	FEHAHCDI_00445	CODPNJEK_01518	NGDNBCAP_00393	BOLCJEEK_01888	MGBBCLPB_00661	JCEIKKLO_01254	JKKDGEIC_00771	EEPEJOJH_01607	NNBPINMF_02594	PMGODCKH_00518	EHIDBPMP_00758	DGMLLHCP_01467	AGAKGNNJ_01457	MABIGDHL_00401	EKIJBLPN_01021	HMEKPKDB_02351	DFILABHI_01257	AMGCBKIL_00640	OIFCPMBK_02468	AILDDKPN_01521	FALKLNGJ_00462	JHKFIJKK_00622
pgk		Phosphoglycerate kinase	229	229	1	152	9810				1175	1190	1189	OBJFHAEJ_01440	NBAFLDBC_02214	JKPFOPCL_00524	HHANDOON_00189	JCDNDFKM_00998	HJGIPANB_00794	NMNOAEFM_02350	KKBNPMCH_01806	GIKCHKBC_01423	JEKNJBJP_00434	LANMJPID_00942	FGACAJJE_02694	GCEHBJMK_00454	EOJEALAB_02488	FEHAHCDI_02627	CODPNJEK_00609	NGDNBCAP_01038	BOLCJEEK_02433	MGBBCLPB_01963	JCEIKKLO_00100	JKKDGEIC_02294	EEPEJOJH_01454	NNBPINMF_01118	PMGODCKH_00161	EHIDBPMP_01775	DGMLLHCP_01449	AGAKGNNJ_01181	MABIGDHL_00214	EKIJBLPN_00805	HMEKPKDB_02245	DFILABHI_01827	AMGCBKIL_00145	OIFCPMBK_02718	AILDDKPN_02336	FALKLNGJ_01372	JHKFIJKK_00142
oppF_1		Oligopeptide transport ATP-binding protein OppF	229	229	1	152	3987				944	944	944	OBJFHAEJ_02075	NBAFLDBC_01674	JKPFOPCL_00631	HHANDOON_01656	JCDNDFKM_01566	HJGIPANB_00106	NMNOAEFM_00179	KKBNPMCH_00332	GIKCHKBC_00408	JEKNJBJP_00955	LANMJPID_00049	FGACAJJE_02212	GCEHBJMK_00237	EOJEALAB_01418	FEHAHCDI_00149	CODPNJEK_01150	NGDNBCAP_02477	BOLCJEEK_00635	MGBBCLPB_02530	JCEIKKLO_02767	JKKDGEIC_00702	EEPEJOJH_00646	NNBPINMF_00149	PMGODCKH_02248	EHIDBPMP_00199	DGMLLHCP_00827	AGAKGNNJ_00399	MABIGDHL_00332	EKIJBLPN_00947	HMEKPKDB_01674	DFILABHI_02652	AMGCBKIL_02754	OIFCPMBK_01232	AILDDKPN_00453	FALKLNGJ_01198	JHKFIJKK_02383
group_13394		hypothetical protein	229	229	1	152	4143				266	266	266	OBJFHAEJ_01046	NBAFLDBC_01600	JKPFOPCL_02111	HHANDOON_02353	JCDNDFKM_00497	HJGIPANB_00180	NMNOAEFM_00105	KKBNPMCH_00395	GIKCHKBC_00859	JEKNJBJP_00274	LANMJPID_01789	FGACAJJE_00193	GCEHBJMK_00872	EOJEALAB_00847	FEHAHCDI_00084	CODPNJEK_01745	NGDNBCAP_02412	BOLCJEEK_00931	MGBBCLPB_01043	JCEIKKLO_00154	JKKDGEIC_00851	EEPEJOJH_02569	NNBPINMF_00084	PMGODCKH_02313	EHIDBPMP_02160	DGMLLHCP_01305	AGAKGNNJ_01340	MABIGDHL_01176	EKIJBLPN_01199	HMEKPKDB_01589	DFILABHI_01292	AMGCBKIL_01221	OIFCPMBK_01146	AILDDKPN_02315	FALKLNGJ_02576	JHKFIJKK_00965
group_13395		hypothetical protein	229	229	1	152	9693				224	224	224	OBJFHAEJ_00299	NBAFLDBC_02288	JKPFOPCL_00450	HHANDOON_00113	JCDNDFKM_01073	HJGIPANB_00868	NMNOAEFM_01729	KKBNPMCH_00219	GIKCHKBC_01495	JEKNJBJP_02218	LANMJPID_00872	FGACAJJE_02769	GCEHBJMK_00034	EOJEALAB_01262	FEHAHCDI_00640	CODPNJEK_01065	NGDNBCAP_02196	BOLCJEEK_02163	MGBBCLPB_01894	JCEIKKLO_00025	JKKDGEIC_01069	EEPEJOJH_01523	NNBPINMF_02236	PMGODCKH_00299	EHIDBPMP_01166	DGMLLHCP_01101	AGAKGNNJ_00520	MABIGDHL_01138	EKIJBLPN_00735	HMEKPKDB_00851	DFILABHI_00731	AMGCBKIL_00075	OIFCPMBK_02644	AILDDKPN_00646	FALKLNGJ_00815	JHKFIJKK_01330
fba_2		Fructose-bisphosphate aldolase	229	229	1	152	1752				869	869	869	OBJFHAEJ_00488	NBAFLDBC_00115	JKPFOPCL_01679	HHANDOON_00923	JCDNDFKM_01888	HJGIPANB_02076	NMNOAEFM_00415	KKBNPMCH_01259	GIKCHKBC_01172	JEKNJBJP_02308	LANMJPID_01067	FGACAJJE_02445	GCEHBJMK_01426	EOJEALAB_01621	FEHAHCDI_01275	CODPNJEK_01664	NGDNBCAP_00279	BOLCJEEK_01854	MGBBCLPB_00039	JCEIKKLO_01147	JKKDGEIC_01586	EEPEJOJH_02114	NNBPINMF_00228	PMGODCKH_00385	EHIDBPMP_01493	DGMLLHCP_01760	AGAKGNNJ_01630	MABIGDHL_01579	EKIJBLPN_00533	HMEKPKDB_01240	DFILABHI_00668	AMGCBKIL_01468	OIFCPMBK_00871	AILDDKPN_01690	FALKLNGJ_01574	JHKFIJKK_01567
aspS		Aspartate--tRNA ligase	229	229	1	152	1319				1769	1769	1769	OBJFHAEJ_02519	NBAFLDBC_00202	JKPFOPCL_01597	HHANDOON_00995	JCDNDFKM_01997	HJGIPANB_02354	NMNOAEFM_01000	KKBNPMCH_00507	GIKCHKBC_00140	JEKNJBJP_01198	LANMJPID_02406	FGACAJJE_00034	GCEHBJMK_02130	EOJEALAB_01032	FEHAHCDI_00398	CODPNJEK_02068	NGDNBCAP_00598	BOLCJEEK_00550	MGBBCLPB_02732	JCEIKKLO_02316	JKKDGEIC_01442	EEPEJOJH_01798	NNBPINMF_00466	PMGODCKH_02432	EHIDBPMP_01824	DGMLLHCP_02056	AGAKGNNJ_02479	MABIGDHL_02073	EKIJBLPN_02089	HMEKPKDB_00616	DFILABHI_00200	AMGCBKIL_01993	OIFCPMBK_00808	AILDDKPN_01181	FALKLNGJ_00515	JHKFIJKK_02196
group_13398		hypothetical protein	229	229	1	152	12027				569	569	569	OBJFHAEJ_00851	NBAFLDBC_00425	JKPFOPCL_02132	HHANDOON_01872	JCDNDFKM_02302	HJGIPANB_01801	NMNOAEFM_02180	KKBNPMCH_01200	GIKCHKBC_02365	JEKNJBJP_01844	LANMJPID_00533	FGACAJJE_01932	GCEHBJMK_00292	EOJEALAB_00912	FEHAHCDI_00688	CODPNJEK_01905	NGDNBCAP_01086	BOLCJEEK_00462	MGBBCLPB_00264	JCEIKKLO_00631	JKKDGEIC_00909	EEPEJOJH_00763	NNBPINMF_00604	PMGODCKH_00945	EHIDBPMP_01091	DGMLLHCP_00485	AGAKGNNJ_02261	MABIGDHL_02175	EKIJBLPN_02381	HMEKPKDB_00496	DFILABHI_02130	AMGCBKIL_01421	OIFCPMBK_00904	AILDDKPN_00314	FALKLNGJ_02285	JHKFIJKK_02512
trxB		Thioredoxin reductase	229	229	1	152	9682				926	926	926	OBJFHAEJ_00291	NBAFLDBC_02296	JKPFOPCL_00442	HHANDOON_00104	JCDNDFKM_01081	HJGIPANB_00876	NMNOAEFM_01737	KKBNPMCH_00210	GIKCHKBC_01503	JEKNJBJP_02226	LANMJPID_00864	FGACAJJE_02777	GCEHBJMK_00026	EOJEALAB_01254	FEHAHCDI_00649	CODPNJEK_01073	NGDNBCAP_02205	BOLCJEEK_02171	MGBBCLPB_01885	JCEIKKLO_00016	JKKDGEIC_01061	EEPEJOJH_01531	NNBPINMF_02227	PMGODCKH_00308	EHIDBPMP_01174	DGMLLHCP_01093	AGAKGNNJ_00528	MABIGDHL_01130	EKIJBLPN_00727	HMEKPKDB_00859	DFILABHI_00723	AMGCBKIL_00067	OIFCPMBK_02635	AILDDKPN_00654	FALKLNGJ_00807	JHKFIJKK_01338
group_13400		hypothetical protein	229	229	1	152	8528				275	275	275	OBJFHAEJ_02604	NBAFLDBC_02630	JKPFOPCL_01053	HHANDOON_01602	JCDNDFKM_02079	HJGIPANB_01680	NMNOAEFM_02553	KKBNPMCH_01064	GIKCHKBC_02242	JEKNJBJP_00859	LANMJPID_02596	FGACAJJE_00769	GCEHBJMK_02538	EOJEALAB_02188	FEHAHCDI_00615	CODPNJEK_02669	NGDNBCAP_01467	BOLCJEEK_01285	MGBBCLPB_02650	JCEIKKLO_02061	JKKDGEIC_01959	EEPEJOJH_02211	NNBPINMF_01943	PMGODCKH_01909	EHIDBPMP_00859	DGMLLHCP_00680	AGAKGNNJ_02039	MABIGDHL_02316	EKIJBLPN_00702	HMEKPKDB_00050	DFILABHI_01000	AMGCBKIL_02628	OIFCPMBK_02364	AILDDKPN_00217	FALKLNGJ_02234	JHKFIJKK_02110
murF		UDP-N-acetylmuramoyl-tripeptide--D-alanyl-D-alanine ligase	229	229	1	152	4161				1412	1412	1412	OBJFHAEJ_01062	NBAFLDBC_01585	JKPFOPCL_02096	HHANDOON_01219	JCDNDFKM_00513	HJGIPANB_00195	NMNOAEFM_00090	KKBNPMCH_00410	GIKCHKBC_00874	JEKNJBJP_00289	LANMJPID_01774	FGACAJJE_00178	GCEHBJMK_00887	EOJEALAB_00832	FEHAHCDI_00069	CODPNJEK_01760	NGDNBCAP_02397	BOLCJEEK_00916	MGBBCLPB_01058	JCEIKKLO_00169	JKKDGEIC_00836	EEPEJOJH_02584	NNBPINMF_00069	PMGODCKH_02328	EHIDBPMP_02145	DGMLLHCP_01320	AGAKGNNJ_01355	MABIGDHL_01191	EKIJBLPN_01184	HMEKPKDB_01573	DFILABHI_01307	AMGCBKIL_00456	OIFCPMBK_01131	AILDDKPN_02300	FALKLNGJ_02561	JHKFIJKK_00950
group_13402		hypothetical protein	229	229	1	152	6916				701	701	701	OBJFHAEJ_01696	NBAFLDBC_00839	JKPFOPCL_00201	HHANDOON_01494	JCDNDFKM_00060	HJGIPANB_01047	NMNOAEFM_01508	KKBNPMCH_00673	GIKCHKBC_01750	JEKNJBJP_01537	LANMJPID_00303	FGACAJJE_01461	GCEHBJMK_00670	EOJEALAB_00176	FEHAHCDI_02511	CODPNJEK_00662	NGDNBCAP_02593	BOLCJEEK_02386	MGBBCLPB_00754	JCEIKKLO_00250	JKKDGEIC_01232	EEPEJOJH_00591	NNBPINMF_01236	PMGODCKH_01241	EHIDBPMP_01407	DGMLLHCP_00187	AGAKGNNJ_02556	MABIGDHL_00573	EKIJBLPN_00408	HMEKPKDB_02567	DFILABHI_00576	AMGCBKIL_00352	OIFCPMBK_00336	AILDDKPN_01385	FALKLNGJ_00177	JHKFIJKK_00362
recG		ATP-dependent DNA helicase RecG	229	229	1	152	3983				2036	2036	2036	OBJFHAEJ_02071	NBAFLDBC_01678	JKPFOPCL_00635	HHANDOON_01652	JCDNDFKM_01562	HJGIPANB_00102	NMNOAEFM_00183	KKBNPMCH_00328	GIKCHKBC_00412	JEKNJBJP_00951	LANMJPID_00045	FGACAJJE_02208	GCEHBJMK_00233	EOJEALAB_01422	FEHAHCDI_00153	CODPNJEK_01146	NGDNBCAP_02481	BOLCJEEK_00639	MGBBCLPB_02534	JCEIKKLO_02763	JKKDGEIC_00698	EEPEJOJH_00650	NNBPINMF_00153	PMGODCKH_02244	EHIDBPMP_00203	DGMLLHCP_00831	AGAKGNNJ_00395	MABIGDHL_00328	EKIJBLPN_00951	HMEKPKDB_01678	DFILABHI_02648	AMGCBKIL_02750	OIFCPMBK_01236	AILDDKPN_01427	FALKLNGJ_01194	JHKFIJKK_02379
pstS1_1		Phosphate-binding protein PstS 1	229	229	1	152	9732				857	857	857	OBJFHAEJ_00331	NBAFLDBC_02257	JKPFOPCL_00481	HHANDOON_00147	JCDNDFKM_01041	HJGIPANB_00837	NMNOAEFM_02307	KKBNPMCH_00245	GIKCHKBC_01466	JEKNJBJP_02187	LANMJPID_00900	FGACAJJE_02737	GCEHBJMK_00065	EOJEALAB_01293	FEHAHCDI_01218	CODPNJEK_01121	NGDNBCAP_02170	BOLCJEEK_02132	MGBBCLPB_01921	JCEIKKLO_00057	JKKDGEIC_01100	EEPEJOJH_01495	NNBPINMF_02262	PMGODCKH_00273	EHIDBPMP_01135	DGMLLHCP_01132	AGAKGNNJ_00489	MABIGDHL_01445	EKIJBLPN_00762	HMEKPKDB_02288	DFILABHI_01870	AMGCBKIL_00102	OIFCPMBK_02677	AILDDKPN_00615	FALKLNGJ_00846	JHKFIJKK_01299
spo0J		Stage 0 sporulation protein J	229	229	1	152	3838				890	890	890	OBJFHAEJ_01967	NBAFLDBC_01030	JKPFOPCL_00747	HHANDOON_01914	JCDNDFKM_01457	HJGIPANB_02659	NMNOAEFM_00295	KKBNPMCH_01304	GIKCHKBC_00534	JEKNJBJP_02330	LANMJPID_00619	FGACAJJE_02103	GCEHBJMK_01418	EOJEALAB_01587	FEHAHCDI_01534	CODPNJEK_01574	NGDNBCAP_00523	BOLCJEEK_01617	MGBBCLPB_00885	JCEIKKLO_00545	JKKDGEIC_01740	EEPEJOJH_00881	NNBPINMF_00744	PMGODCKH_00901	EHIDBPMP_01445	DGMLLHCP_01507	AGAKGNNJ_01582	MABIGDHL_01711	EKIJBLPN_00277	HMEKPKDB_01783	DFILABHI_00641	AMGCBKIL_00858	OIFCPMBK_00958	AILDDKPN_01682	FALKLNGJ_01470	JHKFIJKK_01559
group_13406		putative metallo-hydrolase	229	229	1	152	8706				626	626	626	OBJFHAEJ_01520	NBAFLDBC_00304	JKPFOPCL_02062	HHANDOON_01233	JCDNDFKM_02209	HJGIPANB_01553	NMNOAEFM_02660	KKBNPMCH_00562	GIKCHKBC_02116	JEKNJBJP_00154	LANMJPID_00179	FGACAJJE_00899	GCEHBJMK_00378	EOJEALAB_02340	FEHAHCDI_00262	CODPNJEK_01712	NGDNBCAP_00811	BOLCJEEK_00313	MGBBCLPB_00339	JCEIKKLO_00355	JKKDGEIC_00534	EEPEJOJH_00464	NNBPINMF_00550	PMGODCKH_00492	EHIDBPMP_00320	DGMLLHCP_02365	AGAKGNNJ_01681	MABIGDHL_02373	EKIJBLPN_00257	HMEKPKDB_00181	DFILABHI_02256	AMGCBKIL_02501	OIFCPMBK_01313	AILDDKPN_02145	FALKLNGJ_02436	JHKFIJKK_02589
group_13407		hypothetical protein	229	229	1	152	3548				218	218	218	OBJFHAEJ_01913	NBAFLDBC_02028	JKPFOPCL_00255	HHANDOON_00363	JCDNDFKM_01254	HJGIPANB_02513	NMNOAEFM_01883	KKBNPMCH_01563	GIKCHKBC_00685	JEKNJBJP_02454	LANMJPID_02027	FGACAJJE_02375	GCEHBJMK_02042	EOJEALAB_01907	FEHAHCDI_01141	CODPNJEK_02573	NGDNBCAP_01248	BOLCJEEK_01647	MGBBCLPB_01563	JCEIKKLO_01531	JKKDGEIC_01844	EEPEJOJH_02291	NNBPINMF_01155	PMGODCKH_02600	EHIDBPMP_01496	DGMLLHCP_02376	AGAKGNNJ_01724	MABIGDHL_00617	EKIJBLPN_01511	HMEKPKDB_01932	DFILABHI_01550	AMGCBKIL_00691	OIFCPMBK_02163	AILDDKPN_01882	FALKLNGJ_01817	JHKFIJKK_01637
group_13408		DegV domain-containing protein	229	229	1	152	8534				842	842	842	OBJFHAEJ_02598	NBAFLDBC_02624	JKPFOPCL_01047	HHANDOON_01596	JCDNDFKM_02085	HJGIPANB_01674	NMNOAEFM_02559	KKBNPMCH_01058	GIKCHKBC_02236	JEKNJBJP_00865	LANMJPID_02590	FGACAJJE_00775	GCEHBJMK_02544	EOJEALAB_02194	FEHAHCDI_00609	CODPNJEK_02663	NGDNBCAP_01473	BOLCJEEK_01291	MGBBCLPB_02644	JCEIKKLO_02055	JKKDGEIC_01965	EEPEJOJH_02205	NNBPINMF_01949	PMGODCKH_01903	EHIDBPMP_00853	DGMLLHCP_00674	AGAKGNNJ_02045	MABIGDHL_02322	EKIJBLPN_00696	HMEKPKDB_00056	DFILABHI_00994	AMGCBKIL_02622	OIFCPMBK_02370	AILDDKPN_00223	FALKLNGJ_02228	JHKFIJKK_02116
group_13409		hypothetical protein	229	229	1	152	12092				533	533	533	OBJFHAEJ_00798	NBAFLDBC_02540	JKPFOPCL_02007	HHANDOON_01368	JCDNDFKM_02355	HJGIPANB_01852	NMNOAEFM_01294	KKBNPMCH_00885	GIKCHKBC_02415	JEKNJBJP_01794	LANMJPID_02301	FGACAJJE_01985	GCEHBJMK_00342	EOJEALAB_01655	FEHAHCDI_02390	CODPNJEK_00139	NGDNBCAP_01994	BOLCJEEK_00412	MGBBCLPB_00214	JCEIKKLO_01561	JKKDGEIC_01578	EEPEJOJH_00813	NNBPINMF_02057	PMGODCKH_02165	EHIDBPMP_01756	DGMLLHCP_00435	AGAKGNNJ_02311	MABIGDHL_02225	EKIJBLPN_02331	HMEKPKDB_00443	DFILABHI_02080	AMGCBKIL_00806	OIFCPMBK_01666	AILDDKPN_01745	FALKLNGJ_02335	JHKFIJKK_02462
ntpJ_1		Potassium/sodium uptake protein NtpJ	229	229	1	152	9847				1355	1355	1355	OBJFHAEJ_01414	NBAFLDBC_02196	JKPFOPCL_00542	HHANDOON_00207	JCDNDFKM_00972	HJGIPANB_00776	NMNOAEFM_02368	KKBNPMCH_01210	GIKCHKBC_01405	JEKNJBJP_00457	LANMJPID_00960	FGACAJJE_00517	GCEHBJMK_00477	EOJEALAB_02465	FEHAHCDI_02609	CODPNJEK_00627	NGDNBCAP_01020	BOLCJEEK_02456	MGBBCLPB_01981	JCEIKKLO_00115	JKKDGEIC_02271	EEPEJOJH_01436	NNBPINMF_01100	PMGODCKH_00179	EHIDBPMP_00592	DGMLLHCP_01426	AGAKGNNJ_01204	MABIGDHL_00191	EKIJBLPN_00824	HMEKPKDB_02219	DFILABHI_01808	AMGCBKIL_00163	OIFCPMBK_02736	AILDDKPN_02359	FALKLNGJ_01395	JHKFIJKK_00165
lplJ		Lipoate-protein ligase LplJ	229	229	1	152	1813				1004	1004	1004	OBJFHAEJ_00534	NBAFLDBC_02361	JKPFOPCL_01553	HHANDOON_00872	JCDNDFKM_01842	HJGIPANB_02031	NMNOAEFM_01055	KKBNPMCH_02739	GIKCHKBC_02537	JEKNJBJP_00771	LANMJPID_02188	FGACAJJE_02491	GCEHBJMK_01257	EOJEALAB_01343	FEHAHCDI_01395	CODPNJEK_00026	NGDNBCAP_02108	BOLCJEEK_01471	MGBBCLPB_00099	JCEIKKLO_00807	JKKDGEIC_01150	EEPEJOJH_02072	NNBPINMF_02171	PMGODCKH_02051	EHIDBPMP_01242	DGMLLHCP_00887	AGAKGNNJ_00783	MABIGDHL_01294	EKIJBLPN_01822	HMEKPKDB_01194	DFILABHI_00756	AMGCBKIL_01511	OIFCPMBK_01684	AILDDKPN_00723	FALKLNGJ_01488	JHKFIJKK_01375
ohrA		Organic hydroperoxide resistance protein OhrA	229	229	1	152	7610				410	410	410	OBJFHAEJ_00094	NBAFLDBC_01342	JKPFOPCL_00803	HHANDOON_02381	JCDNDFKM_00314	HJGIPANB_01458	NMNOAEFM_02743	KKBNPMCH_00977	GIKCHKBC_01925	JEKNJBJP_00672	LANMJPID_01407	FGACAJJE_01078	GCEHBJMK_02337	EOJEALAB_01743	FEHAHCDI_01948	CODPNJEK_01554	NGDNBCAP_00012	BOLCJEEK_01720	MGBBCLPB_02387	JCEIKKLO_01768	JKKDGEIC_00973	EEPEJOJH_00263	NNBPINMF_01496	PMGODCKH_00012	EHIDBPMP_02353	DGMLLHCP_01597	AGAKGNNJ_00966	MABIGDHL_00960	EKIJBLPN_01567	HMEKPKDB_00359	DFILABHI_01635	AMGCBKIL_00985	OIFCPMBK_00142	AILDDKPN_01601	FALKLNGJ_00622	JHKFIJKK_01124
group_13413		hypothetical protein	229	229	1	152	8803				500	500	500	OBJFHAEJ_00234	NBAFLDBC_00994	JKPFOPCL_02410	HHANDOON_00814	JCDNDFKM_00454	HJGIPANB_01303	NMNOAEFM_02089	KKBNPMCH_01547	GIKCHKBC_02078	JEKNJBJP_01408	LANMJPID_01128	FGACAJJE_00937	GCEHBJMK_02404	EOJEALAB_02074	FEHAHCDI_01685	CODPNJEK_00839	NGDNBCAP_01214	BOLCJEEK_01953	MGBBCLPB_01391	JCEIKKLO_01600	JKKDGEIC_01621	EEPEJOJH_00325	NNBPINMF_01406	PMGODCKH_01450	EHIDBPMP_02499	DGMLLHCP_01961	AGAKGNNJ_01891	MABIGDHL_01668	EKIJBLPN_00629	HMEKPKDB_00219	DFILABHI_00927	AMGCBKIL_01138	OIFCPMBK_00288	AILDDKPN_02002	FALKLNGJ_01977	JHKFIJKK_01649
arnC_1		Undecaprenyl-phosphate 4-deoxy-4-formamido-L-arabinose transferase	229	229	1	152	12220				2138	2150	2138	OBJFHAEJ_02431	NBAFLDBC_02501	JKPFOPCL_01968	HHANDOON_01329	JCDNDFKM_02285	HJGIPANB_01891	NMNOAEFM_02061	KKBNPMCH_00917	GIKCHKBC_02456	JEKNJBJP_01694	LANMJPID_02269	FGACAJJE_02024	GCEHBJMK_00117	EOJEALAB_00988	FEHAHCDI_02358	CODPNJEK_00107	NGDNBCAP_02026	BOLCJEEK_01115	MGBBCLPB_00180	JCEIKKLO_00889	JKKDGEIC_01287	EEPEJOJH_00908	NNBPINMF_02089	PMGODCKH_02133	EHIDBPMP_02521	DGMLLHCP_02279	AGAKGNNJ_00337	MABIGDHL_02516	EKIJBLPN_01740	HMEKPKDB_01051	DFILABHI_00838	AMGCBKIL_01592	OIFCPMBK_01481	AILDDKPN_00390	FALKLNGJ_02150	JHKFIJKK_01052
group_13415		hypothetical protein	229	229	1	152	4049				221	221	221	OBJFHAEJ_02111	NBAFLDBC_01638	JKPFOPCL_00595	HHANDOON_01683	JCDNDFKM_01602	HJGIPANB_00142	NMNOAEFM_00143	KKBNPMCH_00358	GIKCHKBC_00374	JEKNJBJP_00982	LANMJPID_00084	FGACAJJE_02249	GCEHBJMK_00264	EOJEALAB_01391	FEHAHCDI_00123	CODPNJEK_00752	NGDNBCAP_02451	BOLCJEEK_00608	MGBBCLPB_02503	JCEIKKLO_02793	JKKDGEIC_00729	EEPEJOJH_02531	NNBPINMF_00123	PMGODCKH_02274	EHIDBPMP_00172	DGMLLHCP_00800	AGAKGNNJ_00426	MABIGDHL_00359	EKIJBLPN_01533	HMEKPKDB_01638	DFILABHI_01664	AMGCBKIL_02793	OIFCPMBK_01195	AILDDKPN_00426	FALKLNGJ_01225	JHKFIJKK_02410
ykuJ		putative protein YkuJ	229	229	1	152	12071				230	230	230	OBJFHAEJ_00813	NBAFLDBC_00462	JKPFOPCL_02169	HHANDOON_01835	JCDNDFKM_02340	HJGIPANB_01838	NMNOAEFM_02143	KKBNPMCH_01163	GIKCHKBC_02402	JEKNJBJP_01807	LANMJPID_00570	FGACAJJE_01970	GCEHBJMK_00329	EOJEALAB_00875	FEHAHCDI_00725	CODPNJEK_00152	NGDNBCAP_01049	BOLCJEEK_00425	MGBBCLPB_00227	JCEIKKLO_00594	JKKDGEIC_00872	EEPEJOJH_00800	NNBPINMF_00567	PMGODCKH_00982	EHIDBPMP_01054	DGMLLHCP_00448	AGAKGNNJ_02298	MABIGDHL_02212	EKIJBLPN_02344	HMEKPKDB_00458	DFILABHI_02093	AMGCBKIL_00793	OIFCPMBK_00941	AILDDKPN_00277	FALKLNGJ_02322	JHKFIJKK_02475
group_13417		hypothetical protein	229	229	1	152	6882				566	566	566	OBJFHAEJ_01722	NBAFLDBC_01468	JKPFOPCL_02591	HHANDOON_01521	JCDNDFKM_00034	HJGIPANB_01020	NMNOAEFM_00021	KKBNPMCH_02106	GIKCHKBC_01724	JEKNJBJP_01510	LANMJPID_00330	FGACAJJE_01435	GCEHBJMK_00697	EOJEALAB_00203	FEHAHCDI_02538	CODPNJEK_00689	NGDNBCAP_02566	BOLCJEEK_02413	MGBBCLPB_00727	JCEIKKLO_00277	JKKDGEIC_01259	EEPEJOJH_00564	NNBPINMF_01209	PMGODCKH_01268	EHIDBPMP_01380	DGMLLHCP_00214	AGAKGNNJ_02529	MABIGDHL_00600	EKIJBLPN_01129	HMEKPKDB_02593	DFILABHI_01152	AMGCBKIL_00379	OIFCPMBK_00363	AILDDKPN_01412	FALKLNGJ_00204	JHKFIJKK_00335
agaA		N-acetylgalactosamine-6-phosphate deacetylase	229	229	1	152	8617				1148	1148	1148	OBJFHAEJ_00716	NBAFLDBC_02577	JKPFOPCL_02445	HHANDOON_02479	JCDNDFKM_02137	HJGIPANB_01627	NMNOAEFM_00054	KKBNPMCH_02040	GIKCHKBC_02188	JEKNJBJP_02340	LANMJPID_01560	FGACAJJE_00828	GCEHBJMK_01760	EOJEALAB_02103	FEHAHCDI_02048	CODPNJEK_00360	NGDNBCAP_01930	BOLCJEEK_02055	MGBBCLPB_02023	JCEIKKLO_02427	JKKDGEIC_02054	EEPEJOJH_01953	NNBPINMF_01997	PMGODCKH_01846	EHIDBPMP_01977	DGMLLHCP_01987	AGAKGNNJ_01966	MABIGDHL_02134	EKIJBLPN_01667	HMEKPKDB_00109	DFILABHI_02329	AMGCBKIL_02574	OIFCPMBK_02070	AILDDKPN_02046	FALKLNGJ_02053	JHKFIJKK_02000
yycJ		Putative metallo-hydrolase YycJ	229	229	1	152	1435				809	809	809	OBJFHAEJ_00440	NBAFLDBC_01837	JKPFOPCL_01202	HHANDOON_00611	JCDNDFKM_01302	HJGIPANB_02276	NMNOAEFM_01335	KKBNPMCH_01392	GIKCHKBC_00064	JEKNJBJP_01276	LANMJPID_02328	FGACAJJE_01883	GCEHBJMK_02052	EOJEALAB_01110	FEHAHCDI_01034	CODPNJEK_02268	NGDNBCAP_00662	BOLCJEEK_00472	MGBBCLPB_00360	JCEIKKLO_01007	JKKDGEIC_01364	EEPEJOJH_01876	NNBPINMF_01280	PMGODCKH_00749	EHIDBPMP_01902	DGMLLHCP_02134	AGAKGNNJ_02401	MABIGDHL_01995	EKIJBLPN_02565	HMEKPKDB_00704	DFILABHI_00233	AMGCBKIL_01914	OIFCPMBK_00729	AILDDKPN_01148	FALKLNGJ_01673	JHKFIJKK_02274
group_13422		hypothetical protein	229	229	1	152	8784				482	482	482	OBJFHAEJ_00250	NBAFLDBC_01010	JKPFOPCL_02426	HHANDOON_00831	JCDNDFKM_00470	HJGIPANB_01287	NMNOAEFM_02105	KKBNPMCH_01530	GIKCHKBC_02095	JEKNJBJP_01118	LANMJPID_01145	FGACAJJE_00921	GCEHBJMK_01672	EOJEALAB_01960	FEHAHCDI_01702	CODPNJEK_02473	NGDNBCAP_01197	BOLCJEEK_01828	MGBBCLPB_01374	JCEIKKLO_01583	JKKDGEIC_01890	EEPEJOJH_00309	NNBPINMF_01423	PMGODCKH_01467	EHIDBPMP_01720	DGMLLHCP_01835	AGAKGNNJ_01792	MABIGDHL_01926	EKIJBLPN_00612	HMEKPKDB_00203	DFILABHI_00910	AMGCBKIL_01154	OIFCPMBK_01877	AILDDKPN_01906	FALKLNGJ_01841	JHKFIJKK_01786
ribF		Bifunctional riboflavin kinase/FMN adenylyltransferase	229	229	1	152	6946				941	941	941	OBJFHAEJ_01670	NBAFLDBC_00814	JKPFOPCL_00176	HHANDOON_01469	JCDNDFKM_00086	HJGIPANB_01072	NMNOAEFM_01533	KKBNPMCH_00698	GIKCHKBC_01775	JEKNJBJP_01562	LANMJPID_00278	FGACAJJE_01487	GCEHBJMK_00645	EOJEALAB_00151	FEHAHCDI_02486	CODPNJEK_02608	NGDNBCAP_02618	BOLCJEEK_02361	MGBBCLPB_00779	JCEIKKLO_00225	JKKDGEIC_01207	EEPEJOJH_00616	NNBPINMF_01261	PMGODCKH_01216	EHIDBPMP_01321	DGMLLHCP_00162	AGAKGNNJ_02581	MABIGDHL_00548	EKIJBLPN_00433	HMEKPKDB_02541	DFILABHI_00551	AMGCBKIL_00326	OIFCPMBK_00311	AILDDKPN_01360	FALKLNGJ_00152	JHKFIJKK_00387
nagB		Glucosamine-6-phosphate deaminase	229	229	1	152	1368				701	701	701	OBJFHAEJ_02477	NBAFLDBC_00160	JKPFOPCL_01639	HHANDOON_01037	JCDNDFKM_01955	HJGIPANB_02312	NMNOAEFM_01042	KKBNPMCH_00549	GIKCHKBC_00098	JEKNJBJP_01240	LANMJPID_02364	FGACAJJE_00076	GCEHBJMK_02088	EOJEALAB_01074	FEHAHCDI_00356	CODPNJEK_02110	NGDNBCAP_00640	BOLCJEEK_00508	MGBBCLPB_02774	JCEIKKLO_02358	JKKDGEIC_01400	EEPEJOJH_01840	NNBPINMF_00424	PMGODCKH_02474	EHIDBPMP_01866	DGMLLHCP_02098	AGAKGNNJ_02437	MABIGDHL_02031	EKIJBLPN_02131	HMEKPKDB_00658	DFILABHI_00158	AMGCBKIL_01950	OIFCPMBK_00766	AILDDKPN_01112	FALKLNGJ_00557	JHKFIJKK_02238
group_13425		hypothetical protein	229	229	1	152	3573				530	530	530	OBJFHAEJ_01889	NBAFLDBC_02052	JKPFOPCL_00279	HHANDOON_00338	JCDNDFKM_01230	HJGIPANB_02537	NMNOAEFM_01907	KKBNPMCH_01588	GIKCHKBC_00661	JEKNJBJP_02478	LANMJPID_02051	FGACAJJE_02351	GCEHBJMK_02018	EOJEALAB_02265	FEHAHCDI_01166	CODPNJEK_02548	NGDNBCAP_01273	BOLCJEEK_01033	MGBBCLPB_01587	JCEIKKLO_00427	JKKDGEIC_02392	EEPEJOJH_02315	NNBPINMF_01180	PMGODCKH_02575	EHIDBPMP_01520	DGMLLHCP_02400	AGAKGNNJ_01486	MABIGDHL_00641	EKIJBLPN_01308	HMEKPKDB_01908	DFILABHI_00352	AMGCBKIL_02468	OIFCPMBK_02187	AILDDKPN_02584	FALKLNGJ_00770	JHKFIJKK_01173
ntpD		V-type sodium ATPase subunit D	229	229	1	152	9848				635	635	635	OBJFHAEJ_01413	NBAFLDBC_02195	JKPFOPCL_00543	HHANDOON_00208	JCDNDFKM_00971	HJGIPANB_00775	NMNOAEFM_02369	KKBNPMCH_01211	GIKCHKBC_01404	JEKNJBJP_00458	LANMJPID_00961	FGACAJJE_00518	GCEHBJMK_00478	EOJEALAB_02464	FEHAHCDI_02608	CODPNJEK_00628	NGDNBCAP_01019	BOLCJEEK_02457	MGBBCLPB_01982	JCEIKKLO_00116	JKKDGEIC_02270	EEPEJOJH_01435	NNBPINMF_01099	PMGODCKH_00180	EHIDBPMP_00593	DGMLLHCP_01425	AGAKGNNJ_01205	MABIGDHL_00190	EKIJBLPN_00825	HMEKPKDB_02218	DFILABHI_01807	AMGCBKIL_00164	OIFCPMBK_02737	AILDDKPN_02360	FALKLNGJ_01396	JHKFIJKK_00166
msmX		Oligosaccharides import ATP-binding protein MsmX	229	229	1	152	1585				1109	1109	1109	OBJFHAEJ_00661	NBAFLDBC_01940	JKPFOPCL_01750	HHANDOON_02252	JCDNDFKM_01401	HJGIPANB_02173	NMNOAEFM_01438	KKBNPMCH_02647	GIKCHKBC_01088	JEKNJBJP_00564	LANMJPID_00238	FGACAJJE_01782	GCEHBJMK_00839	EOJEALAB_00467	FEHAHCDI_01315	CODPNJEK_02437	NGDNBCAP_01565	BOLCJEEK_00167	MGBBCLPB_00818	JCEIKKLO_00916	JKKDGEIC_00173	EEPEJOJH_00499	NNBPINMF_00660	PMGODCKH_01447	EHIDBPMP_00527	DGMLLHCP_00247	AGAKGNNJ_00156	MABIGDHL_01503	EKIJBLPN_01346	HMEKPKDB_02676	DFILABHI_01113	AMGCBKIL_00510	OIFCPMBK_00550	AILDDKPN_01297	FALKLNGJ_01870	JHKFIJKK_01598
gpsA_2		Glycerol-3-phosphate dehydrogenase [NAD(P) ]	229	229	1	152	1606				1019	1019	1019	OBJFHAEJ_00678	NBAFLDBC_01958	JKPFOPCL_01768	HHANDOON_02233	JCDNDFKM_01418	HJGIPANB_02155	NMNOAEFM_01456	KKBNPMCH_01495	GIKCHKBC_01106	JEKNJBJP_00582	LANMJPID_00219	FGACAJJE_01765	GCEHBJMK_00821	EOJEALAB_00485	FEHAHCDI_01334	CODPNJEK_02419	NGDNBCAP_01546	BOLCJEEK_00149	MGBBCLPB_00800	JCEIKKLO_01198	JKKDGEIC_00155	EEPEJOJH_00517	NNBPINMF_00641	PMGODCKH_01428	EHIDBPMP_00545	DGMLLHCP_00265	AGAKGNNJ_00174	MABIGDHL_01485	EKIJBLPN_01364	HMEKPKDB_02659	DFILABHI_01095	AMGCBKIL_00493	OIFCPMBK_00569	AILDDKPN_01315	FALKLNGJ_00968	JHKFIJKK_01493
fruA_1		PTS system fructose-specific EIIABC component	229	229	1	152	7108				1925	1931	1930	OBJFHAEJ_01614	NBAFLDBC_00752	JKPFOPCL_00114	HHANDOON_01096	JCDNDFKM_00142	HJGIPANB_01134	NMNOAEFM_01595	KKBNPMCH_02357	GIKCHKBC_01843	JEKNJBJP_00386	LANMJPID_01871	FGACAJJE_01543	GCEHBJMK_01865	EOJEALAB_00092	FEHAHCDI_02151	CODPNJEK_00435	NGDNBCAP_01891	BOLCJEEK_00072	MGBBCLPB_02156	JCEIKKLO_01338	JKKDGEIC_02123	EEPEJOJH_00965	NNBPINMF_01011	PMGODCKH_01023	EHIDBPMP_00950	DGMLLHCP_01021	AGAKGNNJ_00046	MABIGDHL_00092	EKIJBLPN_00079	HMEKPKDB_02485	DFILABHI_01422	AMGCBKIL_02339	OIFCPMBK_00613	AILDDKPN_00046	FALKLNGJ_00092	JHKFIJKK_00046
group_13430		hypothetical protein	229	229	1	152	7648				935	935	935	OBJFHAEJ_00119	NBAFLDBC_01317	JKPFOPCL_00778	HHANDOON_02070	JCDNDFKM_00339	HJGIPANB_01433	NMNOAEFM_00671	KKBNPMCH_01002	GIKCHKBC_01951	JEKNJBJP_00647	LANMJPID_01382	FGACAJJE_01053	GCEHBJMK_02362	EOJEALAB_01718	FEHAHCDI_01973	CODPNJEK_01480	NGDNBCAP_00037	BOLCJEEK_01695	MGBBCLPB_02362	JCEIKKLO_01743	JKKDGEIC_00948	EEPEJOJH_00237	NNBPINMF_01521	PMGODCKH_00037	EHIDBPMP_02328	DGMLLHCP_01572	AGAKGNNJ_00941	MABIGDHL_00935	EKIJBLPN_01384	HMEKPKDB_00334	DFILABHI_00018	AMGCBKIL_01010	OIFCPMBK_00167	AILDDKPN_01626	FALKLNGJ_00597	JHKFIJKK_01099
group_13431		hypothetical protein	229	229	1	152	1506				650	650	650	OBJFHAEJ_00403	NBAFLDBC_01878	JKPFOPCL_01161	HHANDOON_00574	JCDNDFKM_01338	HJGIPANB_02235	NMNOAEFM_01376	KKBNPMCH_02587	GIKCHKBC_01029	JEKNJBJP_01365	LANMJPID_00662	FGACAJJE_01846	GCEHBJMK_01184	EOJEALAB_00667	FEHAHCDI_01070	CODPNJEK_02310	NGDNBCAP_00336	BOLCJEEK_00270	MGBBCLPB_00396	JCEIKKLO_01043	JKKDGEIC_00428	EEPEJOJH_01912	NNBPINMF_00301	PMGODCKH_01320	EHIDBPMP_00807	DGMLLHCP_00524	AGAKGNNJ_00710	MABIGDHL_00816	EKIJBLPN_02521	HMEKPKDB_00740	DFILABHI_00277	AMGCBKIL_00570	OIFCPMBK_00693	AILDDKPN_00491	FALKLNGJ_01327	JHKFIJKK_00785
group_13432		hypothetical protein	229	229	1	152	9759				176	176	176	OBJFHAEJ_00351	NBAFLDBC_02237	JKPFOPCL_00501	HHANDOON_00167	JCDNDFKM_01021	HJGIPANB_00817	NMNOAEFM_02327	KKBNPMCH_00265	GIKCHKBC_01446	JEKNJBJP_02167	LANMJPID_00920	FGACAJJE_02717	GCEHBJMK_00085	EOJEALAB_01313	FEHAHCDI_01198	CODPNJEK_01141	NGDNBCAP_02150	BOLCJEEK_02112	MGBBCLPB_01941	JCEIKKLO_00077	JKKDGEIC_01120	EEPEJOJH_01476	NNBPINMF_02282	PMGODCKH_00253	EHIDBPMP_01115	DGMLLHCP_01152	AGAKGNNJ_00469	MABIGDHL_01425	EKIJBLPN_00782	HMEKPKDB_02268	DFILABHI_01850	AMGCBKIL_00122	OIFCPMBK_02696	AILDDKPN_00595	FALKLNGJ_00866	JHKFIJKK_01279
nusA		Transcription termination/antitermination protein NusA	229	229	1	152	6934				1175	1175	1175	OBJFHAEJ_01677	NBAFLDBC_00821	JKPFOPCL_00183	HHANDOON_01476	JCDNDFKM_00079	HJGIPANB_01065	NMNOAEFM_01526	KKBNPMCH_00691	GIKCHKBC_01768	JEKNJBJP_01555	LANMJPID_00285	FGACAJJE_01480	GCEHBJMK_00652	EOJEALAB_00158	FEHAHCDI_02493	CODPNJEK_01836	NGDNBCAP_02611	BOLCJEEK_02368	MGBBCLPB_00772	JCEIKKLO_00232	JKKDGEIC_01214	EEPEJOJH_00609	NNBPINMF_01254	PMGODCKH_01223	EHIDBPMP_01314	DGMLLHCP_00169	AGAKGNNJ_02574	MABIGDHL_00555	EKIJBLPN_00426	HMEKPKDB_02548	DFILABHI_00558	AMGCBKIL_00333	OIFCPMBK_00318	AILDDKPN_01367	FALKLNGJ_00159	JHKFIJKK_00380
mleS		Malolactic enzyme	229	229	1	152	10468				1634	1640	1639	OBJFHAEJ_01009	NBAFLDBC_00578	JKPFOPCL_01339	HHANDOON_00243	JCDNDFKM_00939	HJGIPANB_00741	NMNOAEFM_00460	KKBNPMCH_01246	GIKCHKBC_01369	JEKNJBJP_00245	LANMJPID_01052	FGACAJJE_00551	GCEHBJMK_00511	EOJEALAB_02431	FEHAHCDI_02573	CODPNJEK_01635	NGDNBCAP_00840	BOLCJEEK_02490	MGBBCLPB_01463	JCEIKKLO_01464	JKKDGEIC_02237	EEPEJOJH_01154	NNBPINMF_01064	PMGODCKH_00215	EHIDBPMP_00626	DGMLLHCP_01235	AGAKGNNJ_01238	MABIGDHL_00157	EKIJBLPN_01001	HMEKPKDB_02186	DFILABHI_02435	AMGCBKIL_00199	OIFCPMBK_01564	AILDDKPN_02393	FALKLNGJ_01429	JHKFIJKK_00199
xerC_3		Tyrosine recombinase XerC	229	229	1	152	8566				905	905	905	OBJFHAEJ_02585	NBAFLDBC_02612	JKPFOPCL_01035	HHANDOON_02213	JCDNDFKM_02098	HJGIPANB_01662	NMNOAEFM_02571	KKBNPMCH_01045	GIKCHKBC_02223	JEKNJBJP_00879	LANMJPID_02577	FGACAJJE_00788	GCEHBJMK_02558	EOJEALAB_02208	FEHAHCDI_00596	CODPNJEK_02650	NGDNBCAP_01486	BOLCJEEK_01305	MGBBCLPB_02631	JCEIKKLO_01301	JKKDGEIC_01979	EEPEJOJH_02192	NNBPINMF_01962	PMGODCKH_01890	EHIDBPMP_01410	DGMLLHCP_00660	AGAKGNNJ_02059	MABIGDHL_02336	EKIJBLPN_00683	HMEKPKDB_00069	DFILABHI_00981	AMGCBKIL_02609	OIFCPMBK_02383	AILDDKPN_00237	FALKLNGJ_02214	JHKFIJKK_02130
agrA_2		Accessory gene regulator protein A	229	229	1	152	5739				728	728	728	OBJFHAEJ_01256	NBAFLDBC_00869	JKPFOPCL_02274	HHANDOON_01540	JCDNDFKM_02487	HJGIPANB_00483	NMNOAEFM_00601	KKBNPMCH_00170	GIKCHKBC_00243	JEKNJBJP_00137	LANMJPID_00482	FGACAJJE_00570	GCEHBJMK_01482	EOJEALAB_00354	FEHAHCDI_01552	CODPNJEK_00585	NGDNBCAP_00995	BOLCJEEK_02209	MGBBCLPB_00607	JCEIKKLO_01546	JKKDGEIC_00114	EEPEJOJH_00008	NNBPINMF_00761	PMGODCKH_01555	EHIDBPMP_00138	DGMLLHCP_00011	AGAKGNNJ_02246	MABIGDHL_02538	EKIJBLPN_00339	HMEKPKDB_00833	DFILABHI_00489	AMGCBKIL_02038	OIFCPMBK_00428	AILDDKPN_01000	FALKLNGJ_00994	JHKFIJKK_00402
group_13437		hypothetical protein	229	229	1	152	8709				932	950	932	OBJFHAEJ_01523	NBAFLDBC_00301	JKPFOPCL_02065	HHANDOON_01230	JCDNDFKM_02212	HJGIPANB_01550	NMNOAEFM_02663	KKBNPMCH_00559	GIKCHKBC_02113	JEKNJBJP_00151	LANMJPID_00182	FGACAJJE_00902	GCEHBJMK_00375	EOJEALAB_02337	FEHAHCDI_00265	CODPNJEK_01709	NGDNBCAP_00814	BOLCJEEK_00310	MGBBCLPB_00342	JCEIKKLO_00358	JKKDGEIC_00537	EEPEJOJH_00467	NNBPINMF_00553	PMGODCKH_00495	EHIDBPMP_00323	DGMLLHCP_02368	AGAKGNNJ_01678	MABIGDHL_02370	EKIJBLPN_00260	HMEKPKDB_00184	DFILABHI_02253	AMGCBKIL_02498	OIFCPMBK_01310	AILDDKPN_02148	FALKLNGJ_02439	JHKFIJKK_02592
group_13438		hypothetical protein	229	229	1	152	12055			Hypothetical protein with no hits to refseq/uniprot/clusters/cdd/tigrfams/pfam overlapping another protein with hits	527	527	527	OBJFHAEJ_00826	NBAFLDBC_00449	JKPFOPCL_02156	HHANDOON_01848	JCDNDFKM_02327	HJGIPANB_01825	NMNOAEFM_02156	KKBNPMCH_01176	GIKCHKBC_02389	JEKNJBJP_01820	LANMJPID_00557	FGACAJJE_01956	GCEHBJMK_00316	EOJEALAB_00888	FEHAHCDI_00712	CODPNJEK_00165	NGDNBCAP_01062	BOLCJEEK_00438	MGBBCLPB_00240	JCEIKKLO_00607	JKKDGEIC_00885	EEPEJOJH_00787	NNBPINMF_00580	PMGODCKH_00969	EHIDBPMP_01067	DGMLLHCP_00461	AGAKGNNJ_02285	MABIGDHL_02199	EKIJBLPN_02357	HMEKPKDB_00471	DFILABHI_02106	AMGCBKIL_00780	OIFCPMBK_00928	AILDDKPN_00290	FALKLNGJ_02309	JHKFIJKK_02488
ligA		DNA ligase	229	229	1	152	7111				2036	2036	2036	OBJFHAEJ_01611	NBAFLDBC_00749	JKPFOPCL_00111	HHANDOON_01099	JCDNDFKM_00145	HJGIPANB_01137	NMNOAEFM_01598	KKBNPMCH_02354	GIKCHKBC_01846	JEKNJBJP_00389	LANMJPID_01874	FGACAJJE_01546	GCEHBJMK_01862	EOJEALAB_00089	FEHAHCDI_02154	CODPNJEK_00432	NGDNBCAP_01888	BOLCJEEK_00069	MGBBCLPB_02153	JCEIKKLO_01341	JKKDGEIC_02126	EEPEJOJH_00968	NNBPINMF_01008	PMGODCKH_01026	EHIDBPMP_00953	DGMLLHCP_01018	AGAKGNNJ_00049	MABIGDHL_00089	EKIJBLPN_00076	HMEKPKDB_02482	DFILABHI_01425	AMGCBKIL_02336	OIFCPMBK_00610	AILDDKPN_00049	FALKLNGJ_00089	JHKFIJKK_00049
iscU		Iron-sulfur cluster assembly scaffold protein IscU	229	229	1	152	10807				470	470	470	OBJFHAEJ_02190	NBAFLDBC_02806	JKPFOPCL_00992	HHANDOON_00502	JCDNDFKM_00800	HJGIPANB_00597	NMNOAEFM_01273	KKBNPMCH_02529	GIKCHKBC_01212	JEKNJBJP_02438	LANMJPID_02544	FGACAJJE_00502	GCEHBJMK_02170	EOJEALAB_01120	FEHAHCDI_00990	CODPNJEK_00998	NGDNBCAP_02318	BOLCJEEK_01132	MGBBCLPB_00537	JCEIKKLO_02661	JKKDGEIC_02406	EEPEJOJH_02515	NNBPINMF_02313	PMGODCKH_00881	EHIDBPMP_02186	DGMLLHCP_00300	AGAKGNNJ_01092	MABIGDHL_01704	EKIJBLPN_01167	HMEKPKDB_02073	DFILABHI_01324	AMGCBKIL_02148	OIFCPMBK_02056	AILDDKPN_01050	FALKLNGJ_00222	JHKFIJKK_01990
mnmE		tRNA modification GTPase MnmE	229	229	1	152	3847				1397	1397	1397	OBJFHAEJ_01971	NBAFLDBC_01034	JKPFOPCL_00743	HHANDOON_01910	JCDNDFKM_01461	HJGIPANB_02663	NMNOAEFM_00291	KKBNPMCH_01308	GIKCHKBC_00530	JEKNJBJP_02326	LANMJPID_00615	FGACAJJE_02107	GCEHBJMK_01414	EOJEALAB_01583	FEHAHCDI_01530	CODPNJEK_01578	NGDNBCAP_00527	BOLCJEEK_01613	MGBBCLPB_00881	JCEIKKLO_00549	JKKDGEIC_01744	EEPEJOJH_00864	NNBPINMF_00740	PMGODCKH_00905	EHIDBPMP_01449	DGMLLHCP_01503	AGAKGNNJ_01586	MABIGDHL_01715	EKIJBLPN_00281	HMEKPKDB_01779	DFILABHI_00637	AMGCBKIL_00854	OIFCPMBK_00962	AILDDKPN_01678	FALKLNGJ_01466	JHKFIJKK_01555
atpF		ATP synthase subunit b	229	229	1	152	9767				524	524	524	OBJFHAEJ_00359	NBAFLDBC_02229	JKPFOPCL_00509	HHANDOON_00175	JCDNDFKM_01013	HJGIPANB_00809	NMNOAEFM_02335	KKBNPMCH_00273	GIKCHKBC_01438	JEKNJBJP_02159	LANMJPID_00928	FGACAJJE_02709	GCEHBJMK_00093	EOJEALAB_01321	FEHAHCDI_01190	CODPNJEK_01679	NGDNBCAP_02142	BOLCJEEK_02104	MGBBCLPB_01949	JCEIKKLO_00085	JKKDGEIC_01128	EEPEJOJH_01468	NNBPINMF_02290	PMGODCKH_00245	EHIDBPMP_01107	DGMLLHCP_01160	AGAKGNNJ_00461	MABIGDHL_01417	EKIJBLPN_00790	HMEKPKDB_02260	DFILABHI_01842	AMGCBKIL_00130	OIFCPMBK_02704	AILDDKPN_00587	FALKLNGJ_00874	JHKFIJKK_01271
rpsZ		30S ribosomal protein S14 type Z	229	229	1	152	3959				185	185	185	OBJFHAEJ_02047	NBAFLDBC_01702	JKPFOPCL_00659	HHANDOON_01807	JCDNDFKM_01538	HJGIPANB_00078	NMNOAEFM_00207	KKBNPMCH_00305	GIKCHKBC_00435	JEKNJBJP_00928	LANMJPID_00022	FGACAJJE_02184	GCEHBJMK_00210	EOJEALAB_01445	FEHAHCDI_00176	CODPNJEK_01041	NGDNBCAP_02504	BOLCJEEK_00662	MGBBCLPB_02557	JCEIKKLO_02740	JKKDGEIC_00675	EEPEJOJH_00673	NNBPINMF_00176	PMGODCKH_02221	EHIDBPMP_00226	DGMLLHCP_00854	AGAKGNNJ_00372	MABIGDHL_00305	EKIJBLPN_01216	HMEKPKDB_01702	DFILABHI_02625	AMGCBKIL_02727	OIFCPMBK_01259	AILDDKPN_01450	FALKLNGJ_01553	JHKFIJKK_02356
group_13451		hypothetical protein	229	229	1	152	1531				767	767	767	OBJFHAEJ_00382	NBAFLDBC_01898	JKPFOPCL_01141	HHANDOON_00555	JCDNDFKM_01359	HJGIPANB_02215	NMNOAEFM_01396	KKBNPMCH_02606	GIKCHKBC_01048	JEKNJBJP_01385	LANMJPID_00643	FGACAJJE_01825	GCEHBJMK_01164	EOJEALAB_00687	FEHAHCDI_01090	CODPNJEK_02238	NGDNBCAP_00316	BOLCJEEK_00290	MGBBCLPB_00415	JCEIKKLO_01062	JKKDGEIC_00448	EEPEJOJH_01931	NNBPINMF_00321	PMGODCKH_01300	EHIDBPMP_00827	DGMLLHCP_00504	AGAKGNNJ_01770	MABIGDHL_00836	EKIJBLPN_02501	HMEKPKDB_00761	DFILABHI_01920	AMGCBKIL_00551	OIFCPMBK_00674	AILDDKPN_00471	FALKLNGJ_01307	JHKFIJKK_00805
rpoZ		DNA-directed RNA polymerase subunit omega	229	229	1	152	3542				305	305	305	OBJFHAEJ_01917	NBAFLDBC_02024	JKPFOPCL_00251	HHANDOON_00367	JCDNDFKM_01258	HJGIPANB_02509	NMNOAEFM_01879	KKBNPMCH_01559	GIKCHKBC_00689	JEKNJBJP_01606	LANMJPID_02023	FGACAJJE_02379	GCEHBJMK_01341	EOJEALAB_01497	FEHAHCDI_01137	CODPNJEK_02577	NGDNBCAP_01244	BOLCJEEK_01334	MGBBCLPB_01559	JCEIKKLO_02437	JKKDGEIC_01478	EEPEJOJH_01983	NNBPINMF_01151	PMGODCKH_02604	EHIDBPMP_01364	DGMLLHCP_01414	AGAKGNNJ_01942	MABIGDHL_01523	EKIJBLPN_01515	HMEKPKDB_01936	DFILABHI_01554	AMGCBKIL_00695	OIFCPMBK_02159	AILDDKPN_01249	FALKLNGJ_01366	JHKFIJKK_01508
mntH		Divalent metal cation transporter MntH	229	229	1	152	9695				1571	1586	1585	OBJFHAEJ_00300	NBAFLDBC_02287	JKPFOPCL_00451	HHANDOON_00114	JCDNDFKM_01072	HJGIPANB_00867	NMNOAEFM_01728	KKBNPMCH_00220	GIKCHKBC_01494	JEKNJBJP_02217	LANMJPID_00873	FGACAJJE_02768	GCEHBJMK_00035	EOJEALAB_01263	FEHAHCDI_00639	CODPNJEK_01064	NGDNBCAP_02195	BOLCJEEK_02162	MGBBCLPB_01895	JCEIKKLO_00026	JKKDGEIC_01070	EEPEJOJH_01522	NNBPINMF_02237	PMGODCKH_00298	EHIDBPMP_01165	DGMLLHCP_01102	AGAKGNNJ_00519	MABIGDHL_01139	EKIJBLPN_00736	HMEKPKDB_00850	DFILABHI_00732	AMGCBKIL_00076	OIFCPMBK_02645	AILDDKPN_00645	FALKLNGJ_00816	JHKFIJKK_01329
def1		Peptide deformylase 1	229	229	1	152	3540				491	491	491	OBJFHAEJ_01919	NBAFLDBC_02022	JKPFOPCL_00249	HHANDOON_00369	JCDNDFKM_01260	HJGIPANB_02507	NMNOAEFM_01877	KKBNPMCH_01557	GIKCHKBC_00691	JEKNJBJP_01604	LANMJPID_02021	FGACAJJE_02381	GCEHBJMK_01339	EOJEALAB_01495	FEHAHCDI_01135	CODPNJEK_02579	NGDNBCAP_01242	BOLCJEEK_01336	MGBBCLPB_01557	JCEIKKLO_02435	JKKDGEIC_01480	EEPEJOJH_01985	NNBPINMF_01149	PMGODCKH_02606	EHIDBPMP_01362	DGMLLHCP_01412	AGAKGNNJ_01940	MABIGDHL_01525	EKIJBLPN_01517	HMEKPKDB_01938	DFILABHI_01556	AMGCBKIL_00697	OIFCPMBK_02157	AILDDKPN_01251	FALKLNGJ_01364	JHKFIJKK_01510
ribT		Protein RibT	229	229	1	152	8503				371	371	371	OBJFHAEJ_02627	NBAFLDBC_02653	JKPFOPCL_01076	HHANDOON_01625	JCDNDFKM_02056	HJGIPANB_01703	NMNOAEFM_02530	KKBNPMCH_01087	GIKCHKBC_02265	JEKNJBJP_00836	LANMJPID_02619	FGACAJJE_00746	GCEHBJMK_02515	EOJEALAB_02165	FEHAHCDI_00837	CODPNJEK_02692	NGDNBCAP_01444	BOLCJEEK_01262	MGBBCLPB_02673	JCEIKKLO_02084	JKKDGEIC_01936	EEPEJOJH_02234	NNBPINMF_01920	PMGODCKH_01932	EHIDBPMP_00882	DGMLLHCP_00703	AGAKGNNJ_02016	MABIGDHL_02293	EKIJBLPN_02685	HMEKPKDB_00027	DFILABHI_02501	AMGCBKIL_02651	OIFCPMBK_02341	AILDDKPN_01238	FALKLNGJ_02257	JHKFIJKK_02087
group_13456		hypothetical protein	229	229	1	152	1341				899	899	899	OBJFHAEJ_02501	NBAFLDBC_00184	JKPFOPCL_01615	HHANDOON_01013	JCDNDFKM_01979	HJGIPANB_02336	NMNOAEFM_01018	KKBNPMCH_00525	GIKCHKBC_00122	JEKNJBJP_01216	LANMJPID_02388	FGACAJJE_00052	GCEHBJMK_02112	EOJEALAB_01050	FEHAHCDI_00380	CODPNJEK_02086	NGDNBCAP_00616	BOLCJEEK_00532	MGBBCLPB_02750	JCEIKKLO_02334	JKKDGEIC_01424	EEPEJOJH_01816	NNBPINMF_00448	PMGODCKH_02450	EHIDBPMP_01842	DGMLLHCP_02074	AGAKGNNJ_02461	MABIGDHL_02055	EKIJBLPN_02107	HMEKPKDB_00634	DFILABHI_00182	AMGCBKIL_01975	OIFCPMBK_00790	AILDDKPN_01163	FALKLNGJ_00533	JHKFIJKK_02214
hpt		Hypoxanthine-guanine phosphoribosyltransferase	229	229	1	152	3514				545	545	545	OBJFHAEJ_01942	NBAFLDBC_01999	JKPFOPCL_00226	HHANDOON_00392	JCDNDFKM_01283	HJGIPANB_02484	NMNOAEFM_01854	KKBNPMCH_01696	GIKCHKBC_00714	JEKNJBJP_01581	LANMJPID_01998	FGACAJJE_02404	GCEHBJMK_01316	EOJEALAB_01472	FEHAHCDI_01112	CODPNJEK_02602	NGDNBCAP_01219	BOLCJEEK_01359	MGBBCLPB_01534	JCEIKKLO_01487	JKKDGEIC_01503	EEPEJOJH_01177	NNBPINMF_01126	PMGODCKH_02629	EHIDBPMP_01339	DGMLLHCP_01389	AGAKGNNJ_01917	MABIGDHL_01548	EKIJBLPN_01580	HMEKPKDB_01961	DFILABHI_01742	AMGCBKIL_00720	OIFCPMBK_02134	AILDDKPN_01274	FALKLNGJ_01341	JHKFIJKK_01533
recN		DNA repair protein RecN	229	229	1	152	12284				1682	1682	1682	OBJFHAEJ_02377	NBAFLDBC_02388	JKPFOPCL_01526	HHANDOON_02004	JCDNDFKM_02231	HJGIPANB_02004	NMNOAEFM_01082	KKBNPMCH_02712	GIKCHKBC_02510	JEKNJBJP_01748	LANMJPID_02215	FGACAJJE_02078	GCEHBJMK_00171	EOJEALAB_00934	FEHAHCDI_01368	CODPNJEK_00053	NGDNBCAP_02081	BOLCJEEK_01061	MGBBCLPB_00126	JCEIKKLO_00834	JKKDGEIC_01335	EEPEJOJH_02045	NNBPINMF_02144	PMGODCKH_02078	EHIDBPMP_02575	DGMLLHCP_02225	AGAKGNNJ_00283	MABIGDHL_02462	EKIJBLPN_01795	HMEKPKDB_01105	DFILABHI_00783	AMGCBKIL_01538	OIFCPMBK_01014	AILDDKPN_00336	FALKLNGJ_02096	JHKFIJKK_00998
recF		DNA replication and repair protein RecF	229	229	1	152	3860				1124	1124	1124	OBJFHAEJ_01980	NBAFLDBC_01043	JKPFOPCL_00734	HHANDOON_01901	JCDNDFKM_01470	HJGIPANB_00004	NMNOAEFM_00282	KKBNPMCH_01317	GIKCHKBC_00519	JEKNJBJP_02317	LANMJPID_00606	FGACAJJE_02116	GCEHBJMK_01405	EOJEALAB_01574	FEHAHCDI_01521	CODPNJEK_01587	NGDNBCAP_00536	BOLCJEEK_01604	MGBBCLPB_00872	JCEIKKLO_00558	JKKDGEIC_01753	EEPEJOJH_00855	NNBPINMF_00731	PMGODCKH_00914	EHIDBPMP_01458	DGMLLHCP_01494	AGAKGNNJ_01595	MABIGDHL_01724	EKIJBLPN_00292	HMEKPKDB_01770	DFILABHI_00626	AMGCBKIL_00842	OIFCPMBK_00971	AILDDKPN_01669	FALKLNGJ_01457	JHKFIJKK_01546
queG		Epoxyqueuosine reductase	229	229	1	152	5792				1151	1160	1151	OBJFHAEJ_00888	NBAFLDBC_02737	JKPFOPCL_00923	HHANDOON_00428	JCDNDFKM_00726	HJGIPANB_00528	NMNOAEFM_01204	KKBNPMCH_02461	GIKCHKBC_00979	JEKNJBJP_02126	LANMJPID_02474	FGACAJJE_00703	GCEHBJMK_02243	EOJEALAB_01193	FEHAHCDI_00922	CODPNJEK_00926	NGDNBCAP_02250	BOLCJEEK_01205	MGBBCLPB_00464	JCEIKKLO_00759	JKKDGEIC_02479	EEPEJOJH_02443	NNBPINMF_02381	PMGODCKH_00813	EHIDBPMP_02259	DGMLLHCP_00373	AGAKGNNJ_00666	MABIGDHL_00740	EKIJBLPN_00862	HMEKPKDB_02147	DFILABHI_01058	AMGCBKIL_02233	OIFCPMBK_01982	AILDDKPN_00169	FALKLNGJ_00295	JHKFIJKK_01917
group_13461		Putative TrmH family tRNA/rRNA methyltransferase	229	229	1	152	3574				860	866	860	OBJFHAEJ_01888	NBAFLDBC_02053	JKPFOPCL_00280	HHANDOON_00337	JCDNDFKM_01229	HJGIPANB_02538	NMNOAEFM_01908	KKBNPMCH_01589	GIKCHKBC_00660	JEKNJBJP_02479	LANMJPID_02052	FGACAJJE_02350	GCEHBJMK_02017	EOJEALAB_02266	FEHAHCDI_01167	CODPNJEK_02547	NGDNBCAP_01274	BOLCJEEK_01032	MGBBCLPB_01588	JCEIKKLO_00428	JKKDGEIC_02391	EEPEJOJH_02316	NNBPINMF_01181	PMGODCKH_02574	EHIDBPMP_01521	DGMLLHCP_02401	AGAKGNNJ_01487	MABIGDHL_00642	EKIJBLPN_01307	HMEKPKDB_01907	DFILABHI_00351	AMGCBKIL_02467	OIFCPMBK_02188	AILDDKPN_02583	FALKLNGJ_00769	JHKFIJKK_01174
ruvB		Holliday junction ATP-dependent DNA helicase RuvB	229	229	1	152	4070				1001	1001	1001	OBJFHAEJ_02128	NBAFLDBC_01620	JKPFOPCL_00577	HHANDOON_01700	JCDNDFKM_01619	HJGIPANB_00160	NMNOAEFM_00125	KKBNPMCH_00375	GIKCHKBC_00357	JEKNJBJP_00999	LANMJPID_00101	FGACAJJE_02266	GCEHBJMK_00281	EOJEALAB_01875	FEHAHCDI_00105	CODPNJEK_00769	NGDNBCAP_02433	BOLCJEEK_00591	MGBBCLPB_02486	JCEIKKLO_02810	JKKDGEIC_00746	EEPEJOJH_02548	NNBPINMF_00105	PMGODCKH_02292	EHIDBPMP_00155	DGMLLHCP_00783	AGAKGNNJ_00443	MABIGDHL_00376	EKIJBLPN_01550	HMEKPKDB_01621	DFILABHI_01647	AMGCBKIL_01349	OIFCPMBK_01178	AILDDKPN_00409	FALKLNGJ_01242	JHKFIJKK_02427
rmlD		dTDP-4-dehydrorhamnose reductase	229	229	1	152	12227				851	851	851	OBJFHAEJ_02425	NBAFLDBC_02495	JKPFOPCL_01962	HHANDOON_01323	JCDNDFKM_02279	HJGIPANB_01897	NMNOAEFM_02067	KKBNPMCH_00923	GIKCHKBC_02462	JEKNJBJP_01700	LANMJPID_02263	FGACAJJE_02030	GCEHBJMK_00123	EOJEALAB_00982	FEHAHCDI_02352	CODPNJEK_00101	NGDNBCAP_02032	BOLCJEEK_01109	MGBBCLPB_00174	JCEIKKLO_00883	JKKDGEIC_01293	EEPEJOJH_00902	NNBPINMF_02095	PMGODCKH_02127	EHIDBPMP_02527	DGMLLHCP_02273	AGAKGNNJ_00331	MABIGDHL_02510	EKIJBLPN_01746	HMEKPKDB_01057	DFILABHI_00832	AMGCBKIL_01586	OIFCPMBK_01487	AILDDKPN_00384	FALKLNGJ_02144	JHKFIJKK_01046
ohrB_1		Organic hydroperoxide resistance protein OhrB	229	229	1	152	5804				401	401	401	OBJFHAEJ_00897	NBAFLDBC_02746	JKPFOPCL_00932	HHANDOON_00437	JCDNDFKM_00735	HJGIPANB_00537	NMNOAEFM_01213	KKBNPMCH_02470	GIKCHKBC_00989	JEKNJBJP_02135	LANMJPID_02483	FGACAJJE_00712	GCEHBJMK_02234	EOJEALAB_01184	FEHAHCDI_00932	CODPNJEK_00936	NGDNBCAP_02260	BOLCJEEK_01196	MGBBCLPB_00473	JCEIKKLO_00768	JKKDGEIC_02470	EEPEJOJH_02452	NNBPINMF_02371	PMGODCKH_00823	EHIDBPMP_02250	DGMLLHCP_00364	AGAKGNNJ_00675	MABIGDHL_00749	EKIJBLPN_00872	HMEKPKDB_02138	DFILABHI_01048	AMGCBKIL_02223	OIFCPMBK_01991	AILDDKPN_00160	FALKLNGJ_00286	JHKFIJKK_01926
gmuF		putative mannose-6-phosphate isomerase GmuF	229	229	1	152	1515				950	950	950	OBJFHAEJ_00398	NBAFLDBC_01883	JKPFOPCL_01156	HHANDOON_00569	JCDNDFKM_01343	HJGIPANB_02230	NMNOAEFM_01381	KKBNPMCH_02592	GIKCHKBC_01034	JEKNJBJP_01370	LANMJPID_00657	FGACAJJE_01841	GCEHBJMK_01179	EOJEALAB_00672	FEHAHCDI_01075	CODPNJEK_02315	NGDNBCAP_00331	BOLCJEEK_00275	MGBBCLPB_00401	JCEIKKLO_01048	JKKDGEIC_00433	EEPEJOJH_01917	NNBPINMF_00306	PMGODCKH_01315	EHIDBPMP_00812	DGMLLHCP_00519	AGAKGNNJ_00705	MABIGDHL_00821	EKIJBLPN_02516	HMEKPKDB_00745	DFILABHI_00282	AMGCBKIL_00565	OIFCPMBK_00688	AILDDKPN_00486	FALKLNGJ_01322	JHKFIJKK_00790
group_13466		hypothetical protein	229	229	1	152	4146				1301	1301	1301	OBJFHAEJ_01049	NBAFLDBC_01598	JKPFOPCL_02109	HHANDOON_02355	JCDNDFKM_00500	HJGIPANB_00182	NMNOAEFM_00103	KKBNPMCH_00397	GIKCHKBC_00861	JEKNJBJP_00276	LANMJPID_01787	FGACAJJE_00191	GCEHBJMK_00874	EOJEALAB_00845	FEHAHCDI_00082	CODPNJEK_01747	NGDNBCAP_02410	BOLCJEEK_00929	MGBBCLPB_01045	JCEIKKLO_00156	JKKDGEIC_00849	EEPEJOJH_02571	NNBPINMF_00082	PMGODCKH_02315	EHIDBPMP_02158	DGMLLHCP_01307	AGAKGNNJ_01342	MABIGDHL_01178	EKIJBLPN_01197	HMEKPKDB_01586	DFILABHI_01294	AMGCBKIL_01223	OIFCPMBK_01144	AILDDKPN_02313	FALKLNGJ_02574	JHKFIJKK_00963
bceA_2		Bacitracin export ATP-binding protein BceA	229	229	1	152	1796				767	767	767	OBJFHAEJ_00524	NBAFLDBC_00081	JKPFOPCL_01645	HHANDOON_00882	JCDNDFKM_01852	HJGIPANB_02042	NMNOAEFM_00381	KKBNPMCH_02749	GIKCHKBC_02547	JEKNJBJP_00761	LANMJPID_02178	FGACAJJE_02481	GCEHBJMK_01247	EOJEALAB_01353	FEHAHCDI_01234	CODPNJEK_00016	NGDNBCAP_00238	BOLCJEEK_01461	MGBBCLPB_00089	JCEIKKLO_00797	JKKDGEIC_01160	EEPEJOJH_02082	NNBPINMF_00269	PMGODCKH_00344	EHIDBPMP_01232	DGMLLHCP_00897	AGAKGNNJ_00773	MABIGDHL_01284	EKIJBLPN_00503	HMEKPKDB_01204	DFILABHI_00698	AMGCBKIL_01501	OIFCPMBK_01674	AILDDKPN_00713	FALKLNGJ_01498	JHKFIJKK_01385
glnQ_1		Glutamine transport ATP-binding protein GlnQ	229	229	1	152	1558				635	635	635	OBJFHAEJ_00638	NBAFLDBC_01916	JKPFOPCL_01726	HHANDOON_00538	JCDNDFKM_01378	HJGIPANB_02197	NMNOAEFM_01414	KKBNPMCH_02623	GIKCHKBC_01065	JEKNJBJP_02275	LANMJPID_00262	FGACAJJE_01805	GCEHBJMK_01738	EOJEALAB_02127	FEHAHCDI_01437	CODPNJEK_02461	NGDNBCAP_01191	BOLCJEEK_01935	MGBBCLPB_00842	JCEIKKLO_00940	JKKDGEIC_02018	EEPEJOJH_00475	NNBPINMF_01383	PMGODCKH_01421	EHIDBPMP_01783	DGMLLHCP_01867	AGAKGNNJ_01952	MABIGDHL_02117	EKIJBLPN_01322	HMEKPKDB_02699	DFILABHI_01137	AMGCBKIL_00534	OIFCPMBK_00526	AILDDKPN_02032	FALKLNGJ_01995	JHKFIJKK_01855
spoIIIE		DNA translocase SpoIIIE	229	229	1	152	1562				2432	2447	2446	OBJFHAEJ_00641	NBAFLDBC_01919	JKPFOPCL_01729	HHANDOON_00535	JCDNDFKM_01381	HJGIPANB_02194	NMNOAEFM_01417	KKBNPMCH_02626	GIKCHKBC_01068	JEKNJBJP_02278	LANMJPID_00259	FGACAJJE_01802	GCEHBJMK_01735	EOJEALAB_02115	FEHAHCDI_01440	CODPNJEK_02458	NGDNBCAP_01188	BOLCJEEK_01932	MGBBCLPB_00839	JCEIKKLO_00937	JKKDGEIC_02015	EEPEJOJH_00478	NNBPINMF_01386	PMGODCKH_01418	EHIDBPMP_01786	DGMLLHCP_01870	AGAKGNNJ_01955	MABIGDHL_02120	EKIJBLPN_01325	HMEKPKDB_02696	DFILABHI_01134	AMGCBKIL_00531	OIFCPMBK_00529	AILDDKPN_02035	FALKLNGJ_01998	JHKFIJKK_01858
spsB		Signal peptidase IB	229	229	1	152	1532				569	569	569	OBJFHAEJ_00381	NBAFLDBC_01899	JKPFOPCL_01140	HHANDOON_00554	JCDNDFKM_01360	HJGIPANB_02214	NMNOAEFM_01397	KKBNPMCH_02607	GIKCHKBC_01049	JEKNJBJP_01386	LANMJPID_00642	FGACAJJE_01824	GCEHBJMK_01163	EOJEALAB_00688	FEHAHCDI_01091	CODPNJEK_02200	NGDNBCAP_00315	BOLCJEEK_00291	MGBBCLPB_00416	JCEIKKLO_01063	JKKDGEIC_00449	EEPEJOJH_01932	NNBPINMF_00322	PMGODCKH_01299	EHIDBPMP_00828	DGMLLHCP_00503	AGAKGNNJ_01771	MABIGDHL_00837	EKIJBLPN_02500	HMEKPKDB_00762	DFILABHI_01919	AMGCBKIL_00550	OIFCPMBK_00673	AILDDKPN_00470	FALKLNGJ_01306	JHKFIJKK_00806
kduD		2-dehydro-3-deoxy-D-gluconate 5-dehydrogenase	229	229	1	152	4238				806	806	806	OBJFHAEJ_01104	NBAFLDBC_00497	JKPFOPCL_02204	HHANDOON_01184	JCDNDFKM_00555	HJGIPANB_00247	NMNOAEFM_01811	KKBNPMCH_00447	GIKCHKBC_00909	JEKNJBJP_00325	LANMJPID_01739	FGACAJJE_00136	GCEHBJMK_00923	EOJEALAB_00796	FEHAHCDI_00034	CODPNJEK_01795	NGDNBCAP_02362	BOLCJEEK_00880	MGBBCLPB_01094	JCEIKKLO_00205	JKKDGEIC_00634	EEPEJOJH_02620	NNBPINMF_00034	PMGODCKH_02363	EHIDBPMP_02109	DGMLLHCP_01356	AGAKGNNJ_00812	MABIGDHL_00882	EKIJBLPN_00479	HMEKPKDB_01531	DFILABHI_00387	AMGCBKIL_00421	OIFCPMBK_01096	AILDDKPN_02264	FALKLNGJ_02525	JHKFIJKK_00914
zupT		Zinc transporter ZupT	229	229	1	152	3875				818	818	818	OBJFHAEJ_01994	NBAFLDBC_01762	JKPFOPCL_00720	HHANDOON_01887	JCDNDFKM_01485	HJGIPANB_00018	NMNOAEFM_00268	KKBNPMCH_01331	GIKCHKBC_00505	JEKNJBJP_02258	LANMJPID_00592	FGACAJJE_02131	GCEHBJMK_01656	EOJEALAB_01863	FEHAHCDI_01507	CODPNJEK_01601	NGDNBCAP_00550	BOLCJEEK_01873	MGBBCLPB_00858	JCEIKKLO_00572	JKKDGEIC_01759	EEPEJOJH_00841	NNBPINMF_00717	PMGODCKH_00928	EHIDBPMP_01650	DGMLLHCP_01672	AGAKGNNJ_01659	MABIGDHL_01913	EKIJBLPN_00306	HMEKPKDB_01755	DFILABHI_00612	AMGCBKIL_01267	OIFCPMBK_00985	AILDDKPN_01811	FALKLNGJ_01771	JHKFIJKK_01825
mprF_2		Phosphatidylglycerol lysyltransferase	229	229	1	152	8491				2591	2600	2592	OBJFHAEJ_02639	NBAFLDBC_02665	JKPFOPCL_01088	HHANDOON_01637	JCDNDFKM_02044	HJGIPANB_01715	NMNOAEFM_02518	KKBNPMCH_01099	GIKCHKBC_02277	JEKNJBJP_00824	LANMJPID_02631	FGACAJJE_00734	GCEHBJMK_02503	EOJEALAB_02153	FEHAHCDI_00825	CODPNJEK_02704	NGDNBCAP_01432	BOLCJEEK_01250	MGBBCLPB_02685	JCEIKKLO_02096	JKKDGEIC_01924	EEPEJOJH_02246	NNBPINMF_01908	PMGODCKH_01944	EHIDBPMP_00894	DGMLLHCP_00715	AGAKGNNJ_02004	MABIGDHL_02281	EKIJBLPN_02673	HMEKPKDB_00015	DFILABHI_02489	AMGCBKIL_02663	OIFCPMBK_02329	AILDDKPN_01226	FALKLNGJ_02269	JHKFIJKK_02075
mraY		Phospho-N-acetylmuramoyl-pentapeptide-transferase	229	229	1	152	12275				962	962	962	OBJFHAEJ_02385	NBAFLDBC_02396	JKPFOPCL_01518	HHANDOON_01996	JCDNDFKM_02239	HJGIPANB_01996	NMNOAEFM_01090	KKBNPMCH_02704	GIKCHKBC_02502	JEKNJBJP_01740	LANMJPID_02223	FGACAJJE_02070	GCEHBJMK_00163	EOJEALAB_00942	FEHAHCDI_02311	CODPNJEK_00061	NGDNBCAP_02073	BOLCJEEK_01069	MGBBCLPB_00134	JCEIKKLO_00842	JKKDGEIC_01343	EEPEJOJH_02037	NNBPINMF_02136	PMGODCKH_02086	EHIDBPMP_02567	DGMLLHCP_02233	AGAKGNNJ_00291	MABIGDHL_02470	EKIJBLPN_01787	HMEKPKDB_01097	DFILABHI_00791	AMGCBKIL_01546	OIFCPMBK_01022	AILDDKPN_00344	FALKLNGJ_02104	JHKFIJKK_01006
pox5		Pyruvate oxidase	229	229	1	152	3874				1709	1730	1729	OBJFHAEJ_01993	NBAFLDBC_01763	JKPFOPCL_00721	HHANDOON_01888	JCDNDFKM_01484	HJGIPANB_00017	NMNOAEFM_00269	KKBNPMCH_01330	GIKCHKBC_00506	JEKNJBJP_02257	LANMJPID_00593	FGACAJJE_02130	GCEHBJMK_01657	EOJEALAB_01864	FEHAHCDI_01508	CODPNJEK_01600	NGDNBCAP_00549	BOLCJEEK_01872	MGBBCLPB_00859	JCEIKKLO_00571	JKKDGEIC_01758	EEPEJOJH_00842	NNBPINMF_00718	PMGODCKH_00927	EHIDBPMP_01651	DGMLLHCP_01673	AGAKGNNJ_01658	MABIGDHL_01914	EKIJBLPN_00305	HMEKPKDB_01756	DFILABHI_00613	AMGCBKIL_01266	OIFCPMBK_00984	AILDDKPN_01810	FALKLNGJ_01770	JHKFIJKK_01826
pstS1_2		Phosphate-binding protein PstS 1	229	229	1	152	6646				890	890	890	OBJFHAEJ_00588	NBAFLDBC_02568	JKPFOPCL_02377	HHANDOON_00033	JCDNDFKM_01675	HJGIPANB_00942	NMNOAEFM_01999	KKBNPMCH_02190	GIKCHKBC_01550	JEKNJBJP_02050	LANMJPID_00789	FGACAJJE_00407	GCEHBJMK_01126	EOJEALAB_00540	FEHAHCDI_00441	CODPNJEK_02326	NGDNBCAP_00389	BOLCJEEK_01569	MGBBCLPB_00657	JCEIKKLO_01250	JKKDGEIC_00776	EEPEJOJH_01603	NNBPINMF_02598	PMGODCKH_00514	EHIDBPMP_00753	DGMLLHCP_01462	AGAKGNNJ_01452	MABIGDHL_00406	EKIJBLPN_01025	HMEKPKDB_02354	DFILABHI_01261	AMGCBKIL_00636	OIFCPMBK_02464	AILDDKPN_01516	FALKLNGJ_00457	JHKFIJKK_00627
gloA		Lactoylglutathione lyase	229	229	1	152	9842				371	371	371	OBJFHAEJ_01418	NBAFLDBC_02200	JKPFOPCL_00538	HHANDOON_00203	JCDNDFKM_00976	HJGIPANB_00780	NMNOAEFM_02364	KKBNPMCH_01206	GIKCHKBC_01409	JEKNJBJP_00453	LANMJPID_00956	FGACAJJE_00513	GCEHBJMK_00473	EOJEALAB_02469	FEHAHCDI_02613	CODPNJEK_00623	NGDNBCAP_01024	BOLCJEEK_02452	MGBBCLPB_01977	JCEIKKLO_00114	JKKDGEIC_02275	EEPEJOJH_01440	NNBPINMF_01104	PMGODCKH_00175	EHIDBPMP_00588	DGMLLHCP_01430	AGAKGNNJ_01200	MABIGDHL_00195	EKIJBLPN_00823	HMEKPKDB_02223	DFILABHI_01809	AMGCBKIL_00159	OIFCPMBK_02732	AILDDKPN_02355	FALKLNGJ_01391	JHKFIJKK_00161
rpmD		50S ribosomal protein L30	229	229	1	152	3964				179	179	179	OBJFHAEJ_02052	NBAFLDBC_01697	JKPFOPCL_00654	HHANDOON_01812	JCDNDFKM_01543	HJGIPANB_00083	NMNOAEFM_00202	KKBNPMCH_00310	GIKCHKBC_00430	JEKNJBJP_00933	LANMJPID_00027	FGACAJJE_02189	GCEHBJMK_00215	EOJEALAB_01440	FEHAHCDI_00171	CODPNJEK_01046	NGDNBCAP_02499	BOLCJEEK_00657	MGBBCLPB_02552	JCEIKKLO_02745	JKKDGEIC_00680	EEPEJOJH_00668	NNBPINMF_00171	PMGODCKH_02226	EHIDBPMP_00221	DGMLLHCP_00849	AGAKGNNJ_00377	MABIGDHL_00310	EKIJBLPN_00969	HMEKPKDB_01697	DFILABHI_02630	AMGCBKIL_02732	OIFCPMBK_01254	AILDDKPN_01445	FALKLNGJ_01558	JHKFIJKK_02361
group_13481		hypothetical protein	229	229	1	152	7654				479	479	479	OBJFHAEJ_00124	NBAFLDBC_01312	JKPFOPCL_00773	HHANDOON_02065	JCDNDFKM_00344	HJGIPANB_01428	NMNOAEFM_00676	KKBNPMCH_01007	GIKCHKBC_01956	JEKNJBJP_00642	LANMJPID_01377	FGACAJJE_01048	GCEHBJMK_02367	EOJEALAB_01713	FEHAHCDI_01978	CODPNJEK_01475	NGDNBCAP_00042	BOLCJEEK_01690	MGBBCLPB_02357	JCEIKKLO_01738	JKKDGEIC_00943	EEPEJOJH_00232	NNBPINMF_01526	PMGODCKH_00042	EHIDBPMP_02323	DGMLLHCP_01567	AGAKGNNJ_00936	MABIGDHL_00930	EKIJBLPN_01389	HMEKPKDB_00329	DFILABHI_00023	AMGCBKIL_01015	OIFCPMBK_00172	AILDDKPN_01631	FALKLNGJ_00592	JHKFIJKK_01094
group_13484		Nucleobase transporter PlUacP	229	229	1	152	8641				1283	1307	1306	OBJFHAEJ_00736	NBAFLDBC_00356	JKPFOPCL_02010	HHANDOON_01286	JCDNDFKM_02157	HJGIPANB_01605	NMNOAEFM_02608	KKBNPMCH_00615	GIKCHKBC_02168	JEKNJBJP_00207	LANMJPID_00126	FGACAJJE_00848	GCEHBJMK_00431	EOJEALAB_02393	FEHAHCDI_00210	CODPNJEK_00380	NGDNBCAP_00759	BOLCJEEK_00366	MGBBCLPB_00287	JCEIKKLO_00299	JKKDGEIC_00481	EEPEJOJH_00414	NNBPINMF_01785	PMGODCKH_00440	EHIDBPMP_00267	DGMLLHCP_02312	AGAKGNNJ_00224	MABIGDHL_02426	EKIJBLPN_00205	HMEKPKDB_00129	DFILABHI_02308	AMGCBKIL_02553	OIFCPMBK_01366	AILDDKPN_02092	FALKLNGJ_02383	JHKFIJKK_02536
deoC		Deoxyribose-phosphate aldolase	229	229	1	152	3924				662	662	662	OBJFHAEJ_02016	NBAFLDBC_01733	JKPFOPCL_00690	HHANDOON_01776	JCDNDFKM_01507	HJGIPANB_00047	NMNOAEFM_00238	KKBNPMCH_01796	GIKCHKBC_00466	JEKNJBJP_02297	LANMJPID_01248	FGACAJJE_02153	GCEHBJMK_01687	EOJEALAB_01896	FEHAHCDI_01419	CODPNJEK_01010	NGDNBCAP_02535	BOLCJEEK_01915	MGBBCLPB_02588	JCEIKKLO_01896	JKKDGEIC_01801	EEPEJOJH_01303	NNBPINMF_01328	PMGODCKH_02190	EHIDBPMP_01665	DGMLLHCP_01769	AGAKGNNJ_01702	MABIGDHL_01849	EKIJBLPN_01247	HMEKPKDB_01733	DFILABHI_02594	AMGCBKIL_01387	OIFCPMBK_01290	AILDDKPN_01835	FALKLNGJ_01795	JHKFIJKK_01770
ymdB		2',3'-cyclic-nucleotide 2'-phosphodiesterase	229	229	1	152	4061				797	797	797	OBJFHAEJ_02119	NBAFLDBC_01629	JKPFOPCL_00586	HHANDOON_01691	JCDNDFKM_01610	HJGIPANB_00151	NMNOAEFM_00134	KKBNPMCH_00366	GIKCHKBC_00366	JEKNJBJP_00990	LANMJPID_00092	FGACAJJE_02257	GCEHBJMK_00272	EOJEALAB_01884	FEHAHCDI_00114	CODPNJEK_00760	NGDNBCAP_02442	BOLCJEEK_00600	MGBBCLPB_02495	JCEIKKLO_02801	JKKDGEIC_00737	EEPEJOJH_02539	NNBPINMF_00114	PMGODCKH_02283	EHIDBPMP_00164	DGMLLHCP_00792	AGAKGNNJ_00434	MABIGDHL_00367	EKIJBLPN_01541	HMEKPKDB_01630	DFILABHI_01656	AMGCBKIL_01358	OIFCPMBK_01187	AILDDKPN_00418	FALKLNGJ_01233	JHKFIJKK_02418
rnpA		Ribonuclease P protein component	229	229	1	152	3855				356	356	356	OBJFHAEJ_01975	NBAFLDBC_01038	JKPFOPCL_00739	HHANDOON_01906	JCDNDFKM_01465	HJGIPANB_02667	NMNOAEFM_00287	KKBNPMCH_01312	GIKCHKBC_00524	JEKNJBJP_02322	LANMJPID_00611	FGACAJJE_02111	GCEHBJMK_01410	EOJEALAB_01579	FEHAHCDI_01526	CODPNJEK_01582	NGDNBCAP_00531	BOLCJEEK_01609	MGBBCLPB_00877	JCEIKKLO_00553	JKKDGEIC_01748	EEPEJOJH_00860	NNBPINMF_00736	PMGODCKH_00909	EHIDBPMP_01453	DGMLLHCP_01499	AGAKGNNJ_01590	MABIGDHL_01719	EKIJBLPN_00287	HMEKPKDB_01775	DFILABHI_00631	AMGCBKIL_00847	OIFCPMBK_00966	AILDDKPN_01674	FALKLNGJ_01462	JHKFIJKK_01551
group_13489		hypothetical protein	229	229	1	152	12248				182	182	182	OBJFHAEJ_02407	NBAFLDBC_02418	JKPFOPCL_01496	HHANDOON_01305	JCDNDFKM_02261	HJGIPANB_01974	NMNOAEFM_01112	KKBNPMCH_02681	GIKCHKBC_02480	JEKNJBJP_01718	LANMJPID_02245	FGACAJJE_02048	GCEHBJMK_00141	EOJEALAB_00964	FEHAHCDI_02334	CODPNJEK_00083	NGDNBCAP_02050	BOLCJEEK_01091	MGBBCLPB_00156	JCEIKKLO_00865	JKKDGEIC_01311	EEPEJOJH_02015	NNBPINMF_02113	PMGODCKH_02109	EHIDBPMP_02545	DGMLLHCP_02255	AGAKGNNJ_00313	MABIGDHL_02492	EKIJBLPN_01764	HMEKPKDB_01075	DFILABHI_00814	AMGCBKIL_01568	OIFCPMBK_01044	AILDDKPN_00366	FALKLNGJ_02126	JHKFIJKK_01028
group_13490		putative tautomerase	229	229	1	152	12042				179	179	179	OBJFHAEJ_00838	NBAFLDBC_00437	JKPFOPCL_02144	HHANDOON_01860	JCDNDFKM_02315	HJGIPANB_01813	NMNOAEFM_02168	KKBNPMCH_01188	GIKCHKBC_02377	JEKNJBJP_01832	LANMJPID_00545	FGACAJJE_01944	GCEHBJMK_00304	EOJEALAB_00900	FEHAHCDI_00700	CODPNJEK_00177	NGDNBCAP_01074	BOLCJEEK_00450	MGBBCLPB_00252	JCEIKKLO_00619	JKKDGEIC_00897	EEPEJOJH_00775	NNBPINMF_00592	PMGODCKH_00957	EHIDBPMP_01079	DGMLLHCP_00473	AGAKGNNJ_02273	MABIGDHL_02187	EKIJBLPN_02369	HMEKPKDB_00483	DFILABHI_02118	AMGCBKIL_00768	OIFCPMBK_00916	AILDDKPN_00302	FALKLNGJ_02297	JHKFIJKK_02500
group_13491		hypothetical protein	229	229	1	152	9721				1568	1568	1568	OBJFHAEJ_00322	NBAFLDBC_02265	JKPFOPCL_00473	HHANDOON_00138	JCDNDFKM_01050	HJGIPANB_00845	NMNOAEFM_02299	KKBNPMCH_00237	GIKCHKBC_01474	JEKNJBJP_02195	LANMJPID_00891	FGACAJJE_02746	GCEHBJMK_00057	EOJEALAB_01285	FEHAHCDI_01226	CODPNJEK_01111	NGDNBCAP_02178	BOLCJEEK_02140	MGBBCLPB_01913	JCEIKKLO_00049	JKKDGEIC_01092	EEPEJOJH_01504	NNBPINMF_02254	PMGODCKH_00281	EHIDBPMP_01143	DGMLLHCP_01124	AGAKGNNJ_00497	MABIGDHL_01453	EKIJBLPN_00754	HMEKPKDB_02297	DFILABHI_02244	AMGCBKIL_00094	OIFCPMBK_02669	AILDDKPN_00623	FALKLNGJ_00838	JHKFIJKK_01307
group_13492		hypothetical protein	229	229	1	152	3853				755	758	757	OBJFHAEJ_01973	NBAFLDBC_01036	JKPFOPCL_00741	HHANDOON_01908	JCDNDFKM_01463	HJGIPANB_02665	NMNOAEFM_00289	KKBNPMCH_01310	GIKCHKBC_00526	JEKNJBJP_02324	LANMJPID_00613	FGACAJJE_02109	GCEHBJMK_01412	EOJEALAB_01581	FEHAHCDI_01528	CODPNJEK_01580	NGDNBCAP_00529	BOLCJEEK_01611	MGBBCLPB_00879	JCEIKKLO_00551	JKKDGEIC_01746	EEPEJOJH_00862	NNBPINMF_00738	PMGODCKH_00907	EHIDBPMP_01451	DGMLLHCP_01501	AGAKGNNJ_01588	MABIGDHL_01717	EKIJBLPN_00285	HMEKPKDB_01777	DFILABHI_00633	AMGCBKIL_00849	OIFCPMBK_00964	AILDDKPN_01676	FALKLNGJ_01464	JHKFIJKK_01553
xseA		Exodeoxyribonuclease 7 large subunit	229	229	1	152	12289				1337	1361	1337	OBJFHAEJ_02372	NBAFLDBC_02383	JKPFOPCL_01531	HHANDOON_02009	JCDNDFKM_02226	HJGIPANB_02009	NMNOAEFM_01077	KKBNPMCH_02717	GIKCHKBC_02515	JEKNJBJP_01753	LANMJPID_02210	FGACAJJE_02083	GCEHBJMK_00176	EOJEALAB_00929	FEHAHCDI_01373	CODPNJEK_00048	NGDNBCAP_02086	BOLCJEEK_01056	MGBBCLPB_00121	JCEIKKLO_00829	JKKDGEIC_01330	EEPEJOJH_02050	NNBPINMF_02149	PMGODCKH_02073	EHIDBPMP_02580	DGMLLHCP_02220	AGAKGNNJ_00278	MABIGDHL_02457	EKIJBLPN_01800	HMEKPKDB_01110	DFILABHI_00778	AMGCBKIL_01533	OIFCPMBK_01009	AILDDKPN_00331	FALKLNGJ_02091	JHKFIJKK_00993
gdpP		Cyclic-di-AMP phosphodiesterase GdpP	229	229	1	152	3867				1973	1973	1973	OBJFHAEJ_01986	NBAFLDBC_01549	JKPFOPCL_00728	HHANDOON_01895	JCDNDFKM_01477	HJGIPANB_00010	NMNOAEFM_00276	KKBNPMCH_01323	GIKCHKBC_00513	JEKNJBJP_02311	LANMJPID_00600	FGACAJJE_02123	GCEHBJMK_01399	EOJEALAB_01568	FEHAHCDI_01515	CODPNJEK_01593	NGDNBCAP_00542	BOLCJEEK_01598	MGBBCLPB_00866	JCEIKKLO_00564	JKKDGEIC_02024	EEPEJOJH_00849	NNBPINMF_00725	PMGODCKH_00920	EHIDBPMP_01464	DGMLLHCP_01488	AGAKGNNJ_01601	MABIGDHL_01730	EKIJBLPN_00298	HMEKPKDB_01763	DFILABHI_00620	AMGCBKIL_00836	OIFCPMBK_00977	AILDDKPN_01663	FALKLNGJ_01451	JHKFIJKK_01540
yadG		putative ABC transporter ATP-binding protein YadG	229	229	1	152	3679				935	935	935	OBJFHAEJ_01831	NBAFLDBC_02098	JKPFOPCL_00325	HHANDOON_00297	JCDNDFKM_01173	HJGIPANB_02583	NMNOAEFM_01953	KKBNPMCH_01630	GIKCHKBC_00608	JEKNJBJP_02518	LANMJPID_02093	FGACAJJE_02294	GCEHBJMK_01977	EOJEALAB_02306	FEHAHCDI_02429	CODPNJEK_00201	NGDNBCAP_00723	BOLCJEEK_00992	MGBBCLPB_01628	JCEIKKLO_00467	JKKDGEIC_02351	EEPEJOJH_02356	NNBPINMF_02443	PMGODCKH_02509	EHIDBPMP_01561	DGMLLHCP_02441	AGAKGNNJ_01527	MABIGDHL_00682	EKIJBLPN_01282	HMEKPKDB_01851	DFILABHI_00326	AMGCBKIL_02413	OIFCPMBK_02228	AILDDKPN_02543	FALKLNGJ_00729	JHKFIJKK_01214
dinB_1		DNA polymerase IV	229	229	1	152	1793				1118	1121	1120	OBJFHAEJ_00521	NBAFLDBC_00084	JKPFOPCL_01648	HHANDOON_00885	JCDNDFKM_01855	HJGIPANB_02045	NMNOAEFM_00384	KKBNPMCH_02752	GIKCHKBC_02550	JEKNJBJP_00758	LANMJPID_02175	FGACAJJE_02478	GCEHBJMK_01244	EOJEALAB_01356	FEHAHCDI_01237	CODPNJEK_00013	NGDNBCAP_00241	BOLCJEEK_01458	MGBBCLPB_00086	JCEIKKLO_00794	JKKDGEIC_01163	EEPEJOJH_02085	NNBPINMF_00266	PMGODCKH_00347	EHIDBPMP_01229	DGMLLHCP_00900	AGAKGNNJ_00770	MABIGDHL_01281	EKIJBLPN_00506	HMEKPKDB_01207	DFILABHI_00695	AMGCBKIL_01498	OIFCPMBK_01671	AILDDKPN_00710	FALKLNGJ_01501	JHKFIJKK_01388
group_13497		hypothetical protein	229	229	1	152	1497				161	161	161	OBJFHAEJ_00410	NBAFLDBC_01872	JKPFOPCL_01167	HHANDOON_00580	JCDNDFKM_01332	HJGIPANB_02241	NMNOAEFM_01370	KKBNPMCH_02581	GIKCHKBC_00029	JEKNJBJP_01359	LANMJPID_00668	FGACAJJE_01852	GCEHBJMK_01190	EOJEALAB_00661	FEHAHCDI_01064	CODPNJEK_02304	NGDNBCAP_00342	BOLCJEEK_00264	MGBBCLPB_00390	JCEIKKLO_01037	JKKDGEIC_00422	EEPEJOJH_01906	NNBPINMF_00295	PMGODCKH_01326	EHIDBPMP_00801	DGMLLHCP_00530	AGAKGNNJ_00716	MABIGDHL_00810	EKIJBLPN_02527	HMEKPKDB_00734	DFILABHI_00271	AMGCBKIL_01879	OIFCPMBK_00699	AILDDKPN_00497	FALKLNGJ_01333	JHKFIJKK_00779
clsA_1		Major cardiolipin synthase ClsA	229	229	1	152	9733				1448	1448	1448	OBJFHAEJ_00332	NBAFLDBC_02256	JKPFOPCL_00482	HHANDOON_00148	JCDNDFKM_01040	HJGIPANB_00836	NMNOAEFM_02308	KKBNPMCH_00246	GIKCHKBC_01465	JEKNJBJP_02186	LANMJPID_00901	FGACAJJE_02736	GCEHBJMK_00066	EOJEALAB_01294	FEHAHCDI_01217	CODPNJEK_01122	NGDNBCAP_02169	BOLCJEEK_02131	MGBBCLPB_01922	JCEIKKLO_00058	JKKDGEIC_01101	EEPEJOJH_01494	NNBPINMF_02263	PMGODCKH_00272	EHIDBPMP_01134	DGMLLHCP_01133	AGAKGNNJ_00488	MABIGDHL_01444	EKIJBLPN_00763	HMEKPKDB_02287	DFILABHI_01869	AMGCBKIL_00103	OIFCPMBK_02678	AILDDKPN_00614	FALKLNGJ_00847	JHKFIJKK_01298
pyrDB		Dihydroorotate dehydrogenase B (NAD( )), catalytic subunit	229	229	1	152	8896				932	932	932	OBJFHAEJ_00173	NBAFLDBC_01251	JKPFOPCL_01398	HHANDOON_00749	JCDNDFKM_00393	HJGIPANB_01367	NMNOAEFM_00737	KKBNPMCH_01907	GIKCHKBC_02014	JEKNJBJP_01472	LANMJPID_01318	FGACAJJE_00999	GCEHBJMK_02468	EOJEALAB_02010	FEHAHCDI_02029	CODPNJEK_01424	NGDNBCAP_00093	BOLCJEEK_02017	MGBBCLPB_02307	JCEIKKLO_02530	JKKDGEIC_01685	EEPEJOJH_00388	NNBPINMF_01577	PMGODCKH_00093	EHIDBPMP_02435	DGMLLHCP_01897	AGAKGNNJ_01827	MABIGDHL_01604	EKIJBLPN_01449	HMEKPKDB_00280	DFILABHI_00083	AMGCBKIL_01075	OIFCPMBK_00223	AILDDKPN_01938	FALKLNGJ_01913	JHKFIJKK_01713
yecS_2		L-cystine transport system permease protein YecS	229	229	1	152	1557				641	641	641	OBJFHAEJ_00637	NBAFLDBC_01915	JKPFOPCL_01725	HHANDOON_00539	JCDNDFKM_01377	HJGIPANB_02198	NMNOAEFM_01413	KKBNPMCH_02622	GIKCHKBC_01064	JEKNJBJP_02274	LANMJPID_00263	FGACAJJE_01806	GCEHBJMK_01739	EOJEALAB_02126	FEHAHCDI_01436	CODPNJEK_02462	NGDNBCAP_01192	BOLCJEEK_01936	MGBBCLPB_00843	JCEIKKLO_00941	JKKDGEIC_02019	EEPEJOJH_00474	NNBPINMF_01382	PMGODCKH_01422	EHIDBPMP_01782	DGMLLHCP_01866	AGAKGNNJ_01951	MABIGDHL_02116	EKIJBLPN_01321	HMEKPKDB_02700	DFILABHI_01138	AMGCBKIL_00535	OIFCPMBK_00525	AILDDKPN_02031	FALKLNGJ_01994	JHKFIJKK_01854
lacX		Protein LacX, plasmid	229	229	1	152	8570				875	875	875	OBJFHAEJ_02581	NBAFLDBC_02608	JKPFOPCL_01031	HHANDOON_02217	JCDNDFKM_02102	HJGIPANB_01658	NMNOAEFM_02575	KKBNPMCH_01040	GIKCHKBC_02219	JEKNJBJP_00883	LANMJPID_02573	FGACAJJE_00792	GCEHBJMK_02562	EOJEALAB_02212	FEHAHCDI_00592	CODPNJEK_02646	NGDNBCAP_01490	BOLCJEEK_01309	MGBBCLPB_02627	JCEIKKLO_01297	JKKDGEIC_01983	EEPEJOJH_02188	NNBPINMF_01966	PMGODCKH_01886	EHIDBPMP_01414	DGMLLHCP_00656	AGAKGNNJ_02063	MABIGDHL_02340	EKIJBLPN_00679	HMEKPKDB_00073	DFILABHI_00977	AMGCBKIL_02605	OIFCPMBK_02387	AILDDKPN_00241	FALKLNGJ_02210	JHKFIJKK_02134
rpmF		50S ribosomal protein L32	229	229	1	152	12026				179	179	179	OBJFHAEJ_00852	NBAFLDBC_00424	JKPFOPCL_02131	HHANDOON_01873	JCDNDFKM_02301	HJGIPANB_01800	NMNOAEFM_02181	KKBNPMCH_01201	GIKCHKBC_02364	JEKNJBJP_01845	LANMJPID_00532	FGACAJJE_01931	GCEHBJMK_00291	EOJEALAB_00913	FEHAHCDI_00687	CODPNJEK_01906	NGDNBCAP_01087	BOLCJEEK_00463	MGBBCLPB_00265	JCEIKKLO_00632	JKKDGEIC_00910	EEPEJOJH_00762	NNBPINMF_00605	PMGODCKH_00944	EHIDBPMP_01092	DGMLLHCP_00486	AGAKGNNJ_02260	MABIGDHL_02174	EKIJBLPN_02382	HMEKPKDB_00497	DFILABHI_02131	AMGCBKIL_01420	OIFCPMBK_00903	AILDDKPN_00315	FALKLNGJ_02284	JHKFIJKK_02513
fepC		Ferric enterobactin transport ATP-binding protein FepC	229	229	1	152	6894				806	806	806	OBJFHAEJ_01715	NBAFLDBC_00858	JKPFOPCL_00220	HHANDOON_01513	JCDNDFKM_00041	HJGIPANB_01028	NMNOAEFM_01489	KKBNPMCH_00654	GIKCHKBC_01731	JEKNJBJP_01518	LANMJPID_00322	FGACAJJE_01442	GCEHBJMK_00689	EOJEALAB_00195	FEHAHCDI_02530	CODPNJEK_00681	NGDNBCAP_02574	BOLCJEEK_02405	MGBBCLPB_00735	JCEIKKLO_00269	JKKDGEIC_01251	EEPEJOJH_00572	NNBPINMF_01217	PMGODCKH_01260	EHIDBPMP_01388	DGMLLHCP_00206	AGAKGNNJ_02537	MABIGDHL_00592	EKIJBLPN_02017	HMEKPKDB_02586	DFILABHI_02147	AMGCBKIL_00371	OIFCPMBK_00355	AILDDKPN_01404	FALKLNGJ_00196	JHKFIJKK_00343
group_13504		hypothetical protein	229	229	1	152	10521				752	752	752	OBJFHAEJ_01000	NBAFLDBC_00587	JKPFOPCL_01330	HHANDOON_00252	JCDNDFKM_00930	HJGIPANB_00732	NMNOAEFM_00469	KKBNPMCH_01828	GIKCHKBC_01360	JEKNJBJP_00236	LANMJPID_01043	FGACAJJE_00559	GCEHBJMK_00520	EOJEALAB_02422	FEHAHCDI_02564	CODPNJEK_01626	NGDNBCAP_00831	BOLCJEEK_02499	MGBBCLPB_01741	JCEIKKLO_01473	JKKDGEIC_02228	EEPEJOJH_01163	NNBPINMF_01055	PMGODCKH_00224	EHIDBPMP_00635	DGMLLHCP_01244	AGAKGNNJ_01247	MABIGDHL_00148	EKIJBLPN_01974	HMEKPKDB_01364	DFILABHI_01971	AMGCBKIL_00208	OIFCPMBK_01555	AILDDKPN_02402	FALKLNGJ_01438	JHKFIJKK_00208
priA		Primosomal protein N'	229	229	1	152	3541				2408	2408	2408	OBJFHAEJ_01918	NBAFLDBC_02023	JKPFOPCL_00250	HHANDOON_00368	JCDNDFKM_01259	HJGIPANB_02508	NMNOAEFM_01878	KKBNPMCH_01558	GIKCHKBC_00690	JEKNJBJP_01605	LANMJPID_02022	FGACAJJE_02380	GCEHBJMK_01340	EOJEALAB_01496	FEHAHCDI_01136	CODPNJEK_02578	NGDNBCAP_01243	BOLCJEEK_01335	MGBBCLPB_01558	JCEIKKLO_02436	JKKDGEIC_01479	EEPEJOJH_01984	NNBPINMF_01150	PMGODCKH_02605	EHIDBPMP_01363	DGMLLHCP_01413	AGAKGNNJ_01941	MABIGDHL_01524	EKIJBLPN_01516	HMEKPKDB_01937	DFILABHI_01555	AMGCBKIL_00696	OIFCPMBK_02158	AILDDKPN_01250	FALKLNGJ_01365	JHKFIJKK_01509
group_13506		hypothetical protein	229	229	1	152	7171				671	671	671	OBJFHAEJ_01578	NBAFLDBC_00717	JKPFOPCL_00079	HHANDOON_01133	JCDNDFKM_00178	HJGIPANB_01169	NMNOAEFM_01630	KKBNPMCH_02322	GIKCHKBC_01879	JEKNJBJP_01663	LANMJPID_01906	FGACAJJE_01579	GCEHBJMK_01829	EOJEALAB_00056	FEHAHCDI_02186	CODPNJEK_01281	NGDNBCAP_01856	BOLCJEEK_00036	MGBBCLPB_02120	JCEIKKLO_01374	JKKDGEIC_02159	EEPEJOJH_01001	NNBPINMF_00976	PMGODCKH_01058	EHIDBPMP_00986	DGMLLHCP_00985	AGAKGNNJ_00082	MABIGDHL_00056	EKIJBLPN_00043	HMEKPKDB_02449	DFILABHI_01458	AMGCBKIL_02302	OIFCPMBK_00026	AILDDKPN_00082	FALKLNGJ_00056	JHKFIJKK_00082
group_13507		hypothetical protein	229	229	1	152	8776				188	188	188	OBJFHAEJ_00257	NBAFLDBC_01017	JKPFOPCL_02433	HHANDOON_02512	JCDNDFKM_00477	HJGIPANB_01280	NMNOAEFM_02112	KKBNPMCH_02410	GIKCHKBC_02102	JEKNJBJP_02444	LANMJPID_01153	FGACAJJE_00914	GCEHBJMK_01664	EOJEALAB_02138	FEHAHCDI_02093	CODPNJEK_01698	NGDNBCAP_01962	BOLCJEEK_01820	MGBBCLPB_01366	JCEIKKLO_02576	JKKDGEIC_01898	EEPEJOJH_00302	NNBPINMF_02024	PMGODCKH_02010	EHIDBPMP_01712	DGMLLHCP_01843	AGAKGNNJ_01800	MABIGDHL_01934	EKIJBLPN_02577	HMEKPKDB_00196	DFILABHI_02538	AMGCBKIL_01161	OIFCPMBK_01869	AILDDKPN_01898	FALKLNGJ_01849	JHKFIJKK_01794
group_13508		hypothetical protein	229	229	1	152	8679				302	302	302	OBJFHAEJ_00767	NBAFLDBC_00324	JKPFOPCL_02042	HHANDOON_01254	JCDNDFKM_02188	HJGIPANB_01573	NMNOAEFM_02640	KKBNPMCH_00582	GIKCHKBC_02136	JEKNJBJP_00174	LANMJPID_00158	FGACAJJE_00879	GCEHBJMK_00398	EOJEALAB_02360	FEHAHCDI_00242	CODPNJEK_00412	NGDNBCAP_00791	BOLCJEEK_00333	MGBBCLPB_00319	JCEIKKLO_00335	JKKDGEIC_00514	EEPEJOJH_00444	NNBPINMF_00530	PMGODCKH_00472	EHIDBPMP_00300	DGMLLHCP_02345	AGAKGNNJ_00257	MABIGDHL_02393	EKIJBLPN_00237	HMEKPKDB_00160	DFILABHI_02276	AMGCBKIL_02521	OIFCPMBK_01333	AILDDKPN_02125	FALKLNGJ_02416	JHKFIJKK_02569
prmA		Ribosomal protein L11 methyltransferase	229	229	1	152	1311				947	947	947	OBJFHAEJ_02526	NBAFLDBC_00210	JKPFOPCL_01589	HHANDOON_00988	JCDNDFKM_02004	HJGIPANB_02362	NMNOAEFM_00992	KKBNPMCH_00500	GIKCHKBC_00148	JEKNJBJP_01191	LANMJPID_02413	FGACAJJE_00027	GCEHBJMK_02137	EOJEALAB_01025	FEHAHCDI_00405	CODPNJEK_02060	NGDNBCAP_00591	BOLCJEEK_00557	MGBBCLPB_02725	JCEIKKLO_02309	JKKDGEIC_01449	EEPEJOJH_01791	NNBPINMF_00473	PMGODCKH_02425	EHIDBPMP_01817	DGMLLHCP_02049	AGAKGNNJ_02486	MABIGDHL_02080	EKIJBLPN_02081	HMEKPKDB_00609	DFILABHI_00208	AMGCBKIL_02001	OIFCPMBK_00815	AILDDKPN_01188	FALKLNGJ_00508	JHKFIJKK_02189
xylB_2		Xylulose kinase	229	229	1	152	3749				1538	1538	1538	OBJFHAEJ_01812	NBAFLDBC_02117	JKPFOPCL_00344	HHANDOON_00283	JCDNDFKM_01154	HJGIPANB_02602	NMNOAEFM_01972	KKBNPMCH_01644	GIKCHKBC_00591	JEKNJBJP_02531	LANMJPID_02107	FGACAJJE_01242	GCEHBJMK_01964	EOJEALAB_02319	FEHAHCDI_02443	CODPNJEK_00214	NGDNBCAP_00737	BOLCJEEK_00979	MGBBCLPB_01642	JCEIKKLO_00498	JKKDGEIC_02338	EEPEJOJH_02370	NNBPINMF_02457	PMGODCKH_02523	EHIDBPMP_01574	DGMLLHCP_02454	AGAKGNNJ_01540	MABIGDHL_00695	EKIJBLPN_01272	HMEKPKDB_01832	DFILABHI_00316	AMGCBKIL_02403	OIFCPMBK_01388	AILDDKPN_02530	FALKLNGJ_00716	JHKFIJKK_01227
group_13511		hypothetical protein	229	229	1	152	6652				503	503	503	OBJFHAEJ_00584	NBAFLDBC_02563	JKPFOPCL_02382	HHANDOON_00028	JCDNDFKM_01679	HJGIPANB_00947	NMNOAEFM_02004	KKBNPMCH_02185	GIKCHKBC_01555	JEKNJBJP_02044	LANMJPID_00784	FGACAJJE_00402	GCEHBJMK_01132	EOJEALAB_00534	FEHAHCDI_00446	CODPNJEK_01519	NGDNBCAP_00394	BOLCJEEK_01889	MGBBCLPB_00662	JCEIKKLO_01255	JKKDGEIC_00770	EEPEJOJH_01608	NNBPINMF_02593	PMGODCKH_00519	EHIDBPMP_00759	DGMLLHCP_01468	AGAKGNNJ_01458	MABIGDHL_00400	EKIJBLPN_01020	HMEKPKDB_02350	DFILABHI_01256	AMGCBKIL_00641	OIFCPMBK_02469	AILDDKPN_01522	FALKLNGJ_00463	JHKFIJKK_00621
group_13512		hypothetical protein	229	229	1	152	3304				788	788	788	OBJFHAEJ_01771	NBAFLDBC_01113	JKPFOPCL_01928	HHANDOON_01401	JCDNDFKM_02388	HJGIPANB_02448	NMNOAEFM_00909	KKBNPMCH_00823	GIKCHKBC_00748	JEKNJBJP_01061	LANMJPID_00452	FGACAJJE_00261	GCEHBJMK_00767	EOJEALAB_00420	FEHAHCDI_01720	CODPNJEK_01951	NGDNBCAP_01338	BOLCJEEK_02566	MGBBCLPB_00948	JCEIKKLO_01615	JKKDGEIC_02570	EEPEJOJH_00718	NNBPINMF_01448	PMGODCKH_01485	EHIDBPMP_00486	DGMLLHCP_00577	AGAKGNNJ_00577	MABIGDHL_00478	EKIJBLPN_01611	HMEKPKDB_00554	DFILABHI_01709	AMGCBKIL_01775	OIFCPMBK_00466	AILDDKPN_02441	FALKLNGJ_00385	JHKFIJKK_00726
rluB_1		Ribosomal large subunit pseudouridine synthase B	229	229	1	152	8506				716	716	716	OBJFHAEJ_02624	NBAFLDBC_02650	JKPFOPCL_01073	HHANDOON_01622	JCDNDFKM_02059	HJGIPANB_01700	NMNOAEFM_02533	KKBNPMCH_01084	GIKCHKBC_02262	JEKNJBJP_00839	LANMJPID_02616	FGACAJJE_00749	GCEHBJMK_02518	EOJEALAB_02168	FEHAHCDI_00840	CODPNJEK_02689	NGDNBCAP_01447	BOLCJEEK_01265	MGBBCLPB_02670	JCEIKKLO_02081	JKKDGEIC_01939	EEPEJOJH_02231	NNBPINMF_01923	PMGODCKH_01929	EHIDBPMP_00879	DGMLLHCP_00700	AGAKGNNJ_02019	MABIGDHL_02296	EKIJBLPN_02688	HMEKPKDB_00030	DFILABHI_02504	AMGCBKIL_02648	OIFCPMBK_02344	AILDDKPN_01241	FALKLNGJ_02254	JHKFIJKK_02090
vraR		Response regulator protein VraR	229	229	1	152	12128				632	632	632	OBJFHAEJ_01504	NBAFLDBC_02517	JKPFOPCL_01984	HHANDOON_01346	JCDNDFKM_02617	HJGIPANB_01875	NMNOAEFM_02045	KKBNPMCH_00900	GIKCHKBC_02437	JEKNJBJP_01772	LANMJPID_02286	FGACAJJE_02007	GCEHBJMK_00364	EOJEALAB_01677	FEHAHCDI_02375	CODPNJEK_00124	NGDNBCAP_02009	BOLCJEEK_00390	MGBBCLPB_00199	JCEIKKLO_01576	JKKDGEIC_01556	EEPEJOJH_00925	NNBPINMF_02072	PMGODCKH_02150	EHIDBPMP_01734	DGMLLHCP_00413	AGAKGNNJ_02333	MABIGDHL_02247	EKIJBLPN_02308	HMEKPKDB_01340	DFILABHI_02057	AMGCBKIL_00828	OIFCPMBK_01651	AILDDKPN_01723	FALKLNGJ_02357	JHKFIJKK_02440
group_13515		hypothetical protein	229	229	1	152	5631				320	320	320	OBJFHAEJ_01222	NBAFLDBC_00561	JKPFOPCL_02350	HHANDOON_00718	JCDNDFKM_00673	HJGIPANB_00417	NMNOAEFM_02707	KKBNPMCH_00106	GIKCHKBC_00326	JEKNJBJP_00074	LANMJPID_01613	FGACAJJE_02597	GCEHBJMK_01546	EOJEALAB_00291	FEHAHCDI_01615	CODPNJEK_00516	NGDNBCAP_00932	BOLCJEEK_02272	MGBBCLPB_01224	JCEIKKLO_01081	JKKDGEIC_00051	EEPEJOJH_00073	NNBPINMF_00824	PMGODCKH_01618	EHIDBPMP_00075	DGMLLHCP_00074	AGAKGNNJ_02182	MABIGDHL_01096	EKIJBLPN_02819	HMEKPKDB_01413	DFILABHI_02790	AMGCBKIL_00746	OIFCPMBK_01726	AILDDKPN_00937	FALKLNGJ_01057	JHKFIJKK_00465
ptcB_3		PTS system galactose-specific EIIB component	229	229	1	152	12253				317	317	317	OBJFHAEJ_02403	NBAFLDBC_02414	JKPFOPCL_01500	HHANDOON_02531	JCDNDFKM_02257	HJGIPANB_01978	NMNOAEFM_01108	KKBNPMCH_02685	GIKCHKBC_02484	JEKNJBJP_01722	LANMJPID_02241	FGACAJJE_02052	GCEHBJMK_00145	EOJEALAB_00960	FEHAHCDI_02330	CODPNJEK_00079	NGDNBCAP_02054	BOLCJEEK_01087	MGBBCLPB_00152	JCEIKKLO_00861	JKKDGEIC_01315	EEPEJOJH_02019	NNBPINMF_02117	PMGODCKH_02105	EHIDBPMP_02549	DGMLLHCP_02251	AGAKGNNJ_00309	MABIGDHL_02488	EKIJBLPN_01769	HMEKPKDB_01079	DFILABHI_00809	AMGCBKIL_01564	OIFCPMBK_01040	AILDDKPN_00362	FALKLNGJ_02122	JHKFIJKK_01024
rasP		Regulator of sigma-W protease RasP	229	229	1	152	6930				1268	1268	1268	OBJFHAEJ_01681	NBAFLDBC_00825	JKPFOPCL_00187	HHANDOON_01480	JCDNDFKM_00075	HJGIPANB_01061	NMNOAEFM_01522	KKBNPMCH_00687	GIKCHKBC_01764	JEKNJBJP_01551	LANMJPID_00289	FGACAJJE_01476	GCEHBJMK_00656	EOJEALAB_00162	FEHAHCDI_02497	CODPNJEK_01832	NGDNBCAP_02607	BOLCJEEK_02372	MGBBCLPB_00768	JCEIKKLO_00236	JKKDGEIC_01218	EEPEJOJH_00605	NNBPINMF_01250	PMGODCKH_01227	EHIDBPMP_01310	DGMLLHCP_00173	AGAKGNNJ_02570	MABIGDHL_00559	EKIJBLPN_00422	HMEKPKDB_02552	DFILABHI_00562	AMGCBKIL_00337	OIFCPMBK_00322	AILDDKPN_01371	FALKLNGJ_00163	JHKFIJKK_00376
group_13518		hypothetical protein	229	229	1	152	3675				323	323	323	OBJFHAEJ_01835	NBAFLDBC_02094	JKPFOPCL_00321	HHANDOON_00301	JCDNDFKM_01177	HJGIPANB_02579	NMNOAEFM_01949	KKBNPMCH_01626	GIKCHKBC_00612	JEKNJBJP_02514	LANMJPID_02089	FGACAJJE_02298	GCEHBJMK_01981	EOJEALAB_02302	FEHAHCDI_02425	CODPNJEK_00197	NGDNBCAP_00719	BOLCJEEK_00996	MGBBCLPB_01624	JCEIKKLO_00463	JKKDGEIC_02355	EEPEJOJH_02352	NNBPINMF_02439	PMGODCKH_02505	EHIDBPMP_01557	DGMLLHCP_02437	AGAKGNNJ_01523	MABIGDHL_00678	EKIJBLPN_01286	HMEKPKDB_01855	DFILABHI_00330	AMGCBKIL_02417	OIFCPMBK_02224	AILDDKPN_02547	FALKLNGJ_00733	JHKFIJKK_01210
prfB		Peptide chain release factor 2	229	229	1	152	9736				980	983	982	OBJFHAEJ_00335	NBAFLDBC_02253	JKPFOPCL_00485	HHANDOON_00151	JCDNDFKM_01037	HJGIPANB_00833	NMNOAEFM_02311	KKBNPMCH_00249	GIKCHKBC_01462	JEKNJBJP_02183	LANMJPID_00904	FGACAJJE_02733	GCEHBJMK_00069	EOJEALAB_01297	FEHAHCDI_01214	CODPNJEK_01125	NGDNBCAP_02166	BOLCJEEK_02128	MGBBCLPB_01925	JCEIKKLO_00061	JKKDGEIC_01104	EEPEJOJH_01491	NNBPINMF_02266	PMGODCKH_00269	EHIDBPMP_01131	DGMLLHCP_01136	AGAKGNNJ_00485	MABIGDHL_01441	EKIJBLPN_00766	HMEKPKDB_02284	DFILABHI_01866	AMGCBKIL_00106	OIFCPMBK_02681	AILDDKPN_00611	FALKLNGJ_00850	JHKFIJKK_01295
yifK		putative transport protein YifK	229	229	1	152	5786				1370	1370	1370	OBJFHAEJ_00883	NBAFLDBC_02732	JKPFOPCL_00918	HHANDOON_00423	JCDNDFKM_00721	HJGIPANB_00523	NMNOAEFM_01199	KKBNPMCH_02456	GIKCHKBC_00974	JEKNJBJP_02121	LANMJPID_02469	FGACAJJE_00698	GCEHBJMK_02248	EOJEALAB_01198	FEHAHCDI_00917	CODPNJEK_00921	NGDNBCAP_02245	BOLCJEEK_01210	MGBBCLPB_00459	JCEIKKLO_00754	JKKDGEIC_02484	EEPEJOJH_02438	NNBPINMF_02386	PMGODCKH_00808	EHIDBPMP_02264	DGMLLHCP_00378	AGAKGNNJ_00661	MABIGDHL_00735	EKIJBLPN_00857	HMEKPKDB_02152	DFILABHI_01063	AMGCBKIL_02238	OIFCPMBK_01977	AILDDKPN_00174	FALKLNGJ_00300	JHKFIJKK_01912
group_13521		hypothetical protein	229	229	1	152	4071				578	578	578	OBJFHAEJ_02129	NBAFLDBC_01619	JKPFOPCL_00576	HHANDOON_01701	JCDNDFKM_01620	HJGIPANB_00161	NMNOAEFM_00124	KKBNPMCH_00376	GIKCHKBC_00356	JEKNJBJP_01000	LANMJPID_00102	FGACAJJE_02267	GCEHBJMK_00282	EOJEALAB_01874	FEHAHCDI_00104	CODPNJEK_00770	NGDNBCAP_02432	BOLCJEEK_00590	MGBBCLPB_02485	JCEIKKLO_02811	JKKDGEIC_00747	EEPEJOJH_02549	NNBPINMF_00104	PMGODCKH_02293	EHIDBPMP_00154	DGMLLHCP_00782	AGAKGNNJ_00444	MABIGDHL_00377	EKIJBLPN_01551	HMEKPKDB_01620	DFILABHI_01646	AMGCBKIL_01348	OIFCPMBK_01177	AILDDKPN_00408	FALKLNGJ_01243	JHKFIJKK_02428
group_13522		hypothetical protein	229	229	1	152	7182				941	941	941	OBJFHAEJ_01570	NBAFLDBC_00710	JKPFOPCL_00072	HHANDOON_02078	JCDNDFKM_00185	HJGIPANB_01176	NMNOAEFM_01637	KKBNPMCH_02315	GIKCHKBC_01886	JEKNJBJP_01656	LANMJPID_01913	FGACAJJE_01586	GCEHBJMK_01822	EOJEALAB_00049	FEHAHCDI_02193	CODPNJEK_01274	NGDNBCAP_01849	BOLCJEEK_00029	MGBBCLPB_02113	JCEIKKLO_01381	JKKDGEIC_02166	EEPEJOJH_01008	NNBPINMF_00969	PMGODCKH_01065	EHIDBPMP_00993	DGMLLHCP_00978	AGAKGNNJ_00089	MABIGDHL_00049	EKIJBLPN_00036	HMEKPKDB_02441	DFILABHI_01465	AMGCBKIL_02295	OIFCPMBK_00033	AILDDKPN_00089	FALKLNGJ_00049	JHKFIJKK_00089
dppC		Dipeptide transport system permease protein DppC	229	229	1	152	1571				1043	1043	1043	OBJFHAEJ_00648	NBAFLDBC_01926	JKPFOPCL_01736	HHANDOON_00527	JCDNDFKM_01388	HJGIPANB_02187	NMNOAEFM_01424	KKBNPMCH_02633	GIKCHKBC_01074	JEKNJBJP_00550	LANMJPID_00252	FGACAJJE_01795	GCEHBJMK_00853	EOJEALAB_00453	FEHAHCDI_01447	CODPNJEK_02451	NGDNBCAP_01181	BOLCJEEK_00181	MGBBCLPB_00832	JCEIKKLO_00930	JKKDGEIC_00187	EEPEJOJH_00485	NNBPINMF_01393	PMGODCKH_01411	EHIDBPMP_00513	DGMLLHCP_00233	AGAKGNNJ_00142	MABIGDHL_01517	EKIJBLPN_01332	HMEKPKDB_02689	DFILABHI_01127	AMGCBKIL_00524	OIFCPMBK_00536	AILDDKPN_01283	FALKLNGJ_01856	JHKFIJKK_01612
yibN		putative protein YibN	229	229	1	152	6902				395	395	395	OBJFHAEJ_01708	NBAFLDBC_00851	JKPFOPCL_00213	HHANDOON_01506	JCDNDFKM_00048	HJGIPANB_01035	NMNOAEFM_01496	KKBNPMCH_00661	GIKCHKBC_01738	JEKNJBJP_01525	LANMJPID_00315	FGACAJJE_01449	GCEHBJMK_00682	EOJEALAB_00188	FEHAHCDI_02523	CODPNJEK_00674	NGDNBCAP_02581	BOLCJEEK_02398	MGBBCLPB_00742	JCEIKKLO_00262	JKKDGEIC_01244	EEPEJOJH_00579	NNBPINMF_01224	PMGODCKH_01253	EHIDBPMP_01395	DGMLLHCP_00199	AGAKGNNJ_02544	MABIGDHL_00585	EKIJBLPN_02010	HMEKPKDB_02579	DFILABHI_02154	AMGCBKIL_00364	OIFCPMBK_00348	AILDDKPN_01397	FALKLNGJ_00189	JHKFIJKK_00350
galE		UDP-glucose 4-epimerase	229	229	1	152	6907				989	989	989	OBJFHAEJ_01704	NBAFLDBC_00847	JKPFOPCL_00209	HHANDOON_01502	JCDNDFKM_00052	HJGIPANB_01039	NMNOAEFM_01500	KKBNPMCH_00665	GIKCHKBC_01742	JEKNJBJP_01529	LANMJPID_00311	FGACAJJE_01453	GCEHBJMK_00678	EOJEALAB_00184	FEHAHCDI_02519	CODPNJEK_00670	NGDNBCAP_02585	BOLCJEEK_02394	MGBBCLPB_00746	JCEIKKLO_00258	JKKDGEIC_01240	EEPEJOJH_00583	NNBPINMF_01228	PMGODCKH_01249	EHIDBPMP_01399	DGMLLHCP_00195	AGAKGNNJ_02548	MABIGDHL_00581	EKIJBLPN_00400	HMEKPKDB_02575	DFILABHI_00584	AMGCBKIL_00360	OIFCPMBK_00344	AILDDKPN_01393	FALKLNGJ_00185	JHKFIJKK_00354
pdp		Pyrimidine-nucleoside phosphorylase	229	229	1	152	3923				1301	1301	1301	OBJFHAEJ_02015	NBAFLDBC_01734	JKPFOPCL_00691	HHANDOON_01775	JCDNDFKM_01506	HJGIPANB_00046	NMNOAEFM_00239	KKBNPMCH_01797	GIKCHKBC_00467	JEKNJBJP_02296	LANMJPID_01249	FGACAJJE_02152	GCEHBJMK_01686	EOJEALAB_01897	FEHAHCDI_01420	CODPNJEK_01009	NGDNBCAP_02536	BOLCJEEK_01914	MGBBCLPB_02589	JCEIKKLO_01897	JKKDGEIC_01800	EEPEJOJH_01302	NNBPINMF_01329	PMGODCKH_02189	EHIDBPMP_01666	DGMLLHCP_01768	AGAKGNNJ_01703	MABIGDHL_01848	EKIJBLPN_01248	HMEKPKDB_01734	DFILABHI_02593	AMGCBKIL_01388	OIFCPMBK_01291	AILDDKPN_01836	FALKLNGJ_01796	JHKFIJKK_01771
group_13528		hypothetical protein	229	229	1	152	8916				881	881	881	OBJFHAEJ_00158	NBAFLDBC_01266	JKPFOPCL_01413	HHANDOON_02030	JCDNDFKM_00378	HJGIPANB_01382	NMNOAEFM_00722	KKBNPMCH_01892	GIKCHKBC_01999	JEKNJBJP_01487	LANMJPID_01333	FGACAJJE_01014	GCEHBJMK_02483	EOJEALAB_01995	FEHAHCDI_02014	CODPNJEK_01439	NGDNBCAP_00078	BOLCJEEK_02032	MGBBCLPB_02322	JCEIKKLO_02546	JKKDGEIC_01700	EEPEJOJH_00187	NNBPINMF_01562	PMGODCKH_00078	EHIDBPMP_02420	DGMLLHCP_01882	AGAKGNNJ_01812	MABIGDHL_01589	EKIJBLPN_01434	HMEKPKDB_00295	DFILABHI_00068	AMGCBKIL_01059	OIFCPMBK_00208	AILDDKPN_01923	FALKLNGJ_01898	JHKFIJKK_01728
group_13529		hypothetical protein	229	229	1	152	8785				596	596	596	OBJFHAEJ_00249	NBAFLDBC_01009	JKPFOPCL_02425	HHANDOON_00830	JCDNDFKM_00469	HJGIPANB_01288	NMNOAEFM_02104	KKBNPMCH_01531	GIKCHKBC_02094	JEKNJBJP_01117	LANMJPID_01144	FGACAJJE_00922	GCEHBJMK_01673	EOJEALAB_01961	FEHAHCDI_01701	CODPNJEK_02472	NGDNBCAP_01198	BOLCJEEK_01829	MGBBCLPB_01375	JCEIKKLO_01584	JKKDGEIC_01889	EEPEJOJH_00310	NNBPINMF_01422	PMGODCKH_01466	EHIDBPMP_01721	DGMLLHCP_01834	AGAKGNNJ_01791	MABIGDHL_01925	EKIJBLPN_00613	HMEKPKDB_00204	DFILABHI_00911	AMGCBKIL_01153	OIFCPMBK_01878	AILDDKPN_01907	FALKLNGJ_01840	JHKFIJKK_01785
group_13533		hypothetical protein	229	229	1	152	9719				350	350	350	OBJFHAEJ_00320	NBAFLDBC_02267	JKPFOPCL_00471	HHANDOON_00136	JCDNDFKM_01052	HJGIPANB_00847	NMNOAEFM_02297	KKBNPMCH_00235	GIKCHKBC_01476	JEKNJBJP_02197	LANMJPID_00889	FGACAJJE_02748	GCEHBJMK_00055	EOJEALAB_01283	FEHAHCDI_01228	CODPNJEK_01109	NGDNBCAP_02180	BOLCJEEK_02142	MGBBCLPB_01911	JCEIKKLO_00047	JKKDGEIC_01090	EEPEJOJH_01506	NNBPINMF_02252	PMGODCKH_00283	EHIDBPMP_01145	DGMLLHCP_01122	AGAKGNNJ_00499	MABIGDHL_01159	EKIJBLPN_00752	HMEKPKDB_02299	DFILABHI_02242	AMGCBKIL_00092	OIFCPMBK_02667	AILDDKPN_00625	FALKLNGJ_00836	JHKFIJKK_01309
group_13534		putative ABC transporter ATP-binding protein	229	229	1	152	1590				1715	1715	1715	OBJFHAEJ_00665	NBAFLDBC_01944	JKPFOPCL_01754	HHANDOON_02248	JCDNDFKM_01405	HJGIPANB_02169	NMNOAEFM_01442	KKBNPMCH_02651	GIKCHKBC_01092	JEKNJBJP_00568	LANMJPID_00234	FGACAJJE_01778	GCEHBJMK_00835	EOJEALAB_00471	FEHAHCDI_01319	CODPNJEK_02433	NGDNBCAP_01561	BOLCJEEK_00163	MGBBCLPB_00814	JCEIKKLO_00912	JKKDGEIC_00169	EEPEJOJH_00503	NNBPINMF_00656	PMGODCKH_01443	EHIDBPMP_00531	DGMLLHCP_00251	AGAKGNNJ_00160	MABIGDHL_01499	EKIJBLPN_01350	HMEKPKDB_02672	DFILABHI_01109	AMGCBKIL_00506	OIFCPMBK_00554	AILDDKPN_01301	FALKLNGJ_00982	JHKFIJKK_01594
ykuT		putative MscS family protein YkuT	229	229	1	152	8805				920	920	920	OBJFHAEJ_00233	NBAFLDBC_00993	JKPFOPCL_02409	HHANDOON_00813	JCDNDFKM_00453	HJGIPANB_01304	NMNOAEFM_02088	KKBNPMCH_01970	GIKCHKBC_02077	JEKNJBJP_01409	LANMJPID_01255	FGACAJJE_00938	GCEHBJMK_02405	EOJEALAB_02073	FEHAHCDI_00783	CODPNJEK_00838	NGDNBCAP_00156	BOLCJEEK_01954	MGBBCLPB_02244	JCEIKKLO_02466	JKKDGEIC_01622	EEPEJOJH_00326	NNBPINMF_01640	PMGODCKH_00156	EHIDBPMP_02498	DGMLLHCP_01960	AGAKGNNJ_01890	MABIGDHL_01667	EKIJBLPN_00630	HMEKPKDB_00220	DFILABHI_00928	AMGCBKIL_01137	OIFCPMBK_00287	AILDDKPN_02001	FALKLNGJ_01976	JHKFIJKK_01650
cysK		Cysteine synthase	229	229	1	152	8825				926	926	926	OBJFHAEJ_00213	NBAFLDBC_01209	JKPFOPCL_01356	HHANDOON_00792	JCDNDFKM_00433	HJGIPANB_01325	NMNOAEFM_00779	KKBNPMCH_01950	GIKCHKBC_02057	JEKNJBJP_01429	LANMJPID_01275	FGACAJJE_00958	GCEHBJMK_02425	EOJEALAB_02053	FEHAHCDI_00763	CODPNJEK_00818	NGDNBCAP_00136	BOLCJEEK_01974	MGBBCLPB_02264	JCEIKKLO_02486	JKKDGEIC_01642	EEPEJOJH_00346	NNBPINMF_01620	PMGODCKH_00136	EHIDBPMP_02478	DGMLLHCP_01940	AGAKGNNJ_01870	MABIGDHL_01647	EKIJBLPN_00650	HMEKPKDB_00240	DFILABHI_00948	AMGCBKIL_01117	OIFCPMBK_00267	AILDDKPN_01981	FALKLNGJ_01956	JHKFIJKK_01670
group_13537		hypothetical protein	229	229	1	152	8533				653	653	653	OBJFHAEJ_02599	NBAFLDBC_02625	JKPFOPCL_01048	HHANDOON_01597	JCDNDFKM_02084	HJGIPANB_01675	NMNOAEFM_02558	KKBNPMCH_01059	GIKCHKBC_02237	JEKNJBJP_00864	LANMJPID_02591	FGACAJJE_00774	GCEHBJMK_02543	EOJEALAB_02193	FEHAHCDI_00610	CODPNJEK_02664	NGDNBCAP_01472	BOLCJEEK_01290	MGBBCLPB_02645	JCEIKKLO_02056	JKKDGEIC_01964	EEPEJOJH_02206	NNBPINMF_01948	PMGODCKH_01904	EHIDBPMP_00854	DGMLLHCP_00675	AGAKGNNJ_02044	MABIGDHL_02321	EKIJBLPN_00697	HMEKPKDB_00055	DFILABHI_00995	AMGCBKIL_02623	OIFCPMBK_02369	AILDDKPN_00222	FALKLNGJ_02229	JHKFIJKK_02115
recU		Holliday junction resolvase RecU	229	229	1	152	8836				647	647	647	OBJFHAEJ_00204	NBAFLDBC_01218	JKPFOPCL_01365	HHANDOON_00783	JCDNDFKM_00424	HJGIPANB_01334	NMNOAEFM_00770	KKBNPMCH_01941	GIKCHKBC_02048	JEKNJBJP_01438	LANMJPID_01284	FGACAJJE_00967	GCEHBJMK_02434	EOJEALAB_02044	FEHAHCDI_00754	CODPNJEK_00808	NGDNBCAP_00127	BOLCJEEK_01983	MGBBCLPB_02273	JCEIKKLO_02496	JKKDGEIC_01651	EEPEJOJH_00355	NNBPINMF_01611	PMGODCKH_00127	EHIDBPMP_02469	DGMLLHCP_01931	AGAKGNNJ_01861	MABIGDHL_01638	EKIJBLPN_02183	HMEKPKDB_00249	DFILABHI_02170	AMGCBKIL_01108	OIFCPMBK_00258	AILDDKPN_01972	FALKLNGJ_01947	JHKFIJKK_01679
argR_3		Arginine repressor	229	229	1	152	5801				455	455	455	OBJFHAEJ_00894	NBAFLDBC_02743	JKPFOPCL_00929	HHANDOON_00434	JCDNDFKM_00732	HJGIPANB_00534	NMNOAEFM_01210	KKBNPMCH_02467	GIKCHKBC_00986	JEKNJBJP_02132	LANMJPID_02480	FGACAJJE_00709	GCEHBJMK_02237	EOJEALAB_01187	FEHAHCDI_00929	CODPNJEK_00933	NGDNBCAP_02257	BOLCJEEK_01199	MGBBCLPB_00470	JCEIKKLO_00765	JKKDGEIC_02473	EEPEJOJH_02449	NNBPINMF_02374	PMGODCKH_00820	EHIDBPMP_02253	DGMLLHCP_00367	AGAKGNNJ_00672	MABIGDHL_00746	EKIJBLPN_00869	HMEKPKDB_02141	DFILABHI_01051	AMGCBKIL_02226	OIFCPMBK_01988	AILDDKPN_00163	FALKLNGJ_00289	JHKFIJKK_01923
rplL		50S ribosomal protein L7/L12	229	229	1	152	1363				368	371	368	OBJFHAEJ_02481	NBAFLDBC_00164	JKPFOPCL_01635	HHANDOON_01033	JCDNDFKM_01959	HJGIPANB_02316	NMNOAEFM_01038	KKBNPMCH_00545	GIKCHKBC_00102	JEKNJBJP_01236	LANMJPID_02368	FGACAJJE_00072	GCEHBJMK_02092	EOJEALAB_01070	FEHAHCDI_00360	CODPNJEK_02106	NGDNBCAP_00636	BOLCJEEK_00512	MGBBCLPB_02770	JCEIKKLO_02354	JKKDGEIC_01404	EEPEJOJH_01836	NNBPINMF_00428	PMGODCKH_02470	EHIDBPMP_01862	DGMLLHCP_02094	AGAKGNNJ_02441	MABIGDHL_02035	EKIJBLPN_02127	HMEKPKDB_00654	DFILABHI_00162	AMGCBKIL_01954	OIFCPMBK_00770	AILDDKPN_01108	FALKLNGJ_00553	JHKFIJKK_02234
group_13541		hypothetical protein	229	229	1	152	8501			Hypothetical protein with no hits to refseq/uniprot/clusters/cdd/tigrfams/pfam overlapping another protein with hits	170	170	170	OBJFHAEJ_02629	NBAFLDBC_02655	JKPFOPCL_01078	HHANDOON_01627	JCDNDFKM_02054	HJGIPANB_01705	NMNOAEFM_02528	KKBNPMCH_01089	GIKCHKBC_02267	JEKNJBJP_00834	LANMJPID_02621	FGACAJJE_00744	GCEHBJMK_02513	EOJEALAB_02163	FEHAHCDI_00835	CODPNJEK_02694	NGDNBCAP_01442	BOLCJEEK_01260	MGBBCLPB_02675	JCEIKKLO_02086	JKKDGEIC_01934	EEPEJOJH_02236	NNBPINMF_01918	PMGODCKH_01934	EHIDBPMP_00884	DGMLLHCP_00705	AGAKGNNJ_02014	MABIGDHL_02291	EKIJBLPN_02683	HMEKPKDB_00025	DFILABHI_02499	AMGCBKIL_02653	OIFCPMBK_02339	AILDDKPN_01236	FALKLNGJ_02259	JHKFIJKK_02085
group_13542		hypothetical protein	229	229	1	152	3837				191	191	191	OBJFHAEJ_01966	NBAFLDBC_01029	JKPFOPCL_00748	HHANDOON_01915	JCDNDFKM_01456	HJGIPANB_02658	NMNOAEFM_00296	KKBNPMCH_01303	GIKCHKBC_00535	JEKNJBJP_02331	LANMJPID_00620	FGACAJJE_02102	GCEHBJMK_01419	EOJEALAB_01588	FEHAHCDI_01535	CODPNJEK_01573	NGDNBCAP_00522	BOLCJEEK_01618	MGBBCLPB_00886	JCEIKKLO_00544	JKKDGEIC_01739	EEPEJOJH_00882	NNBPINMF_00745	PMGODCKH_00900	EHIDBPMP_01444	DGMLLHCP_01508	AGAKGNNJ_01581	MABIGDHL_01710	EKIJBLPN_00276	HMEKPKDB_01784	DFILABHI_00642	AMGCBKIL_00859	OIFCPMBK_00957	AILDDKPN_01683	FALKLNGJ_01471	JHKFIJKK_01560
ybhL		Inner membrane protein YbhL	229	229	1	152	7192				683	683	683	OBJFHAEJ_01563	NBAFLDBC_00703	JKPFOPCL_00065	HHANDOON_02085	JCDNDFKM_00192	HJGIPANB_01183	NMNOAEFM_01644	KKBNPMCH_02308	GIKCHKBC_01893	JEKNJBJP_01649	LANMJPID_01920	FGACAJJE_01593	GCEHBJMK_01815	EOJEALAB_00042	FEHAHCDI_02200	CODPNJEK_01879	NGDNBCAP_01842	BOLCJEEK_00022	MGBBCLPB_02106	JCEIKKLO_01388	JKKDGEIC_02173	EEPEJOJH_01015	NNBPINMF_00962	PMGODCKH_01072	EHIDBPMP_01000	DGMLLHCP_00971	AGAKGNNJ_00096	MABIGDHL_00042	EKIJBLPN_00029	HMEKPKDB_02434	DFILABHI_01472	AMGCBKIL_01260	OIFCPMBK_00040	AILDDKPN_00096	FALKLNGJ_00042	JHKFIJKK_00096
group_13544		hypothetical protein	229	229	1	152	8783				197	197	197	OBJFHAEJ_00251	NBAFLDBC_01011	JKPFOPCL_02427	HHANDOON_00832	JCDNDFKM_00471	HJGIPANB_01286	NMNOAEFM_02106	KKBNPMCH_01529	GIKCHKBC_02096	JEKNJBJP_01119	LANMJPID_01146	FGACAJJE_00920	GCEHBJMK_01671	EOJEALAB_01959	FEHAHCDI_01703	CODPNJEK_02474	NGDNBCAP_01196	BOLCJEEK_01827	MGBBCLPB_01373	JCEIKKLO_01582	JKKDGEIC_01891	EEPEJOJH_00308	NNBPINMF_01424	PMGODCKH_01468	EHIDBPMP_01719	DGMLLHCP_01836	AGAKGNNJ_01793	MABIGDHL_01927	EKIJBLPN_00611	HMEKPKDB_00202	DFILABHI_00909	AMGCBKIL_01155	OIFCPMBK_01876	AILDDKPN_01905	FALKLNGJ_01842	JHKFIJKK_01787
yheH		putative multidrug resistance ABC transporter ATP-binding/permease protein YheH	229	229	1	152	9691				1784	1784	1784	OBJFHAEJ_00297	NBAFLDBC_02290	JKPFOPCL_00448	HHANDOON_00111	JCDNDFKM_01075	HJGIPANB_00870	NMNOAEFM_01731	KKBNPMCH_00217	GIKCHKBC_01497	JEKNJBJP_02220	LANMJPID_00870	FGACAJJE_02771	GCEHBJMK_00032	EOJEALAB_01260	FEHAHCDI_00642	CODPNJEK_01067	NGDNBCAP_02198	BOLCJEEK_02165	MGBBCLPB_01892	JCEIKKLO_00023	JKKDGEIC_01067	EEPEJOJH_01525	NNBPINMF_02234	PMGODCKH_00301	EHIDBPMP_01168	DGMLLHCP_01099	AGAKGNNJ_00522	MABIGDHL_01136	EKIJBLPN_00733	HMEKPKDB_00853	DFILABHI_00729	AMGCBKIL_00073	OIFCPMBK_02642	AILDDKPN_00648	FALKLNGJ_00813	JHKFIJKK_01332
plsC		1-acyl-sn-glycerol-3-phosphate acyltransferase	229	229	1	152	1325				623	623	623	OBJFHAEJ_02514	NBAFLDBC_00197	JKPFOPCL_01602	HHANDOON_01000	JCDNDFKM_01992	HJGIPANB_02349	NMNOAEFM_01005	KKBNPMCH_00512	GIKCHKBC_00135	JEKNJBJP_01203	LANMJPID_02401	FGACAJJE_00039	GCEHBJMK_02125	EOJEALAB_01037	FEHAHCDI_00393	CODPNJEK_02073	NGDNBCAP_00603	BOLCJEEK_00545	MGBBCLPB_02737	JCEIKKLO_02321	JKKDGEIC_01437	EEPEJOJH_01803	NNBPINMF_00461	PMGODCKH_02437	EHIDBPMP_01829	DGMLLHCP_02061	AGAKGNNJ_02474	MABIGDHL_02068	EKIJBLPN_02094	HMEKPKDB_00621	DFILABHI_00195	AMGCBKIL_01988	OIFCPMBK_00803	AILDDKPN_01176	FALKLNGJ_00520	JHKFIJKK_02201
tagO		putative undecaprenyl-phosphate N-acetylglucosaminyl 1-phosphate transferase	229	229	1	152	12234				1139	1139	1139	OBJFHAEJ_02418	NBAFLDBC_02488	JKPFOPCL_01955	HHANDOON_01316	JCDNDFKM_02272	HJGIPANB_01904	NMNOAEFM_02074	KKBNPMCH_00930	GIKCHKBC_02469	JEKNJBJP_01707	LANMJPID_02256	FGACAJJE_02037	GCEHBJMK_00130	EOJEALAB_00975	FEHAHCDI_02345	CODPNJEK_00094	NGDNBCAP_02039	BOLCJEEK_01102	MGBBCLPB_00167	JCEIKKLO_00876	JKKDGEIC_01300	EEPEJOJH_00895	NNBPINMF_02102	PMGODCKH_02120	EHIDBPMP_02534	DGMLLHCP_02266	AGAKGNNJ_00324	MABIGDHL_02503	EKIJBLPN_01753	HMEKPKDB_01064	DFILABHI_00825	AMGCBKIL_01579	OIFCPMBK_01494	AILDDKPN_00377	FALKLNGJ_02137	JHKFIJKK_01039
rpsJ		30S ribosomal protein S10	229	229	1	152	3945				308	308	308	OBJFHAEJ_02033	NBAFLDBC_01716	JKPFOPCL_00673	HHANDOON_01793	JCDNDFKM_01524	HJGIPANB_00064	NMNOAEFM_00221	KKBNPMCH_00291	GIKCHKBC_00449	JEKNJBJP_00914	LANMJPID_00008	FGACAJJE_02170	GCEHBJMK_00196	EOJEALAB_01459	FEHAHCDI_00190	CODPNJEK_01027	NGDNBCAP_02518	BOLCJEEK_00676	MGBBCLPB_02571	JCEIKKLO_02726	JKKDGEIC_00661	EEPEJOJH_00687	NNBPINMF_00190	PMGODCKH_02207	EHIDBPMP_00240	DGMLLHCP_00868	AGAKGNNJ_00358	MABIGDHL_00291	EKIJBLPN_01230	HMEKPKDB_01716	DFILABHI_02611	AMGCBKIL_02713	OIFCPMBK_01273	AILDDKPN_01464	FALKLNGJ_01539	JHKFIJKK_02342
ppaC		putative manganese-dependent inorganic pyrophosphatase	229	229	1	152	8577				926	926	926	OBJFHAEJ_02574	NBAFLDBC_02601	JKPFOPCL_01024	HHANDOON_02224	JCDNDFKM_02109	HJGIPANB_01651	NMNOAEFM_02416	KKBNPMCH_01033	GIKCHKBC_02212	JEKNJBJP_00890	LANMJPID_02566	FGACAJJE_00799	GCEHBJMK_02569	EOJEALAB_02219	FEHAHCDI_00585	CODPNJEK_02639	NGDNBCAP_01497	BOLCJEEK_01316	MGBBCLPB_02620	JCEIKKLO_01290	JKKDGEIC_01990	EEPEJOJH_02181	NNBPINMF_01973	PMGODCKH_01879	EHIDBPMP_01421	DGMLLHCP_00649	AGAKGNNJ_02070	MABIGDHL_02347	EKIJBLPN_00672	HMEKPKDB_00080	DFILABHI_00970	AMGCBKIL_02598	OIFCPMBK_02394	AILDDKPN_00248	FALKLNGJ_02203	JHKFIJKK_02141
pth		Peptidyl-tRNA hydrolase	229	229	1	152	3522				560	560	560	OBJFHAEJ_01935	NBAFLDBC_02006	JKPFOPCL_00233	HHANDOON_00385	JCDNDFKM_01276	HJGIPANB_02491	NMNOAEFM_01861	KKBNPMCH_01703	GIKCHKBC_00707	JEKNJBJP_01588	LANMJPID_02005	FGACAJJE_02397	GCEHBJMK_01323	EOJEALAB_01479	FEHAHCDI_01119	CODPNJEK_02595	NGDNBCAP_01226	BOLCJEEK_01352	MGBBCLPB_01541	JCEIKKLO_01494	JKKDGEIC_01496	EEPEJOJH_01184	NNBPINMF_01133	PMGODCKH_02622	EHIDBPMP_01346	DGMLLHCP_01396	AGAKGNNJ_01924	MABIGDHL_01541	EKIJBLPN_01587	HMEKPKDB_01954	DFILABHI_01749	AMGCBKIL_00713	OIFCPMBK_02141	AILDDKPN_01267	FALKLNGJ_01348	JHKFIJKK_01526
pgsA		CDP-diacylglycerol--glycerol-3-phosphate 3-phosphatidyltransferase	229	229	1	152	3565				578	578	578	OBJFHAEJ_01897	NBAFLDBC_02044	JKPFOPCL_00271	HHANDOON_00346	JCDNDFKM_01238	HJGIPANB_02529	NMNOAEFM_01899	KKBNPMCH_01580	GIKCHKBC_00669	JEKNJBJP_02470	LANMJPID_02043	FGACAJJE_02359	GCEHBJMK_02026	EOJEALAB_02257	FEHAHCDI_01158	CODPNJEK_02556	NGDNBCAP_01265	BOLCJEEK_01041	MGBBCLPB_01579	JCEIKKLO_01515	JKKDGEIC_02400	EEPEJOJH_02307	NNBPINMF_01172	PMGODCKH_02583	EHIDBPMP_01512	DGMLLHCP_02392	AGAKGNNJ_01478	MABIGDHL_00633	EKIJBLPN_01316	HMEKPKDB_01916	DFILABHI_02222	AMGCBKIL_02476	OIFCPMBK_02179	AILDDKPN_02592	FALKLNGJ_00778	JHKFIJKK_01621
ntpC		V-type sodium ATPase subunit C	229	229	1	152	9852				986	986	986	OBJFHAEJ_01409	NBAFLDBC_02191	JKPFOPCL_00547	HHANDOON_00212	JCDNDFKM_00967	HJGIPANB_00771	NMNOAEFM_02373	KKBNPMCH_01215	GIKCHKBC_01400	JEKNJBJP_00462	LANMJPID_00965	FGACAJJE_00522	GCEHBJMK_00482	EOJEALAB_02460	FEHAHCDI_02604	CODPNJEK_00632	NGDNBCAP_01015	BOLCJEEK_02461	MGBBCLPB_01986	JCEIKKLO_00120	JKKDGEIC_02266	EEPEJOJH_01431	NNBPINMF_01095	PMGODCKH_00184	EHIDBPMP_00597	DGMLLHCP_01421	AGAKGNNJ_01209	MABIGDHL_00186	EKIJBLPN_00973	HMEKPKDB_02214	DFILABHI_01803	AMGCBKIL_00168	OIFCPMBK_01714	AILDDKPN_02364	FALKLNGJ_01400	JHKFIJKK_00170
group_13553		hypothetical protein	229	229	1	152	7502				188	188	188	OBJFHAEJ_00053	NBAFLDBC_01384	JKPFOPCL_00845	HHANDOON_01965	JCDNDFKM_00273	HJGIPANB_01500	NMNOAEFM_02785	KKBNPMCH_01431	GIKCHKBC_02610	JEKNJBJP_00715	LANMJPID_01448	FGACAJJE_01119	GCEHBJMK_02294	EOJEALAB_01786	FEHAHCDI_02259	CODPNJEK_01249	NGDNBCAP_01783	BOLCJEEK_01763	MGBBCLPB_02430	JCEIKKLO_01810	JKKDGEIC_01016	EEPEJOJH_01251	NNBPINMF_00903	PMGODCKH_01131	EHIDBPMP_02396	DGMLLHCP_01640	AGAKGNNJ_01009	MABIGDHL_01003	EKIJBLPN_00582	HMEKPKDB_00400	DFILABHI_00879	AMGCBKIL_00941	OIFCPMBK_00099	AILDDKPN_01558	FALKLNGJ_00665	JHKFIJKK_01167
rpmI		50S ribosomal protein L35	229	229	1	152	4248				200	200	200	OBJFHAEJ_01113	NBAFLDBC_00506	JKPFOPCL_02213	HHANDOON_01175	JCDNDFKM_00564	HJGIPANB_00256	NMNOAEFM_01820	KKBNPMCH_00456	GIKCHKBC_00918	JEKNJBJP_00334	LANMJPID_01730	FGACAJJE_00127	GCEHBJMK_00932	EOJEALAB_00787	FEHAHCDI_00025	CODPNJEK_01804	NGDNBCAP_02353	BOLCJEEK_00871	MGBBCLPB_01103	JCEIKKLO_00214	JKKDGEIC_00625	EEPEJOJH_02629	NNBPINMF_00025	PMGODCKH_02372	EHIDBPMP_02100	DGMLLHCP_01365	AGAKGNNJ_00821	MABIGDHL_00873	EKIJBLPN_00470	HMEKPKDB_01522	DFILABHI_00396	AMGCBKIL_00412	OIFCPMBK_01087	AILDDKPN_02255	FALKLNGJ_02516	JHKFIJKK_00905
group_1697		hypothetical protein	229	229	1	152	7093				290	290	290	OBJFHAEJ_01626	NBAFLDBC_00764	JKPFOPCL_00126	HHANDOON_01084	JCDNDFKM_00130	HJGIPANB_01122	NMNOAEFM_01583	KKBNPMCH_02369	GIKCHKBC_01831	JEKNJBJP_00374	LANMJPID_01859	FGACAJJE_01531	GCEHBJMK_01877	EOJEALAB_00104	FEHAHCDI_02139	CODPNJEK_00447	NGDNBCAP_01903	BOLCJEEK_00084	MGBBCLPB_02168	JCEIKKLO_01326	JKKDGEIC_02111	EEPEJOJH_00953	NNBPINMF_01023	PMGODCKH_01011	EHIDBPMP_00938	DGMLLHCP_01033	AGAKGNNJ_00034	MABIGDHL_00104	EKIJBLPN_00091	HMEKPKDB_02497	DFILABHI_01410	AMGCBKIL_02351	OIFCPMBK_00625	AILDDKPN_00034	FALKLNGJ_00104	JHKFIJKK_00034
tag		DNA-3-methyladenine glycosylase 1	229	229	1	152	6656				572	659	572	OBJFHAEJ_00581	NBAFLDBC_02560	JKPFOPCL_02385	HHANDOON_00025	JCDNDFKM_01682	HJGIPANB_00950	NMNOAEFM_02007	KKBNPMCH_02182	GIKCHKBC_01558	JEKNJBJP_02041	LANMJPID_00781	FGACAJJE_00399	GCEHBJMK_01135	EOJEALAB_00531	FEHAHCDI_00449	CODPNJEK_01522	NGDNBCAP_00397	BOLCJEEK_01892	MGBBCLPB_00665	JCEIKKLO_01258	JKKDGEIC_00767	EEPEJOJH_01611	NNBPINMF_02590	PMGODCKH_00522	EHIDBPMP_00762	DGMLLHCP_01471	AGAKGNNJ_01461	MABIGDHL_00397	EKIJBLPN_01017	HMEKPKDB_02347	DFILABHI_01253	AMGCBKIL_00644	OIFCPMBK_02472	AILDDKPN_01525	FALKLNGJ_00466	JHKFIJKK_00618
group_2562		hypothetical protein	229	229	1	152	1452				164	272	271	OBJFHAEJ_00433	NBAFLDBC_01844	JKPFOPCL_01195	HHANDOON_00604	JCDNDFKM_01309	HJGIPANB_02269	NMNOAEFM_01342	KKBNPMCH_02558	GIKCHKBC_00057	JEKNJBJP_01336	LANMJPID_02321	FGACAJJE_01876	GCEHBJMK_01213	EOJEALAB_00638	FEHAHCDI_01041	CODPNJEK_02275	NGDNBCAP_00655	BOLCJEEK_00241	MGBBCLPB_00367	JCEIKKLO_01014	JKKDGEIC_00399	EEPEJOJH_01883	NNBPINMF_00272	PMGODCKH_00742	EHIDBPMP_00778	DGMLLHCP_00553	AGAKGNNJ_00739	MABIGDHL_00787	EKIJBLPN_02557	HMEKPKDB_00711	DFILABHI_00241	AMGCBKIL_01907	OIFCPMBK_00722	AILDDKPN_00520	FALKLNGJ_01612	JHKFIJKK_00756
purC		Phosphoribosylaminoimidazole-succinocarboxamide synthase	229	229	1	152	8647				311	728	725	OBJFHAEJ_00741	NBAFLDBC_00351	JKPFOPCL_02015	HHANDOON_01281	JCDNDFKM_02162	HJGIPANB_01600	NMNOAEFM_02613	KKBNPMCH_00610	GIKCHKBC_02163	JEKNJBJP_00202	LANMJPID_00131	FGACAJJE_00853	GCEHBJMK_00426	EOJEALAB_02388	FEHAHCDI_00215	CODPNJEK_00385	NGDNBCAP_00764	BOLCJEEK_00361	MGBBCLPB_00292	JCEIKKLO_00304	JKKDGEIC_00486	EEPEJOJH_00419	NNBPINMF_00503	PMGODCKH_00445	EHIDBPMP_00272	DGMLLHCP_02317	AGAKGNNJ_00229	MABIGDHL_02421	EKIJBLPN_00210	HMEKPKDB_00134	DFILABHI_02303	AMGCBKIL_02548	OIFCPMBK_01361	AILDDKPN_02097	FALKLNGJ_02388	JHKFIJKK_02541
sasA_1		hypothetical protein	229	229	1	152	8659				983	1490	1444	OBJFHAEJ_00752	NBAFLDBC_00339	JKPFOPCL_02027	HHANDOON_01270	JCDNDFKM_02173	HJGIPANB_01588	NMNOAEFM_02625	KKBNPMCH_00598	GIKCHKBC_02152	JEKNJBJP_00191	LANMJPID_00142	FGACAJJE_00864	GCEHBJMK_00415	EOJEALAB_02377	FEHAHCDI_00226	CODPNJEK_00396	NGDNBCAP_00775	BOLCJEEK_00350	MGBBCLPB_00303	JCEIKKLO_00316	JKKDGEIC_00497	EEPEJOJH_00430	NNBPINMF_00514	PMGODCKH_00456	EHIDBPMP_00283	DGMLLHCP_02328	AGAKGNNJ_00240	MABIGDHL_02410	EKIJBLPN_00221	HMEKPKDB_00145	DFILABHI_02292	AMGCBKIL_02536	OIFCPMBK_01350	AILDDKPN_02108	FALKLNGJ_02399	JHKFIJKK_02552
group_2639		hypothetical protein	229	229	1	152	4173				1094	3131	2690	OBJFHAEJ_01069	NBAFLDBC_01578	JKPFOPCL_02089	HHANDOON_01212	JCDNDFKM_00520	HJGIPANB_00202	NMNOAEFM_00083	KKBNPMCH_00417	GIKCHKBC_00881	JEKNJBJP_00296	LANMJPID_01767	FGACAJJE_00171	GCEHBJMK_00894	EOJEALAB_00825	FEHAHCDI_00062	CODPNJEK_01767	NGDNBCAP_02390	BOLCJEEK_00909	MGBBCLPB_01065	JCEIKKLO_00176	JKKDGEIC_00829	EEPEJOJH_02591	NNBPINMF_00062	PMGODCKH_02335	EHIDBPMP_02138	DGMLLHCP_01327	AGAKGNNJ_01362	MABIGDHL_01198	EKIJBLPN_02201	HMEKPKDB_01566	DFILABHI_00357	AMGCBKIL_00449	OIFCPMBK_01124	AILDDKPN_02293	FALKLNGJ_02554	JHKFIJKK_00943
metN		Methionine import ATP-binding protein MetN	229	229	1	152	10679				611	1073	1068	OBJFHAEJ_02248	NBAFLDBC_00397	JKPFOPCL_01256	HHANDOON_01730	JCDNDFKM_00858	HJGIPANB_00659	NMNOAEFM_00543	KKBNPMCH_00773	GIKCHKBC_01282	JEKNJBJP_01980	LANMJPID_00347	FGACAJJE_00296	GCEHBJMK_01076	EOJEALAB_01559	FEHAHCDI_00293	CODPNJEK_00315	NGDNBCAP_00179	BOLCJEEK_01370	MGBBCLPB_01523	JCEIKKLO_00643	JKKDGEIC_00338	EEPEJOJH_01218	NNBPINMF_00396	PMGODCKH_00664	EHIDBPMP_00703	DGMLLHCP_01821	AGAKGNNJ_01318	MABIGDHL_00276	EKIJBLPN_00149	HMEKPKDB_02014	DFILABHI_00447	AMGCBKIL_00274	OIFCPMBK_02546	AILDDKPN_00894	FALKLNGJ_01827	JHKFIJKK_00597
iolS		Aldo-keto reductase IolS	229	229	1	152	1317				620	989	941	OBJFHAEJ_02521	NBAFLDBC_00205	JKPFOPCL_01594	HHANDOON_00993	JCDNDFKM_01999	HJGIPANB_02357	NMNOAEFM_00997	KKBNPMCH_00505	GIKCHKBC_00143	JEKNJBJP_01196	LANMJPID_02408	FGACAJJE_00032	GCEHBJMK_02132	EOJEALAB_01030	FEHAHCDI_00400	CODPNJEK_02065	NGDNBCAP_00596	BOLCJEEK_00552	MGBBCLPB_02730	JCEIKKLO_02314	JKKDGEIC_01444	EEPEJOJH_01796	NNBPINMF_00468	PMGODCKH_02430	EHIDBPMP_01822	DGMLLHCP_02054	AGAKGNNJ_02481	MABIGDHL_02075	EKIJBLPN_02086	HMEKPKDB_00614	DFILABHI_00203	AMGCBKIL_01996	OIFCPMBK_00810	AILDDKPN_01183	FALKLNGJ_00513	JHKFIJKK_02194
group_2854		hypothetical protein	229	229	1	152	9744				275	287	286	OBJFHAEJ_00341	NBAFLDBC_02247	JKPFOPCL_00491	HHANDOON_00157	JCDNDFKM_01031	HJGIPANB_00827	NMNOAEFM_02317	KKBNPMCH_00255	GIKCHKBC_01456	JEKNJBJP_02177	LANMJPID_00910	FGACAJJE_02727	GCEHBJMK_00075	EOJEALAB_01303	FEHAHCDI_01208	CODPNJEK_01131	NGDNBCAP_02160	BOLCJEEK_02122	MGBBCLPB_01931	JCEIKKLO_00067	JKKDGEIC_01110	EEPEJOJH_01486	NNBPINMF_02272	PMGODCKH_00263	EHIDBPMP_01125	DGMLLHCP_01142	AGAKGNNJ_00479	MABIGDHL_01435	EKIJBLPN_00772	HMEKPKDB_02278	DFILABHI_01860	AMGCBKIL_00112	OIFCPMBK_02686	AILDDKPN_00605	FALKLNGJ_00856	JHKFIJKK_01289
fabH		3-oxoacyl-[acyl-carrier-protein] synthase 3	229	229	1	152	12068				263	971	956	OBJFHAEJ_00816	NBAFLDBC_00459	JKPFOPCL_02166	HHANDOON_01838	JCDNDFKM_02337	HJGIPANB_01835	NMNOAEFM_02146	KKBNPMCH_01166	GIKCHKBC_02399	JEKNJBJP_01810	LANMJPID_00567	FGACAJJE_01966	GCEHBJMK_00326	EOJEALAB_00878	FEHAHCDI_00722	CODPNJEK_00155	NGDNBCAP_01052	BOLCJEEK_00428	MGBBCLPB_00230	JCEIKKLO_00597	JKKDGEIC_00875	EEPEJOJH_00797	NNBPINMF_00570	PMGODCKH_00979	EHIDBPMP_01057	DGMLLHCP_00451	AGAKGNNJ_02295	MABIGDHL_02209	EKIJBLPN_02347	HMEKPKDB_00461	DFILABHI_02096	AMGCBKIL_00790	OIFCPMBK_00938	AILDDKPN_00280	FALKLNGJ_02319	JHKFIJKK_02478
metE_2		5-methyltetrahydropteroyltriglutamate--homocysteine methyltransferase	229	229	1	152	10566				299	1238	1124	OBJFHAEJ_00990	NBAFLDBC_00596	JKPFOPCL_01321	HHANDOON_02142	JCDNDFKM_00920	HJGIPANB_00723	NMNOAEFM_00478	KKBNPMCH_00715	GIKCHKBC_01350	JEKNJBJP_02369	LANMJPID_00404	FGACAJJE_00362	GCEHBJMK_01018	EOJEALAB_01654	FEHAHCDI_00350	CODPNJEK_00256	NGDNBCAP_00236	BOLCJEEK_01428	MGBBCLPB_01363	JCEIKKLO_01918	JKKDGEIC_00280	EEPEJOJH_01288	NNBPINMF_00339	PMGODCKH_00721	EHIDBPMP_00646	DGMLLHCP_00726	AGAKGNNJ_01372	MABIGDHL_00219	EKIJBLPN_01831	HMEKPKDB_01022	DFILABHI_01943	AMGCBKIL_00218	OIFCPMBK_02604	AILDDKPN_00836	FALKLNGJ_00886	JHKFIJKK_00539
group_2926		Putative two-component membrane permease complex subunit SMU_746c	229	229	1	152	10530				572	842	838	OBJFHAEJ_00997	NBAFLDBC_00590	JKPFOPCL_01327	HHANDOON_02136	JCDNDFKM_00927	HJGIPANB_00729	NMNOAEFM_00472	KKBNPMCH_01824	GIKCHKBC_01356	JEKNJBJP_00232	LANMJPID_01039	FGACAJJE_01680	GCEHBJMK_00524	EOJEALAB_02418	FEHAHCDI_02559	CODPNJEK_02480	NGDNBCAP_00826	BOLCJEEK_02503	MGBBCLPB_01744	JCEIKKLO_01477	JKKDGEIC_02224	EEPEJOJH_01167	NNBPINMF_01050	PMGODCKH_00229	EHIDBPMP_00639	DGMLLHCP_01248	AGAKGNNJ_01251	MABIGDHL_00144	EKIJBLPN_01977	HMEKPKDB_01361	DFILABHI_01968	AMGCBKIL_00212	OIFCPMBK_01551	AILDDKPN_02406	FALKLNGJ_01442	JHKFIJKK_00212
group_2946		hypothetical protein	229	229	1	152	5630				698	860	855	OBJFHAEJ_01221	NBAFLDBC_00562	JKPFOPCL_02349	HHANDOON_00717	JCDNDFKM_00672	HJGIPANB_00416	NMNOAEFM_02708	KKBNPMCH_00105	GIKCHKBC_00327	JEKNJBJP_00073	LANMJPID_01614	FGACAJJE_02598	GCEHBJMK_01547	EOJEALAB_00290	FEHAHCDI_01616	CODPNJEK_00515	NGDNBCAP_00931	BOLCJEEK_02273	MGBBCLPB_01223	JCEIKKLO_01080	JKKDGEIC_00050	EEPEJOJH_00074	NNBPINMF_00825	PMGODCKH_01619	EHIDBPMP_00074	DGMLLHCP_00075	AGAKGNNJ_02181	MABIGDHL_01095	EKIJBLPN_02818	HMEKPKDB_01414	DFILABHI_02789	AMGCBKIL_00745	OIFCPMBK_01727	AILDDKPN_00936	FALKLNGJ_01058	JHKFIJKK_00466
ltaS1_1		Lipoteichoic acid synthase 1	229	229	1	152	10688				479	2147	2082	OBJFHAEJ_02243	NBAFLDBC_00404	JKPFOPCL_01249	HHANDOON_01735	JCDNDFKM_00853	HJGIPANB_00652	NMNOAEFM_00550	KKBNPMCH_00779	GIKCHKBC_01277	JEKNJBJP_01974	LANMJPID_00341	FGACAJJE_00290	GCEHBJMK_01082	EOJEALAB_01565	FEHAHCDI_00287	CODPNJEK_00321	NGDNBCAP_00173	BOLCJEEK_01364	MGBBCLPB_01517	JCEIKKLO_00637	JKKDGEIC_00344	EEPEJOJH_01224	NNBPINMF_00402	PMGODCKH_00658	EHIDBPMP_00709	DGMLLHCP_01815	AGAKGNNJ_01324	MABIGDHL_00282	EKIJBLPN_00142	HMEKPKDB_02019	DFILABHI_00453	AMGCBKIL_00280	OIFCPMBK_02540	AILDDKPN_00900	FALKLNGJ_01833	JHKFIJKK_00603
cysQ		3'(2'),5'-bisphosphate nucleotidase CysQ	229	229	1	152	8674				353	767	759	OBJFHAEJ_00764	NBAFLDBC_00327	JKPFOPCL_02039	HHANDOON_01257	JCDNDFKM_02185	HJGIPANB_01576	NMNOAEFM_02637	KKBNPMCH_00585	GIKCHKBC_02139	JEKNJBJP_00177	LANMJPID_00155	FGACAJJE_00876	GCEHBJMK_00401	EOJEALAB_02363	FEHAHCDI_00239	CODPNJEK_00409	NGDNBCAP_00788	BOLCJEEK_00336	MGBBCLPB_00316	JCEIKKLO_00332	JKKDGEIC_00511	EEPEJOJH_00441	NNBPINMF_00527	PMGODCKH_00469	EHIDBPMP_00297	DGMLLHCP_02342	AGAKGNNJ_00254	MABIGDHL_02396	EKIJBLPN_00234	HMEKPKDB_00157	DFILABHI_02279	AMGCBKIL_02524	OIFCPMBK_01336	AILDDKPN_02122	FALKLNGJ_02413	JHKFIJKK_02566
yhhX		putative oxidoreductase YhhX	229	229	1	152	8943				308	1031	844	OBJFHAEJ_00141	NBAFLDBC_01287	JKPFOPCL_01434	HHANDOON_02046	JCDNDFKM_00361	HJGIPANB_01403	NMNOAEFM_00701	KKBNPMCH_01872	GIKCHKBC_01979	JEKNJBJP_00622	LANMJPID_01353	FGACAJJE_01031	GCEHBJMK_02387	EOJEALAB_01693	FEHAHCDI_01997	CODPNJEK_01456	NGDNBCAP_00061	BOLCJEEK_01670	MGBBCLPB_02338	JCEIKKLO_02563	JKKDGEIC_00923	EEPEJOJH_00207	NNBPINMF_01545	PMGODCKH_00061	EHIDBPMP_02303	DGMLLHCP_01547	AGAKGNNJ_00916	MABIGDHL_00910	EKIJBLPN_01414	HMEKPKDB_00312	DFILABHI_00048	AMGCBKIL_01039	OIFCPMBK_00191	AILDDKPN_01651	FALKLNGJ_00572	JHKFIJKK_01074
aroE		Shikimate dehydrogenase (NADP( ))	229	229	1	152	8918				194	854	851	OBJFHAEJ_00156	NBAFLDBC_01268	JKPFOPCL_01415	HHANDOON_02032	JCDNDFKM_00376	HJGIPANB_01384	NMNOAEFM_00720	KKBNPMCH_01890	GIKCHKBC_01997	JEKNJBJP_01489	LANMJPID_01335	FGACAJJE_01016	GCEHBJMK_02485	EOJEALAB_01993	FEHAHCDI_02012	CODPNJEK_01441	NGDNBCAP_00076	BOLCJEEK_02034	MGBBCLPB_02324	JCEIKKLO_02548	JKKDGEIC_01702	EEPEJOJH_00189	NNBPINMF_01560	PMGODCKH_00076	EHIDBPMP_02418	DGMLLHCP_01880	AGAKGNNJ_01810	MABIGDHL_01587	EKIJBLPN_01432	HMEKPKDB_00297	DFILABHI_00066	AMGCBKIL_01057	OIFCPMBK_00206	AILDDKPN_01921	FALKLNGJ_01896	JHKFIJKK_01730
group_3220		hypothetical protein	229	229	1	152	8884				386	386	386	OBJFHAEJ_00184	NBAFLDBC_01240	JKPFOPCL_01387	HHANDOON_00760	JCDNDFKM_00404	HJGIPANB_01356	NMNOAEFM_00748	KKBNPMCH_01918	GIKCHKBC_02025	JEKNJBJP_01461	LANMJPID_01307	FGACAJJE_00988	GCEHBJMK_02457	EOJEALAB_02021	FEHAHCDI_02040	CODPNJEK_01413	NGDNBCAP_00104	BOLCJEEK_02006	MGBBCLPB_02296	JCEIKKLO_02519	JKKDGEIC_01674	EEPEJOJH_00377	NNBPINMF_01588	PMGODCKH_00104	EHIDBPMP_02446	DGMLLHCP_01908	AGAKGNNJ_01838	MABIGDHL_01615	EKIJBLPN_01460	HMEKPKDB_00269	DFILABHI_00094	AMGCBKIL_01086	OIFCPMBK_00234	AILDDKPN_01949	FALKLNGJ_01924	JHKFIJKK_01702
group_3225		hypothetical protein	229	229	1	152	8829				443	443	443	OBJFHAEJ_00209	NBAFLDBC_01213	JKPFOPCL_01360	HHANDOON_00788	JCDNDFKM_00429	HJGIPANB_01329	NMNOAEFM_00775	KKBNPMCH_01946	GIKCHKBC_02053	JEKNJBJP_01433	LANMJPID_01279	FGACAJJE_00962	GCEHBJMK_02429	EOJEALAB_02049	FEHAHCDI_00759	CODPNJEK_00814	NGDNBCAP_00132	BOLCJEEK_01978	MGBBCLPB_02268	JCEIKKLO_02490	JKKDGEIC_01646	EEPEJOJH_00350	NNBPINMF_01616	PMGODCKH_00132	EHIDBPMP_02474	DGMLLHCP_01936	AGAKGNNJ_01866	MABIGDHL_01643	EKIJBLPN_00654	HMEKPKDB_00244	DFILABHI_00952	AMGCBKIL_01113	OIFCPMBK_00263	AILDDKPN_01977	FALKLNGJ_01952	JHKFIJKK_01674
group_3229		hypothetical protein	229	229	1	152	8778				371	386	371	OBJFHAEJ_00255	NBAFLDBC_01015	JKPFOPCL_02431	HHANDOON_02514	JCDNDFKM_00475	HJGIPANB_01282	NMNOAEFM_02110	KKBNPMCH_02408	GIKCHKBC_02100	JEKNJBJP_02446	LANMJPID_01151	FGACAJJE_00916	GCEHBJMK_01666	EOJEALAB_02140	FEHAHCDI_02091	CODPNJEK_01696	NGDNBCAP_01960	BOLCJEEK_01822	MGBBCLPB_01368	JCEIKKLO_02578	JKKDGEIC_01896	EEPEJOJH_00304	NNBPINMF_02022	PMGODCKH_02012	EHIDBPMP_01714	DGMLLHCP_01841	AGAKGNNJ_01798	MABIGDHL_01932	EKIJBLPN_02575	HMEKPKDB_00198	DFILABHI_02536	AMGCBKIL_01159	OIFCPMBK_01871	AILDDKPN_01900	FALKLNGJ_01847	JHKFIJKK_01792
group_3238		hypothetical protein	229	229	1	152	1504				98	296	294	OBJFHAEJ_00404	NBAFLDBC_01877	JKPFOPCL_01162	HHANDOON_00575	JCDNDFKM_01337	HJGIPANB_02236	NMNOAEFM_01375	KKBNPMCH_02586	GIKCHKBC_01028	JEKNJBJP_01364	LANMJPID_00663	FGACAJJE_01847	GCEHBJMK_01185	EOJEALAB_00666	FEHAHCDI_01069	CODPNJEK_02309	NGDNBCAP_00337	BOLCJEEK_00269	MGBBCLPB_00395	JCEIKKLO_01042	JKKDGEIC_00427	EEPEJOJH_01911	NNBPINMF_00300	PMGODCKH_01321	EHIDBPMP_00806	DGMLLHCP_00525	AGAKGNNJ_00711	MABIGDHL_00815	EKIJBLPN_02522	HMEKPKDB_00739	DFILABHI_00276	AMGCBKIL_00571	OIFCPMBK_00694	AILDDKPN_00492	FALKLNGJ_01328	JHKFIJKK_00784
group_3252		hypothetical protein	229	229	1	152	1802				149	149	149	OBJFHAEJ_00526	NBAFLDBC_02353	JKPFOPCL_01561	HHANDOON_00880	JCDNDFKM_01850	HJGIPANB_02039	NMNOAEFM_01047	KKBNPMCH_02747	GIKCHKBC_02545	JEKNJBJP_00763	LANMJPID_02180	FGACAJJE_02483	GCEHBJMK_01249	EOJEALAB_01351	FEHAHCDI_01403	CODPNJEK_00018	NGDNBCAP_02116	BOLCJEEK_01463	MGBBCLPB_00091	JCEIKKLO_00799	JKKDGEIC_01158	EEPEJOJH_02080	NNBPINMF_02179	PMGODCKH_02043	EHIDBPMP_01234	DGMLLHCP_00895	AGAKGNNJ_00775	MABIGDHL_01286	EKIJBLPN_01830	HMEKPKDB_01202	DFILABHI_00748	AMGCBKIL_01503	OIFCPMBK_01676	AILDDKPN_00715	FALKLNGJ_01496	JHKFIJKK_01383
group_3257		hypothetical protein	229	229	1	152	6645				371	482	481	OBJFHAEJ_00589	NBAFLDBC_02569	JKPFOPCL_02376	HHANDOON_00034	JCDNDFKM_01674	HJGIPANB_00941	NMNOAEFM_01998	KKBNPMCH_02191	GIKCHKBC_01549	JEKNJBJP_02051	LANMJPID_00790	FGACAJJE_00408	GCEHBJMK_01125	EOJEALAB_00541	FEHAHCDI_00440	CODPNJEK_02325	NGDNBCAP_00388	BOLCJEEK_01568	MGBBCLPB_00656	JCEIKKLO_01249	JKKDGEIC_00777	EEPEJOJH_01602	NNBPINMF_02599	PMGODCKH_00513	EHIDBPMP_00752	DGMLLHCP_01461	AGAKGNNJ_01451	MABIGDHL_00407	EKIJBLPN_01026	HMEKPKDB_02355	DFILABHI_01262	AMGCBKIL_00635	OIFCPMBK_02463	AILDDKPN_01515	FALKLNGJ_00456	JHKFIJKK_00628
proX		Prolyl-tRNA editing protein ProX	229	229	1	152	1556				305	488	483	OBJFHAEJ_00636	NBAFLDBC_01914	JKPFOPCL_01724	HHANDOON_00540	JCDNDFKM_01376	HJGIPANB_02199	NMNOAEFM_01412	KKBNPMCH_02621	GIKCHKBC_01063	JEKNJBJP_02273	LANMJPID_00264	FGACAJJE_01807	GCEHBJMK_01740	EOJEALAB_02125	FEHAHCDI_01435	CODPNJEK_02463	NGDNBCAP_01193	BOLCJEEK_01937	MGBBCLPB_00844	JCEIKKLO_00942	JKKDGEIC_02020	EEPEJOJH_00473	NNBPINMF_01381	PMGODCKH_01423	EHIDBPMP_01781	DGMLLHCP_01865	AGAKGNNJ_01950	MABIGDHL_02115	EKIJBLPN_01320	HMEKPKDB_02701	DFILABHI_01139	AMGCBKIL_00536	OIFCPMBK_00524	AILDDKPN_02030	FALKLNGJ_01993	JHKFIJKK_01853
group_3269		hypothetical protein	229	229	1	152	8699				269	431	363	OBJFHAEJ_00782	NBAFLDBC_00310	JKPFOPCL_02056	HHANDOON_01239	JCDNDFKM_02203	HJGIPANB_01559	NMNOAEFM_02654	KKBNPMCH_00568	GIKCHKBC_02122	JEKNJBJP_00160	LANMJPID_00173	FGACAJJE_00893	GCEHBJMK_00384	EOJEALAB_02346	FEHAHCDI_00256	CODPNJEK_01718	NGDNBCAP_00805	BOLCJEEK_00319	MGBBCLPB_00333	JCEIKKLO_00349	JKKDGEIC_00528	EEPEJOJH_00458	NNBPINMF_00544	PMGODCKH_00486	EHIDBPMP_00314	DGMLLHCP_02359	AGAKGNNJ_01687	MABIGDHL_02379	EKIJBLPN_00251	HMEKPKDB_00175	DFILABHI_02262	AMGCBKIL_02507	OIFCPMBK_01319	AILDDKPN_02139	FALKLNGJ_02430	JHKFIJKK_02583
fabD_2		Malonyl CoA-acyl carrier protein transacylase	229	229	1	152	12066				827	917	916	OBJFHAEJ_00818	NBAFLDBC_00457	JKPFOPCL_02164	HHANDOON_01840	JCDNDFKM_02335	HJGIPANB_01833	NMNOAEFM_02148	KKBNPMCH_01168	GIKCHKBC_02397	JEKNJBJP_01812	LANMJPID_00565	FGACAJJE_01964	GCEHBJMK_00324	EOJEALAB_00880	FEHAHCDI_00720	CODPNJEK_00157	NGDNBCAP_01054	BOLCJEEK_00430	MGBBCLPB_00232	JCEIKKLO_00599	JKKDGEIC_00877	EEPEJOJH_00795	NNBPINMF_00572	PMGODCKH_00977	EHIDBPMP_01059	DGMLLHCP_00453	AGAKGNNJ_02293	MABIGDHL_02207	EKIJBLPN_02349	HMEKPKDB_00463	DFILABHI_02098	AMGCBKIL_00788	OIFCPMBK_00936	AILDDKPN_00282	FALKLNGJ_02317	JHKFIJKK_02480
galM		Aldose 1-epimerase	229	229	1	152	5776				1031	1031	1031	OBJFHAEJ_00877	NBAFLDBC_02726	JKPFOPCL_00912	HHANDOON_00417	JCDNDFKM_00715	HJGIPANB_00517	NMNOAEFM_01193	KKBNPMCH_02450	GIKCHKBC_00968	JEKNJBJP_02115	LANMJPID_02463	FGACAJJE_00692	GCEHBJMK_02254	EOJEALAB_01204	FEHAHCDI_00911	CODPNJEK_00915	NGDNBCAP_01308	BOLCJEEK_01216	MGBBCLPB_00453	JCEIKKLO_00748	JKKDGEIC_02490	EEPEJOJH_02432	NNBPINMF_02392	PMGODCKH_00802	EHIDBPMP_02270	DGMLLHCP_00384	AGAKGNNJ_00655	MABIGDHL_00729	EKIJBLPN_00851	HMEKPKDB_02158	DFILABHI_01069	AMGCBKIL_02244	OIFCPMBK_01971	AILDDKPN_00180	FALKLNGJ_00306	JHKFIJKK_01906
group_3289		hypothetical protein	229	229	1	152	3297				284	734	655	OBJFHAEJ_00926	NBAFLDBC_01107	JKPFOPCL_01922	HHANDOON_01407	JCDNDFKM_02394	HJGIPANB_02442	NMNOAEFM_00915	KKBNPMCH_00829	GIKCHKBC_00754	JEKNJBJP_01055	LANMJPID_00446	FGACAJJE_00255	GCEHBJMK_00761	EOJEALAB_00414	FEHAHCDI_01714	CODPNJEK_01945	NGDNBCAP_01344	BOLCJEEK_02560	MGBBCLPB_00942	JCEIKKLO_01609	JKKDGEIC_02564	EEPEJOJH_00724	NNBPINMF_01454	PMGODCKH_01479	EHIDBPMP_00480	DGMLLHCP_00583	AGAKGNNJ_00583	MABIGDHL_00484	EKIJBLPN_01605	HMEKPKDB_00548	DFILABHI_01703	AMGCBKIL_01768	OIFCPMBK_00472	AILDDKPN_02447	FALKLNGJ_00379	JHKFIJKK_00720
group_3295		hypothetical protein	229	229	1	152	3252				704	998	836	OBJFHAEJ_00955	NBAFLDBC_00258	JKPFOPCL_01893	HHANDOON_01435	JCDNDFKM_02423	HJGIPANB_02413	NMNOAEFM_00944	KKBNPMCH_00857	GIKCHKBC_00784	JEKNJBJP_01027	LANMJPID_00418	FGACAJJE_00226	GCEHBJMK_00733	EOJEALAB_00386	FEHAHCDI_00868	CODPNJEK_01203	NGDNBCAP_01111	BOLCJEEK_02532	MGBBCLPB_00914	JCEIKKLO_00705	JKKDGEIC_02536	EEPEJOJH_00752	NNBPINMF_00683	PMGODCKH_01182	EHIDBPMP_00452	DGMLLHCP_00611	AGAKGNNJ_00611	MABIGDHL_00512	EKIJBLPN_01486	HMEKPKDB_00519	DFILABHI_01360	AMGCBKIL_00601	OIFCPMBK_00501	AILDDKPN_02475	FALKLNGJ_00351	JHKFIJKK_00692
group_3336		hypothetical protein	229	229	1	152	5740				383	1280	1268	OBJFHAEJ_01255	NBAFLDBC_00868	JKPFOPCL_02275	HHANDOON_01539	JCDNDFKM_02488	HJGIPANB_00484	NMNOAEFM_00602	KKBNPMCH_00171	GIKCHKBC_00242	JEKNJBJP_00138	LANMJPID_00481	FGACAJJE_00569	GCEHBJMK_01481	EOJEALAB_00355	FEHAHCDI_01551	CODPNJEK_00586	NGDNBCAP_00996	BOLCJEEK_02208	MGBBCLPB_00608	JCEIKKLO_01547	JKKDGEIC_00115	EEPEJOJH_00007	NNBPINMF_00760	PMGODCKH_01554	EHIDBPMP_00139	DGMLLHCP_00010	AGAKGNNJ_02247	MABIGDHL_02537	EKIJBLPN_00338	HMEKPKDB_00834	DFILABHI_00488	AMGCBKIL_02037	OIFCPMBK_00429	AILDDKPN_01001	FALKLNGJ_00993	JHKFIJKK_00401
rbsK		Ribokinase	229	229	1	152	5727				380	923	918	OBJFHAEJ_01264	NBAFLDBC_00877	JKPFOPCL_02266	HHANDOON_01548	JCDNDFKM_02479	HJGIPANB_00475	NMNOAEFM_00593	KKBNPMCH_00162	GIKCHKBC_00251	JEKNJBJP_00129	LANMJPID_00490	FGACAJJE_00578	GCEHBJMK_01490	EOJEALAB_00346	FEHAHCDI_01560	CODPNJEK_00577	NGDNBCAP_00987	BOLCJEEK_02217	MGBBCLPB_00599	JCEIKKLO_01538	JKKDGEIC_00106	EEPEJOJH_00016	NNBPINMF_00769	PMGODCKH_01563	EHIDBPMP_00130	DGMLLHCP_00019	AGAKGNNJ_02237	MABIGDHL_02546	EKIJBLPN_00347	HMEKPKDB_00825	DFILABHI_00497	AMGCBKIL_01718	OIFCPMBK_00420	AILDDKPN_00992	FALKLNGJ_01002	JHKFIJKK_00410
bmr3		Multidrug resistance protein 3	229	229	1	152	3306				506	1472	1453	OBJFHAEJ_01772	NBAFLDBC_01114	JKPFOPCL_01929	HHANDOON_01400	JCDNDFKM_02387	HJGIPANB_02449	NMNOAEFM_00908	KKBNPMCH_00822	GIKCHKBC_00747	JEKNJBJP_01062	LANMJPID_00453	FGACAJJE_00262	GCEHBJMK_00768	EOJEALAB_00421	FEHAHCDI_01721	CODPNJEK_01952	NGDNBCAP_01337	BOLCJEEK_02567	MGBBCLPB_00949	JCEIKKLO_01616	JKKDGEIC_02571	EEPEJOJH_00717	NNBPINMF_01447	PMGODCKH_01486	EHIDBPMP_00487	DGMLLHCP_00576	AGAKGNNJ_00576	MABIGDHL_00477	EKIJBLPN_01612	HMEKPKDB_00555	DFILABHI_01710	AMGCBKIL_01776	OIFCPMBK_00465	AILDDKPN_02440	FALKLNGJ_00386	JHKFIJKK_00727
mscL		Large-conductance mechanosensitive channel	229	229	1	152	3569				437	476	460	OBJFHAEJ_01893	NBAFLDBC_02048	JKPFOPCL_00275	HHANDOON_00342	JCDNDFKM_01234	HJGIPANB_02533	NMNOAEFM_01903	KKBNPMCH_01584	GIKCHKBC_00665	JEKNJBJP_02474	LANMJPID_02047	FGACAJJE_02355	GCEHBJMK_02022	EOJEALAB_02261	FEHAHCDI_01162	CODPNJEK_02552	NGDNBCAP_01269	BOLCJEEK_01037	MGBBCLPB_01583	JCEIKKLO_01511	JKKDGEIC_02396	EEPEJOJH_02311	NNBPINMF_01176	PMGODCKH_02579	EHIDBPMP_01516	DGMLLHCP_02396	AGAKGNNJ_01482	MABIGDHL_00637	EKIJBLPN_01312	HMEKPKDB_01912	DFILABHI_02226	AMGCBKIL_02472	OIFCPMBK_02183	AILDDKPN_02588	FALKLNGJ_00774	JHKFIJKK_01617
act		Methanol dehydrogenase activator	229	229	1	152	10859				221	728	560	OBJFHAEJ_02150	NBAFLDBC_02769	JKPFOPCL_00955	HHANDOON_00461	JCDNDFKM_00759	HJGIPANB_00560	NMNOAEFM_01236	KKBNPMCH_02495	GIKCHKBC_01023	JEKNJBJP_02398	LANMJPID_02506	FGACAJJE_00461	GCEHBJMK_02210	EOJEALAB_01160	FEHAHCDI_00957	CODPNJEK_00960	NGDNBCAP_02285	BOLCJEEK_01172	MGBBCLPB_00497	JCEIKKLO_02621	JKKDGEIC_02446	EEPEJOJH_02477	NNBPINMF_02346	PMGODCKH_00848	EHIDBPMP_02226	DGMLLHCP_00340	AGAKGNNJ_01132	MABIGDHL_00773	EKIJBLPN_00903	HMEKPKDB_02114	DFILABHI_01017	AMGCBKIL_02190	OIFCPMBK_02015	AILDDKPN_01010	FALKLNGJ_00262	JHKFIJKK_01950
group_3443		hypothetical protein	229	229	1	152	1365				293	689	687	OBJFHAEJ_02480	NBAFLDBC_00163	JKPFOPCL_01636	HHANDOON_01034	JCDNDFKM_01958	HJGIPANB_02315	NMNOAEFM_01039	KKBNPMCH_00546	GIKCHKBC_00101	JEKNJBJP_01237	LANMJPID_02367	FGACAJJE_00073	GCEHBJMK_02091	EOJEALAB_01071	FEHAHCDI_00359	CODPNJEK_02107	NGDNBCAP_00637	BOLCJEEK_00511	MGBBCLPB_02771	JCEIKKLO_02355	JKKDGEIC_01403	EEPEJOJH_01837	NNBPINMF_00427	PMGODCKH_02471	EHIDBPMP_01863	DGMLLHCP_02095	AGAKGNNJ_02440	MABIGDHL_02034	EKIJBLPN_02128	HMEKPKDB_00655	DFILABHI_00161	AMGCBKIL_01953	OIFCPMBK_00769	AILDDKPN_01109	FALKLNGJ_00554	JHKFIJKK_02235
group_3455		hypothetical protein	229	229	1	152	8511				221	251	221	OBJFHAEJ_02619	NBAFLDBC_02645	JKPFOPCL_01068	HHANDOON_01617	JCDNDFKM_02064	HJGIPANB_01695	NMNOAEFM_02538	KKBNPMCH_01079	GIKCHKBC_02257	JEKNJBJP_00844	LANMJPID_02611	FGACAJJE_00754	GCEHBJMK_02523	EOJEALAB_02173	FEHAHCDI_00845	CODPNJEK_02684	NGDNBCAP_01452	BOLCJEEK_01270	MGBBCLPB_02665	JCEIKKLO_02076	JKKDGEIC_01944	EEPEJOJH_02226	NNBPINMF_01928	PMGODCKH_01924	EHIDBPMP_00874	DGMLLHCP_00695	AGAKGNNJ_02024	MABIGDHL_02301	EKIJBLPN_02693	HMEKPKDB_00035	DFILABHI_02509	AMGCBKIL_02643	OIFCPMBK_02349	AILDDKPN_01246	FALKLNGJ_02249	JHKFIJKK_02095
yvgN		Glyoxal reductase	229	229	1	152	8484				701	992	845	OBJFHAEJ_02643	NBAFLDBC_02669	JKPFOPCL_01092	HHANDOON_01642	JCDNDFKM_02040	HJGIPANB_01719	NMNOAEFM_02514	KKBNPMCH_01103	GIKCHKBC_02281	JEKNJBJP_00820	LANMJPID_02635	FGACAJJE_00730	GCEHBJMK_02499	EOJEALAB_02149	FEHAHCDI_00821	CODPNJEK_02708	NGDNBCAP_01428	BOLCJEEK_01246	MGBBCLPB_02689	JCEIKKLO_02100	JKKDGEIC_01920	EEPEJOJH_02250	NNBPINMF_01904	PMGODCKH_01948	EHIDBPMP_00898	DGMLLHCP_00719	AGAKGNNJ_02000	MABIGDHL_02277	EKIJBLPN_02669	HMEKPKDB_00011	DFILABHI_02485	AMGCBKIL_02667	OIFCPMBK_02325	AILDDKPN_01222	FALKLNGJ_02273	JHKFIJKK_02071
gltC_2		HTH-type transcriptional regulator GltC	229	229	1	152	12028				842	941	902	OBJFHAEJ_00850	NBAFLDBC_00426	JKPFOPCL_02133	HHANDOON_01871	JCDNDFKM_02303	HJGIPANB_01802	NMNOAEFM_02179	KKBNPMCH_01199	GIKCHKBC_02366	JEKNJBJP_01843	LANMJPID_00534	FGACAJJE_01933	GCEHBJMK_00293	EOJEALAB_00911	FEHAHCDI_00689	CODPNJEK_01904	NGDNBCAP_01085	BOLCJEEK_00461	MGBBCLPB_00263	JCEIKKLO_00630	JKKDGEIC_00908	EEPEJOJH_00764	NNBPINMF_00603	PMGODCKH_00946	EHIDBPMP_01090	DGMLLHCP_00484	AGAKGNNJ_02262	MABIGDHL_02176	EKIJBLPN_02380	HMEKPKDB_00495	DFILABHI_02129	AMGCBKIL_01422	OIFCPMBK_00905	AILDDKPN_00313	FALKLNGJ_02286	JHKFIJKK_02511
group_3650		hypothetical protein	229	229	1	152	7612				683	848	845	OBJFHAEJ_00096	NBAFLDBC_01340	JKPFOPCL_00801	HHANDOON_02379	JCDNDFKM_00316	HJGIPANB_01456	NMNOAEFM_02741	KKBNPMCH_00979	GIKCHKBC_01928	JEKNJBJP_00670	LANMJPID_01405	FGACAJJE_01076	GCEHBJMK_02339	EOJEALAB_01741	FEHAHCDI_01950	CODPNJEK_01552	NGDNBCAP_00014	BOLCJEEK_01718	MGBBCLPB_02385	JCEIKKLO_01766	JKKDGEIC_00971	EEPEJOJH_00261	NNBPINMF_01498	PMGODCKH_00014	EHIDBPMP_02351	DGMLLHCP_01595	AGAKGNNJ_00964	MABIGDHL_00958	EKIJBLPN_01569	HMEKPKDB_00357	DFILABHI_01637	AMGCBKIL_00987	OIFCPMBK_00144	AILDDKPN_01603	FALKLNGJ_00620	JHKFIJKK_01122
group_3661		hypothetical protein	229	229	1	152	7659				278	545	516	OBJFHAEJ_00127	NBAFLDBC_01309	JKPFOPCL_00770	HHANDOON_02062	JCDNDFKM_00347	HJGIPANB_01425	NMNOAEFM_00679	KKBNPMCH_01010	GIKCHKBC_01959	JEKNJBJP_00639	LANMJPID_01374	FGACAJJE_01045	GCEHBJMK_02370	EOJEALAB_01710	FEHAHCDI_01981	CODPNJEK_01472	NGDNBCAP_00045	BOLCJEEK_01687	MGBBCLPB_02354	JCEIKKLO_01735	JKKDGEIC_00940	EEPEJOJH_00229	NNBPINMF_01529	PMGODCKH_00045	EHIDBPMP_02320	DGMLLHCP_01564	AGAKGNNJ_00933	MABIGDHL_00927	EKIJBLPN_01392	HMEKPKDB_00326	DFILABHI_00026	AMGCBKIL_01018	OIFCPMBK_00175	AILDDKPN_01634	FALKLNGJ_00589	JHKFIJKK_01091
group_3672		hypothetical protein	229	229	1	152	8939			Hypothetical protein with no hits to refseq/uniprot/clusters/cdd/tigrfams/pfam overlapping another protein with hits	284	284	284	OBJFHAEJ_00144	NBAFLDBC_01284	JKPFOPCL_01431	HHANDOON_02043	JCDNDFKM_00364	HJGIPANB_01400	NMNOAEFM_00704	KKBNPMCH_01875	GIKCHKBC_01982	JEKNJBJP_00619	LANMJPID_01350	FGACAJJE_01028	GCEHBJMK_02390	EOJEALAB_01690	FEHAHCDI_02000	CODPNJEK_01453	NGDNBCAP_00064	BOLCJEEK_01667	MGBBCLPB_02335	JCEIKKLO_02560	JKKDGEIC_00920	EEPEJOJH_00204	NNBPINMF_01548	PMGODCKH_00064	EHIDBPMP_02300	DGMLLHCP_01544	AGAKGNNJ_00913	MABIGDHL_00907	EKIJBLPN_01417	HMEKPKDB_00309	DFILABHI_00051	AMGCBKIL_01042	OIFCPMBK_00194	AILDDKPN_01654	FALKLNGJ_00569	JHKFIJKK_01071
group_3675		hypothetical protein	229	229	1	152	8837				539	539	539	OBJFHAEJ_00203	NBAFLDBC_01219	JKPFOPCL_01366	HHANDOON_00782	JCDNDFKM_00423	HJGIPANB_01335	NMNOAEFM_00769	KKBNPMCH_01940	GIKCHKBC_02047	JEKNJBJP_01439	LANMJPID_01285	FGACAJJE_00968	GCEHBJMK_02435	EOJEALAB_02043	FEHAHCDI_00753	CODPNJEK_00807	NGDNBCAP_00126	BOLCJEEK_01984	MGBBCLPB_02274	JCEIKKLO_02497	JKKDGEIC_01652	EEPEJOJH_00356	NNBPINMF_01610	PMGODCKH_00126	EHIDBPMP_02468	DGMLLHCP_01930	AGAKGNNJ_01860	MABIGDHL_01637	EKIJBLPN_02184	HMEKPKDB_00250	DFILABHI_02171	AMGCBKIL_01107	OIFCPMBK_00257	AILDDKPN_01971	FALKLNGJ_01946	JHKFIJKK_01680
dnaD		DNA replication protein DnaD	229	229	1	152	8833				323	698	696	OBJFHAEJ_00207	NBAFLDBC_01215	JKPFOPCL_01362	HHANDOON_00786	JCDNDFKM_00427	HJGIPANB_01331	NMNOAEFM_00773	KKBNPMCH_01944	GIKCHKBC_02051	JEKNJBJP_01435	LANMJPID_01281	FGACAJJE_00964	GCEHBJMK_02431	EOJEALAB_02047	FEHAHCDI_00757	CODPNJEK_00812	NGDNBCAP_00130	BOLCJEEK_01980	MGBBCLPB_02270	JCEIKKLO_02493	JKKDGEIC_01648	EEPEJOJH_00352	NNBPINMF_01614	PMGODCKH_00130	EHIDBPMP_02472	DGMLLHCP_01934	AGAKGNNJ_01864	MABIGDHL_01641	EKIJBLPN_02180	HMEKPKDB_00246	DFILABHI_02167	AMGCBKIL_01111	OIFCPMBK_00261	AILDDKPN_01975	FALKLNGJ_01950	JHKFIJKK_01676
glnQ_2		Glutamine transport ATP-binding protein GlnQ	229	229	1	152	8795				419	1004	735	OBJFHAEJ_00241	NBAFLDBC_01001	JKPFOPCL_02417	HHANDOON_00821	JCDNDFKM_00461	HJGIPANB_01296	NMNOAEFM_02096	KKBNPMCH_01540	GIKCHKBC_02085	JEKNJBJP_01401	LANMJPID_01135	FGACAJJE_00930	GCEHBJMK_02397	EOJEALAB_02081	FEHAHCDI_01692	CODPNJEK_00846	NGDNBCAP_01207	BOLCJEEK_01946	MGBBCLPB_01384	JCEIKKLO_01593	JKKDGEIC_01614	EEPEJOJH_00318	NNBPINMF_01413	PMGODCKH_01457	EHIDBPMP_02506	DGMLLHCP_01968	AGAKGNNJ_01898	MABIGDHL_01675	EKIJBLPN_00622	HMEKPKDB_00212	DFILABHI_00920	AMGCBKIL_01145	OIFCPMBK_00295	AILDDKPN_02009	FALKLNGJ_02077	JHKFIJKK_01642
queH		Epoxyqueuosine reductase QueH	229	229	1	152	1529				665	737	736	OBJFHAEJ_00384	NBAFLDBC_01896	JKPFOPCL_01143	HHANDOON_00557	JCDNDFKM_01357	HJGIPANB_02217	NMNOAEFM_01394	KKBNPMCH_02604	GIKCHKBC_01046	JEKNJBJP_01383	LANMJPID_00645	FGACAJJE_01827	GCEHBJMK_01166	EOJEALAB_00685	FEHAHCDI_01088	CODPNJEK_02236	NGDNBCAP_00318	BOLCJEEK_00288	MGBBCLPB_00413	JCEIKKLO_01060	JKKDGEIC_00446	EEPEJOJH_01929	NNBPINMF_00319	PMGODCKH_01302	EHIDBPMP_00825	DGMLLHCP_00506	AGAKGNNJ_01768	MABIGDHL_00834	EKIJBLPN_02503	HMEKPKDB_00759	DFILABHI_01922	AMGCBKIL_00553	OIFCPMBK_00676	AILDDKPN_00473	FALKLNGJ_01309	JHKFIJKK_00803
mtlD		Mannitol-1-phosphate 5-dehydrogenase	229	229	1	152	1523				896	1151	1149	OBJFHAEJ_00390	NBAFLDBC_01892	JKPFOPCL_01147	HHANDOON_00561	JCDNDFKM_01351	HJGIPANB_02221	NMNOAEFM_01390	KKBNPMCH_02600	GIKCHKBC_01042	JEKNJBJP_01379	LANMJPID_00649	FGACAJJE_01833	GCEHBJMK_01170	EOJEALAB_00681	FEHAHCDI_01084	CODPNJEK_02232	NGDNBCAP_00322	BOLCJEEK_00284	MGBBCLPB_00409	JCEIKKLO_01056	JKKDGEIC_00442	EEPEJOJH_01925	NNBPINMF_00315	PMGODCKH_01306	EHIDBPMP_00821	DGMLLHCP_00510	AGAKGNNJ_01764	MABIGDHL_00830	EKIJBLPN_02507	HMEKPKDB_00753	DFILABHI_01926	AMGCBKIL_00557	OIFCPMBK_00680	AILDDKPN_00477	FALKLNGJ_01313	JHKFIJKK_00799
group_3691		hypothetical protein	229	229	1	152	1658				365	833	830	OBJFHAEJ_00462	NBAFLDBC_00141	JKPFOPCL_01705	HHANDOON_00949	JCDNDFKM_01914	HJGIPANB_02102	NMNOAEFM_00441	KKBNPMCH_01285	GIKCHKBC_01146	JEKNJBJP_00522	LANMJPID_01092	FGACAJJE_02419	GCEHBJMK_01451	EOJEALAB_01596	FEHAHCDI_01301	CODPNJEK_01622	NGDNBCAP_01602	BOLCJEEK_02043	MGBBCLPB_00013	JCEIKKLO_01121	JKKDGEIC_01611	EEPEJOJH_02140	NNBPINMF_00202	PMGODCKH_00411	EHIDBPMP_01468	DGMLLHCP_01978	AGAKGNNJ_01605	MABIGDHL_01554	EKIJBLPN_02212	HMEKPKDB_01266	DFILABHI_02218	AMGCBKIL_01442	OIFCPMBK_00845	AILDDKPN_01715	FALKLNGJ_02044	JHKFIJKK_01592
rsmI		Ribosomal RNA small subunit methyltransferase I	229	229	1	152	1792				767	920	871	OBJFHAEJ_00520	NBAFLDBC_00085	JKPFOPCL_01649	HHANDOON_00886	JCDNDFKM_01856	HJGIPANB_02046	NMNOAEFM_00385	KKBNPMCH_02753	GIKCHKBC_02551	JEKNJBJP_00757	LANMJPID_02174	FGACAJJE_02477	GCEHBJMK_01243	EOJEALAB_01357	FEHAHCDI_01238	CODPNJEK_00012	NGDNBCAP_00242	BOLCJEEK_01457	MGBBCLPB_00085	JCEIKKLO_00793	JKKDGEIC_01164	EEPEJOJH_02086	NNBPINMF_00265	PMGODCKH_00348	EHIDBPMP_01228	DGMLLHCP_00901	AGAKGNNJ_00769	MABIGDHL_01280	EKIJBLPN_00507	HMEKPKDB_01208	DFILABHI_00694	AMGCBKIL_01497	OIFCPMBK_01670	AILDDKPN_00709	FALKLNGJ_01502	JHKFIJKK_01389
group_3711		IS200/IS605 family transposase ISEfa4	229	229	1	152	1574				599	1010	1004	OBJFHAEJ_00651	NBAFLDBC_01929	JKPFOPCL_01739	HHANDOON_00524	JCDNDFKM_01391	HJGIPANB_02184	NMNOAEFM_01427	KKBNPMCH_02636	GIKCHKBC_01077	JEKNJBJP_00553	LANMJPID_00249	FGACAJJE_01792	GCEHBJMK_00850	EOJEALAB_00456	FEHAHCDI_01450	CODPNJEK_02448	NGDNBCAP_01178	BOLCJEEK_00178	MGBBCLPB_00829	JCEIKKLO_00927	JKKDGEIC_00184	EEPEJOJH_00488	NNBPINMF_01396	PMGODCKH_01408	EHIDBPMP_00516	DGMLLHCP_00236	AGAKGNNJ_00145	MABIGDHL_01514	EKIJBLPN_01335	HMEKPKDB_02686	DFILABHI_01124	AMGCBKIL_00521	OIFCPMBK_00539	AILDDKPN_01286	FALKLNGJ_01859	JHKFIJKK_01609
group_3716		hypothetical protein	229	229	1	152	1615				1355	1502	1485	OBJFHAEJ_00686	NBAFLDBC_01966	JKPFOPCL_01776	HHANDOON_02200	JCDNDFKM_01426	HJGIPANB_02147	NMNOAEFM_01464	KKBNPMCH_01487	GIKCHKBC_01114	JEKNJBJP_00590	LANMJPID_00211	FGACAJJE_01757	GCEHBJMK_00813	EOJEALAB_00493	FEHAHCDI_01342	CODPNJEK_02411	NGDNBCAP_01538	BOLCJEEK_00141	MGBBCLPB_00791	JCEIKKLO_01190	JKKDGEIC_00147	EEPEJOJH_00525	NNBPINMF_00633	PMGODCKH_01394	EHIDBPMP_00553	DGMLLHCP_00273	AGAKGNNJ_00182	MABIGDHL_01477	EKIJBLPN_01870	HMEKPKDB_02651	DFILABHI_01585	AMGCBKIL_00485	OIFCPMBK_00577	AILDDKPN_01323	FALKLNGJ_00960	JHKFIJKK_01485
glxR		2-hydroxy-3-oxopropionate reductase	229	229	1	152	12072				140	887	878	OBJFHAEJ_00812	NBAFLDBC_00463	JKPFOPCL_02170	HHANDOON_01834	JCDNDFKM_02341	HJGIPANB_01839	NMNOAEFM_02142	KKBNPMCH_01162	GIKCHKBC_02403	JEKNJBJP_01806	LANMJPID_00571	FGACAJJE_01971	GCEHBJMK_00330	EOJEALAB_00874	FEHAHCDI_00726	CODPNJEK_00151	NGDNBCAP_01048	BOLCJEEK_00424	MGBBCLPB_00226	JCEIKKLO_00593	JKKDGEIC_00871	EEPEJOJH_00801	NNBPINMF_00566	PMGODCKH_00983	EHIDBPMP_01053	DGMLLHCP_00447	AGAKGNNJ_02299	MABIGDHL_02213	EKIJBLPN_02343	HMEKPKDB_00457	DFILABHI_02092	AMGCBKIL_00794	OIFCPMBK_00942	AILDDKPN_00276	FALKLNGJ_02323	JHKFIJKK_02474
group_3740		hypothetical protein	229	229	1	152	12032				185	185	185	OBJFHAEJ_00846	NBAFLDBC_00430	JKPFOPCL_02137	HHANDOON_01867	JCDNDFKM_02307	HJGIPANB_01806	NMNOAEFM_02175	KKBNPMCH_01195	GIKCHKBC_02370	JEKNJBJP_01839	LANMJPID_00538	FGACAJJE_01937	GCEHBJMK_00297	EOJEALAB_00907	FEHAHCDI_00693	CODPNJEK_01900	NGDNBCAP_01081	BOLCJEEK_00457	MGBBCLPB_00259	JCEIKKLO_00626	JKKDGEIC_00904	EEPEJOJH_00768	NNBPINMF_00599	PMGODCKH_00950	EHIDBPMP_01086	DGMLLHCP_00480	AGAKGNNJ_02266	MABIGDHL_02180	EKIJBLPN_02376	HMEKPKDB_00491	DFILABHI_02125	AMGCBKIL_01426	OIFCPMBK_00909	AILDDKPN_00309	FALKLNGJ_02290	JHKFIJKK_02507
dapH_2		2,3,4,5-tetrahydropyridine-2,6-dicarboxylate N-acetyltransferase	229	229	1	152	5765				695	695	695	OBJFHAEJ_00867	NBAFLDBC_02716	JKPFOPCL_00902	HHANDOON_00407	JCDNDFKM_00705	HJGIPANB_00507	NMNOAEFM_01183	KKBNPMCH_02440	GIKCHKBC_00958	JEKNJBJP_02105	LANMJPID_02453	FGACAJJE_00682	GCEHBJMK_02264	EOJEALAB_01214	FEHAHCDI_00901	CODPNJEK_00905	NGDNBCAP_01298	BOLCJEEK_01226	MGBBCLPB_00443	JCEIKKLO_00738	JKKDGEIC_02500	EEPEJOJH_02422	NNBPINMF_02402	PMGODCKH_00792	EHIDBPMP_02280	DGMLLHCP_00394	AGAKGNNJ_00645	MABIGDHL_01832	EKIJBLPN_00841	HMEKPKDB_02168	DFILABHI_01079	AMGCBKIL_02254	OIFCPMBK_01914	AILDDKPN_00190	FALKLNGJ_00316	JHKFIJKK_01896
asd		Aspartate-semialdehyde dehydrogenase	229	229	1	152	5766				788	1001	999	OBJFHAEJ_00868	NBAFLDBC_02717	JKPFOPCL_00903	HHANDOON_00408	JCDNDFKM_00706	HJGIPANB_00508	NMNOAEFM_01184	KKBNPMCH_02441	GIKCHKBC_00959	JEKNJBJP_02106	LANMJPID_02454	FGACAJJE_00683	GCEHBJMK_02263	EOJEALAB_01213	FEHAHCDI_00902	CODPNJEK_00906	NGDNBCAP_01299	BOLCJEEK_01225	MGBBCLPB_00444	JCEIKKLO_00739	JKKDGEIC_02499	EEPEJOJH_02423	NNBPINMF_02401	PMGODCKH_00793	EHIDBPMP_02279	DGMLLHCP_00393	AGAKGNNJ_00646	MABIGDHL_01833	EKIJBLPN_00842	HMEKPKDB_02167	DFILABHI_01078	AMGCBKIL_02253	OIFCPMBK_01913	AILDDKPN_00189	FALKLNGJ_00315	JHKFIJKK_01897
group_3746		hypothetical protein	229	229	1	152	5773				332	386	385	OBJFHAEJ_00874	NBAFLDBC_02723	JKPFOPCL_00909	HHANDOON_00414	JCDNDFKM_00712	HJGIPANB_00514	NMNOAEFM_01190	KKBNPMCH_02447	GIKCHKBC_00965	JEKNJBJP_02112	LANMJPID_02460	FGACAJJE_00689	GCEHBJMK_02257	EOJEALAB_01207	FEHAHCDI_00908	CODPNJEK_00912	NGDNBCAP_01305	BOLCJEEK_01219	MGBBCLPB_00450	JCEIKKLO_00745	JKKDGEIC_02493	EEPEJOJH_02429	NNBPINMF_02395	PMGODCKH_00799	EHIDBPMP_02273	DGMLLHCP_00387	AGAKGNNJ_00652	MABIGDHL_01839	EKIJBLPN_00848	HMEKPKDB_02161	DFILABHI_01072	AMGCBKIL_02247	OIFCPMBK_01907	AILDDKPN_00183	FALKLNGJ_00309	JHKFIJKK_01903
thiO		Glycine oxidase	229	229	1	152	5795				1112	1112	1112	OBJFHAEJ_00891	NBAFLDBC_02740	JKPFOPCL_00926	HHANDOON_00431	JCDNDFKM_00729	HJGIPANB_00531	NMNOAEFM_01207	KKBNPMCH_02464	GIKCHKBC_00983	JEKNJBJP_02129	LANMJPID_02477	FGACAJJE_00706	GCEHBJMK_02240	EOJEALAB_01190	FEHAHCDI_00926	CODPNJEK_00930	NGDNBCAP_02254	BOLCJEEK_01202	MGBBCLPB_00467	JCEIKKLO_00762	JKKDGEIC_02476	EEPEJOJH_02446	NNBPINMF_02377	PMGODCKH_00817	EHIDBPMP_02256	DGMLLHCP_00370	AGAKGNNJ_00669	MABIGDHL_00743	EKIJBLPN_00866	HMEKPKDB_02144	DFILABHI_01054	AMGCBKIL_02229	OIFCPMBK_01985	AILDDKPN_00166	FALKLNGJ_00292	JHKFIJKK_01920
group_3758		hypothetical protein	229	229	1	152	3278				359	590	585	OBJFHAEJ_00937	NBAFLDBC_00276	JKPFOPCL_01911	HHANDOON_01417	JCDNDFKM_02405	HJGIPANB_02431	NMNOAEFM_00926	KKBNPMCH_00839	GIKCHKBC_00766	JEKNJBJP_01045	LANMJPID_00436	FGACAJJE_00244	GCEHBJMK_00751	EOJEALAB_00404	FEHAHCDI_00849	CODPNJEK_01184	NGDNBCAP_01130	BOLCJEEK_02550	MGBBCLPB_00932	JCEIKKLO_00723	JKKDGEIC_02554	EEPEJOJH_00734	NNBPINMF_00702	PMGODCKH_01163	EHIDBPMP_00470	DGMLLHCP_00593	AGAKGNNJ_00593	MABIGDHL_00494	EKIJBLPN_01986	HMEKPKDB_00537	DFILABHI_01981	AMGCBKIL_00583	OIFCPMBK_00483	AILDDKPN_02457	FALKLNGJ_00369	JHKFIJKK_00710
yteP_2		putative multiple-sugar transport system permease YteP	229	229	1	152	3274				578	956	942	OBJFHAEJ_00940	NBAFLDBC_00273	JKPFOPCL_01908	HHANDOON_01420	JCDNDFKM_02408	HJGIPANB_02428	NMNOAEFM_00929	KKBNPMCH_00842	GIKCHKBC_00769	JEKNJBJP_01042	LANMJPID_00433	FGACAJJE_00241	GCEHBJMK_00748	EOJEALAB_00401	FEHAHCDI_00852	CODPNJEK_01187	NGDNBCAP_01127	BOLCJEEK_02547	MGBBCLPB_00929	JCEIKKLO_00720	JKKDGEIC_02551	EEPEJOJH_00737	NNBPINMF_00699	PMGODCKH_01166	EHIDBPMP_00467	DGMLLHCP_00596	AGAKGNNJ_00596	MABIGDHL_00497	EKIJBLPN_01989	HMEKPKDB_00534	DFILABHI_01984	AMGCBKIL_00586	OIFCPMBK_00486	AILDDKPN_02460	FALKLNGJ_00366	JHKFIJKK_00707
rhgT		Rhamnogalacturonan acetylesterase RhgT	229	229	1	152	3250				350	683	680	OBJFHAEJ_00956	NBAFLDBC_00257	JKPFOPCL_01892	HHANDOON_01436	JCDNDFKM_02424	HJGIPANB_02412	NMNOAEFM_00945	KKBNPMCH_00858	GIKCHKBC_00785	JEKNJBJP_01026	LANMJPID_00417	FGACAJJE_00225	GCEHBJMK_00732	EOJEALAB_00385	FEHAHCDI_00869	CODPNJEK_01204	NGDNBCAP_01110	BOLCJEEK_02531	MGBBCLPB_00913	JCEIKKLO_00704	JKKDGEIC_02535	EEPEJOJH_00753	NNBPINMF_00682	PMGODCKH_01183	EHIDBPMP_00451	DGMLLHCP_00612	AGAKGNNJ_00612	MABIGDHL_00513	EKIJBLPN_01487	HMEKPKDB_00518	DFILABHI_01361	AMGCBKIL_00602	OIFCPMBK_00502	AILDDKPN_02476	FALKLNGJ_00350	JHKFIJKK_00691
group_3773		hypothetical protein	229	229	1	152	10445				368	578	577	OBJFHAEJ_01020	NBAFLDBC_02174	JKPFOPCL_00564	HHANDOON_00230	JCDNDFKM_00950	HJGIPANB_00754	NMNOAEFM_02390	KKBNPMCH_01232	GIKCHKBC_01383	JEKNJBJP_00257	LANMJPID_01064	FGACAJJE_00539	GCEHBJMK_00499	EOJEALAB_02443	FEHAHCDI_02587	CODPNJEK_01647	NGDNBCAP_00854	BOLCJEEK_02478	MGBBCLPB_01450	JCEIKKLO_01452	JKKDGEIC_02249	EEPEJOJH_01141	NNBPINMF_01078	PMGODCKH_00201	EHIDBPMP_00614	DGMLLHCP_01223	AGAKGNNJ_01226	MABIGDHL_00169	EKIJBLPN_00990	HMEKPKDB_02197	DFILABHI_01786	AMGCBKIL_00185	OIFCPMBK_01577	AILDDKPN_02381	FALKLNGJ_01417	JHKFIJKK_00187
opuCB		Carnitine transport permease protein OpuCB	229	229	1	152	4193				350	641	636	OBJFHAEJ_01073	NBAFLDBC_01559	JKPFOPCL_02070	HHANDOON_01208	JCDNDFKM_00524	HJGIPANB_00221	NMNOAEFM_00064	KKBNPMCH_00421	GIKCHKBC_00885	JEKNJBJP_00300	LANMJPID_01763	FGACAJJE_00167	GCEHBJMK_00898	EOJEALAB_00821	FEHAHCDI_00058	CODPNJEK_01771	NGDNBCAP_02386	BOLCJEEK_00905	MGBBCLPB_01069	JCEIKKLO_00180	JKKDGEIC_00825	EEPEJOJH_02595	NNBPINMF_00058	PMGODCKH_02339	EHIDBPMP_02134	DGMLLHCP_01331	AGAKGNNJ_01366	MABIGDHL_01202	EKIJBLPN_02197	HMEKPKDB_01562	DFILABHI_00361	AMGCBKIL_00445	OIFCPMBK_01120	AILDDKPN_02289	FALKLNGJ_02550	JHKFIJKK_00939
group_3804		hypothetical protein	229	229	1	152	5696				419	452	450	OBJFHAEJ_01286	NBAFLDBC_00898	JKPFOPCL_02245	HHANDOON_01569	JCDNDFKM_02457	HJGIPANB_00454	NMNOAEFM_00572	KKBNPMCH_00141	GIKCHKBC_00275	JEKNJBJP_00108	LANMJPID_00511	FGACAJJE_00599	GCEHBJMK_01511	EOJEALAB_00325	FEHAHCDI_01581	CODPNJEK_00555	NGDNBCAP_00966	BOLCJEEK_02238	MGBBCLPB_00578	JCEIKKLO_01669	JKKDGEIC_00085	EEPEJOJH_00038	NNBPINMF_00790	PMGODCKH_01584	EHIDBPMP_00109	DGMLLHCP_00040	AGAKGNNJ_02216	MABIGDHL_02567	EKIJBLPN_00371	HMEKPKDB_00803	DFILABHI_00521	AMGCBKIL_01191	OIFCPMBK_00399	AILDDKPN_00971	FALKLNGJ_01023	JHKFIJKK_00431
group_3837		hypothetical protein	229	229	1	152	7207				248	272	271	OBJFHAEJ_01550	NBAFLDBC_00690	JKPFOPCL_00052	HHANDOON_02098	JCDNDFKM_00205	HJGIPANB_01196	NMNOAEFM_01657	KKBNPMCH_02295	GIKCHKBC_01906	JEKNJBJP_01636	LANMJPID_01933	FGACAJJE_01606	GCEHBJMK_01802	EOJEALAB_00029	FEHAHCDI_02213	CODPNJEK_01892	NGDNBCAP_01829	BOLCJEEK_00009	MGBBCLPB_02093	JCEIKKLO_01401	JKKDGEIC_02186	EEPEJOJH_01028	NNBPINMF_00949	PMGODCKH_01085	EHIDBPMP_01013	DGMLLHCP_00958	AGAKGNNJ_00109	MABIGDHL_00029	EKIJBLPN_00016	HMEKPKDB_02421	DFILABHI_01485	AMGCBKIL_01247	OIFCPMBK_00053	AILDDKPN_00109	FALKLNGJ_00029	JHKFIJKK_00109
group_3838		GTP cyclohydrolase 1 type 2	229	229	1	152	7203				755	1121	1119	OBJFHAEJ_01553	NBAFLDBC_00693	JKPFOPCL_00055	HHANDOON_02095	JCDNDFKM_00202	HJGIPANB_01193	NMNOAEFM_01654	KKBNPMCH_02298	GIKCHKBC_01903	JEKNJBJP_01639	LANMJPID_01930	FGACAJJE_01603	GCEHBJMK_01805	EOJEALAB_00032	FEHAHCDI_02210	CODPNJEK_01889	NGDNBCAP_01832	BOLCJEEK_00012	MGBBCLPB_02096	JCEIKKLO_01398	JKKDGEIC_02183	EEPEJOJH_01025	NNBPINMF_00952	PMGODCKH_01082	EHIDBPMP_01010	DGMLLHCP_00961	AGAKGNNJ_00106	MABIGDHL_00032	EKIJBLPN_00019	HMEKPKDB_02424	DFILABHI_01482	AMGCBKIL_01250	OIFCPMBK_00050	AILDDKPN_00106	FALKLNGJ_00032	JHKFIJKK_00106
group_3851		hypothetical protein	229	229	1	152	6874				209	419	415	OBJFHAEJ_01725	NBAFLDBC_01464	JKPFOPCL_02595	HHANDOON_01524	JCDNDFKM_00031	HJGIPANB_01016	NMNOAEFM_00017	KKBNPMCH_02109	GIKCHKBC_01721	JEKNJBJP_01507	LANMJPID_00333	FGACAJJE_01432	GCEHBJMK_00700	EOJEALAB_00206	FEHAHCDI_02541	CODPNJEK_00692	NGDNBCAP_02563	BOLCJEEK_02416	MGBBCLPB_00724	JCEIKKLO_00280	JKKDGEIC_01262	EEPEJOJH_00561	NNBPINMF_01206	PMGODCKH_01271	EHIDBPMP_01377	DGMLLHCP_00217	AGAKGNNJ_02526	MABIGDHL_00603	EKIJBLPN_01126	HMEKPKDB_02596	DFILABHI_01155	AMGCBKIL_00382	OIFCPMBK_00366	AILDDKPN_01415	FALKLNGJ_00207	JHKFIJKK_00332
ytrE		ABC transporter ATP-binding protein YtrE	229	229	1	152	3781				665	806	803	OBJFHAEJ_01794	NBAFLDBC_02125	JKPFOPCL_00352	HHANDOON_00275	JCDNDFKM_01136	HJGIPANB_02610	NMNOAEFM_01980	KKBNPMCH_01652	GIKCHKBC_00583	JEKNJBJP_02539	LANMJPID_02115	FGACAJJE_01224	GCEHBJMK_01956	EOJEALAB_02327	FEHAHCDI_02451	CODPNJEK_00222	NGDNBCAP_01592	BOLCJEEK_00971	MGBBCLPB_01650	JCEIKKLO_00506	JKKDGEIC_02330	EEPEJOJH_02378	NNBPINMF_02465	PMGODCKH_02531	EHIDBPMP_01582	DGMLLHCP_02462	AGAKGNNJ_01548	MABIGDHL_00703	EKIJBLPN_01264	HMEKPKDB_01814	DFILABHI_00308	AMGCBKIL_02395	OIFCPMBK_01396	AILDDKPN_02522	FALKLNGJ_00708	JHKFIJKK_01235
cidA		Holin-like protein CidA	229	229	1	152	4046				410	410	410	OBJFHAEJ_02108	NBAFLDBC_01641	JKPFOPCL_00598	HHANDOON_01680	JCDNDFKM_01599	HJGIPANB_00139	NMNOAEFM_00146	KKBNPMCH_00355	GIKCHKBC_00377	JEKNJBJP_00979	LANMJPID_00081	FGACAJJE_02246	GCEHBJMK_00261	EOJEALAB_01394	FEHAHCDI_00126	CODPNJEK_00749	NGDNBCAP_02454	BOLCJEEK_00611	MGBBCLPB_02506	JCEIKKLO_02790	JKKDGEIC_00726	EEPEJOJH_02528	NNBPINMF_00126	PMGODCKH_02271	EHIDBPMP_00175	DGMLLHCP_00803	AGAKGNNJ_00423	MABIGDHL_00356	EKIJBLPN_01530	HMEKPKDB_01641	DFILABHI_01667	AMGCBKIL_02790	OIFCPMBK_01198	AILDDKPN_00429	FALKLNGJ_01222	JHKFIJKK_02407
group_3898		hypothetical protein	229	229	1	152	10700				440	452	440	OBJFHAEJ_02234	NBAFLDBC_00414	JKPFOPCL_01239	HHANDOON_01742	JCDNDFKM_00844	HJGIPANB_00642	NMNOAEFM_00560	KKBNPMCH_00786	GIKCHKBC_01267	JEKNJBJP_01127	LANMJPID_01540	FGACAJJE_01253	GCEHBJMK_01635	EOJEALAB_01812	FEHAHCDI_00280	CODPNJEK_00328	NGDNBCAP_00166	BOLCJEEK_01588	MGBBCLPB_01717	JCEIKKLO_02008	JKKDGEIC_01789	EEPEJOJH_01109	NNBPINMF_00409	PMGODCKH_00651	EHIDBPMP_01628	DGMLLHCP_01530	AGAKGNNJ_01646	MABIGDHL_01740	EKIJBLPN_00135	HMEKPKDB_02029	DFILABHI_00460	AMGCBKIL_00290	OIFCPMBK_02533	AILDDKPN_01798	FALKLNGJ_01750	JHKFIJKK_01753
group_3899		hypothetical protein	229	229	1	152	10697				425	437	425	OBJFHAEJ_02237	NBAFLDBC_00411	JKPFOPCL_01242	HHANDOON_01739	JCDNDFKM_00847	HJGIPANB_00645	NMNOAEFM_00557	KKBNPMCH_00783	GIKCHKBC_01270	JEKNJBJP_01124	LANMJPID_01537	FGACAJJE_01250	GCEHBJMK_01638	EOJEALAB_01809	FEHAHCDI_00283	CODPNJEK_00326	NGDNBCAP_00169	BOLCJEEK_01591	MGBBCLPB_01714	JCEIKKLO_02005	JKKDGEIC_01792	EEPEJOJH_01106	NNBPINMF_00406	PMGODCKH_00654	EHIDBPMP_01631	DGMLLHCP_01533	AGAKGNNJ_01649	MABIGDHL_01737	EKIJBLPN_00138	HMEKPKDB_02026	DFILABHI_00457	AMGCBKIL_00287	OIFCPMBK_02536	AILDDKPN_01801	FALKLNGJ_01747	JHKFIJKK_01756
group_3931		hypothetical protein	229	229	1	152	12221				1586	1679	1586	OBJFHAEJ_02430	NBAFLDBC_02500	JKPFOPCL_01967	HHANDOON_01328	JCDNDFKM_02284	HJGIPANB_01892	NMNOAEFM_02062	KKBNPMCH_00918	GIKCHKBC_02457	JEKNJBJP_01695	LANMJPID_02268	FGACAJJE_02025	GCEHBJMK_00118	EOJEALAB_00987	FEHAHCDI_02357	CODPNJEK_00106	NGDNBCAP_02027	BOLCJEEK_01114	MGBBCLPB_00179	JCEIKKLO_00888	JKKDGEIC_01288	EEPEJOJH_00907	NNBPINMF_02090	PMGODCKH_02132	EHIDBPMP_02522	DGMLLHCP_02278	AGAKGNNJ_00336	MABIGDHL_02515	EKIJBLPN_01741	HMEKPKDB_01052	DFILABHI_00837	AMGCBKIL_01591	OIFCPMBK_01482	AILDDKPN_00389	FALKLNGJ_02149	JHKFIJKK_01051
group_3932		hypothetical protein	229	229	1	152	1420				134	134	134	OBJFHAEJ_02453	NBAFLDBC_01826	JKPFOPCL_01213	HHANDOON_00622	JCDNDFKM_01931	HJGIPANB_02287	NMNOAEFM_01324	KKBNPMCH_01403	GIKCHKBC_00075	JEKNJBJP_01265	LANMJPID_02339	FGACAJJE_00100	GCEHBJMK_02063	EOJEALAB_01099	FEHAHCDI_01023	CODPNJEK_02257	NGDNBCAP_00673	BOLCJEEK_00483	MGBBCLPB_02799	JCEIKKLO_02383	JKKDGEIC_01375	EEPEJOJH_01865	NNBPINMF_01291	PMGODCKH_00760	EHIDBPMP_01891	DGMLLHCP_02123	AGAKGNNJ_02412	MABIGDHL_02006	EKIJBLPN_02157	HMEKPKDB_00682	DFILABHI_00132	AMGCBKIL_01925	OIFCPMBK_00740	AILDDKPN_01137	FALKLNGJ_01684	JHKFIJKK_02263
queT_2		Queuosine precursor transporter QueT	229	229	1	152	1351				503	503	503	OBJFHAEJ_02493	NBAFLDBC_00176	JKPFOPCL_01623	HHANDOON_01021	JCDNDFKM_01971	HJGIPANB_02328	NMNOAEFM_01026	KKBNPMCH_00533	GIKCHKBC_00114	JEKNJBJP_01224	LANMJPID_02380	FGACAJJE_00060	GCEHBJMK_02104	EOJEALAB_01058	FEHAHCDI_00372	CODPNJEK_02094	NGDNBCAP_00624	BOLCJEEK_00524	MGBBCLPB_02758	JCEIKKLO_02342	JKKDGEIC_01416	EEPEJOJH_01824	NNBPINMF_00440	PMGODCKH_02458	EHIDBPMP_01850	DGMLLHCP_02082	AGAKGNNJ_02453	MABIGDHL_02047	EKIJBLPN_02115	HMEKPKDB_00642	DFILABHI_00174	AMGCBKIL_01967	OIFCPMBK_00782	AILDDKPN_01155	FALKLNGJ_00541	JHKFIJKK_02222
yccU		putative protein YccU	229	229	1	152	8572				302	434	433	OBJFHAEJ_02579	NBAFLDBC_02606	JKPFOPCL_01029	HHANDOON_02219	JCDNDFKM_02104	HJGIPANB_01656	NMNOAEFM_02577	KKBNPMCH_01038	GIKCHKBC_02217	JEKNJBJP_00885	LANMJPID_02571	FGACAJJE_00794	GCEHBJMK_02564	EOJEALAB_02214	FEHAHCDI_00590	CODPNJEK_02644	NGDNBCAP_01492	BOLCJEEK_01311	MGBBCLPB_02625	JCEIKKLO_01295	JKKDGEIC_01985	EEPEJOJH_02186	NNBPINMF_01968	PMGODCKH_01884	EHIDBPMP_01416	DGMLLHCP_00654	AGAKGNNJ_02065	MABIGDHL_02342	EKIJBLPN_00677	HMEKPKDB_00075	DFILABHI_00975	AMGCBKIL_02603	OIFCPMBK_02389	AILDDKPN_00243	FALKLNGJ_02208	JHKFIJKK_02136
msrA_2		hypothetical protein	229	229	1	152	8536				713	1250	726	OBJFHAEJ_02596	NBAFLDBC_02622	JKPFOPCL_01045	HHANDOON_01594	JCDNDFKM_02087	HJGIPANB_01672	NMNOAEFM_02561	KKBNPMCH_01056	GIKCHKBC_02234	JEKNJBJP_00867	LANMJPID_02588	FGACAJJE_00777	GCEHBJMK_02546	EOJEALAB_02196	FEHAHCDI_00607	CODPNJEK_02661	NGDNBCAP_01475	BOLCJEEK_01293	MGBBCLPB_02642	JCEIKKLO_02053	JKKDGEIC_01967	EEPEJOJH_02203	NNBPINMF_01951	PMGODCKH_01901	EHIDBPMP_00851	DGMLLHCP_00672	AGAKGNNJ_02047	MABIGDHL_02324	EKIJBLPN_00694	HMEKPKDB_00058	DFILABHI_00992	AMGCBKIL_02620	OIFCPMBK_02372	AILDDKPN_00225	FALKLNGJ_02226	JHKFIJKK_02118
mapZ		Mid-cell-anchored protein Z	229	229	1	152	8498				2093	2132	2107	OBJFHAEJ_02632	NBAFLDBC_02658	JKPFOPCL_01081	HHANDOON_01630	JCDNDFKM_02051	HJGIPANB_01708	NMNOAEFM_02525	KKBNPMCH_01092	GIKCHKBC_02270	JEKNJBJP_00831	LANMJPID_02624	FGACAJJE_00741	GCEHBJMK_02510	EOJEALAB_02160	FEHAHCDI_00832	CODPNJEK_02697	NGDNBCAP_01439	BOLCJEEK_01257	MGBBCLPB_02678	JCEIKKLO_02089	JKKDGEIC_01931	EEPEJOJH_02239	NNBPINMF_01915	PMGODCKH_01937	EHIDBPMP_00887	DGMLLHCP_00708	AGAKGNNJ_02011	MABIGDHL_02288	EKIJBLPN_02680	HMEKPKDB_00022	DFILABHI_02496	AMGCBKIL_02656	OIFCPMBK_02336	AILDDKPN_01233	FALKLNGJ_02262	JHKFIJKK_02082
recQ_1		ATP-dependent DNA helicase RecQ	229	229	1	152	8678				1142	1799	1770	OBJFHAEJ_00766	NBAFLDBC_00325	JKPFOPCL_02041	HHANDOON_01255	JCDNDFKM_02187	HJGIPANB_01574	NMNOAEFM_02639	KKBNPMCH_00583	GIKCHKBC_02137	JEKNJBJP_00175	LANMJPID_00157	FGACAJJE_00878	GCEHBJMK_00399	EOJEALAB_02361	FEHAHCDI_00241	CODPNJEK_00411	NGDNBCAP_00790	BOLCJEEK_00334	MGBBCLPB_00318	JCEIKKLO_00334	JKKDGEIC_00513	EEPEJOJH_00443	NNBPINMF_00529	PMGODCKH_00471	EHIDBPMP_00299	DGMLLHCP_02344	AGAKGNNJ_00256	MABIGDHL_02394	EKIJBLPN_00236	HMEKPKDB_00159	DFILABHI_02277	AMGCBKIL_02522	OIFCPMBK_01334	AILDDKPN_02124	FALKLNGJ_02415	JHKFIJKK_02568
group_4251		hypothetical protein	229	229	1	152	7607				584	1037	1031	OBJFHAEJ_00092	NBAFLDBC_01344	JKPFOPCL_00805	HHANDOON_02383	JCDNDFKM_00312	HJGIPANB_01460	NMNOAEFM_02745	KKBNPMCH_00975	GIKCHKBC_01923	JEKNJBJP_00674	LANMJPID_01409	FGACAJJE_01080	GCEHBJMK_02335	EOJEALAB_01745	FEHAHCDI_01946	CODPNJEK_01556	NGDNBCAP_00010	BOLCJEEK_01722	MGBBCLPB_02389	JCEIKKLO_01770	JKKDGEIC_00975	EEPEJOJH_00265	NNBPINMF_01494	PMGODCKH_00010	EHIDBPMP_02355	DGMLLHCP_01599	AGAKGNNJ_00968	MABIGDHL_00962	EKIJBLPN_01565	HMEKPKDB_00361	DFILABHI_01633	AMGCBKIL_00983	OIFCPMBK_00140	AILDDKPN_01599	FALKLNGJ_00624	JHKFIJKK_01126
ohrR		Organic hydroperoxide resistance transcriptional regulator	229	229	1	152	7609				428	440	439	OBJFHAEJ_00093	NBAFLDBC_01343	JKPFOPCL_00804	HHANDOON_02382	JCDNDFKM_00313	HJGIPANB_01459	NMNOAEFM_02744	KKBNPMCH_00976	GIKCHKBC_01924	JEKNJBJP_00673	LANMJPID_01408	FGACAJJE_01079	GCEHBJMK_02336	EOJEALAB_01744	FEHAHCDI_01947	CODPNJEK_01555	NGDNBCAP_00011	BOLCJEEK_01721	MGBBCLPB_02388	JCEIKKLO_01769	JKKDGEIC_00974	EEPEJOJH_00264	NNBPINMF_01495	PMGODCKH_00011	EHIDBPMP_02354	DGMLLHCP_01598	AGAKGNNJ_00967	MABIGDHL_00961	EKIJBLPN_01566	HMEKPKDB_00360	DFILABHI_01634	AMGCBKIL_00984	OIFCPMBK_00141	AILDDKPN_01600	FALKLNGJ_00623	JHKFIJKK_01125
tagU_1		Polyisoprenyl-teichoic acid--peptidoglycan teichoic acid transferase TagU	229	229	1	152	8919				437	1163	1159	OBJFHAEJ_00155	NBAFLDBC_01269	JKPFOPCL_01416	HHANDOON_02033	JCDNDFKM_00375	HJGIPANB_01385	NMNOAEFM_00719	KKBNPMCH_01889	GIKCHKBC_01996	JEKNJBJP_01490	LANMJPID_01336	FGACAJJE_01017	GCEHBJMK_02486	EOJEALAB_01992	FEHAHCDI_02011	CODPNJEK_01442	NGDNBCAP_00075	BOLCJEEK_02035	MGBBCLPB_02325	JCEIKKLO_02549	JKKDGEIC_01703	EEPEJOJH_00190	NNBPINMF_01559	PMGODCKH_00075	EHIDBPMP_02417	DGMLLHCP_01879	AGAKGNNJ_01809	MABIGDHL_01586	EKIJBLPN_01431	HMEKPKDB_00298	DFILABHI_00065	AMGCBKIL_01056	OIFCPMBK_00205	AILDDKPN_01920	FALKLNGJ_01895	JHKFIJKK_01731
fhs1		Formate--tetrahydrofolate ligase 1	229	229	1	152	8882				974	1670	1665	OBJFHAEJ_00185	NBAFLDBC_01239	JKPFOPCL_01386	HHANDOON_00761	JCDNDFKM_00405	HJGIPANB_01355	NMNOAEFM_00749	KKBNPMCH_01919	GIKCHKBC_02026	JEKNJBJP_01460	LANMJPID_01306	FGACAJJE_00987	GCEHBJMK_02456	EOJEALAB_02022	FEHAHCDI_02041	CODPNJEK_01412	NGDNBCAP_00105	BOLCJEEK_02005	MGBBCLPB_02295	JCEIKKLO_02518	JKKDGEIC_01673	EEPEJOJH_00376	NNBPINMF_01589	PMGODCKH_00105	EHIDBPMP_02447	DGMLLHCP_01909	AGAKGNNJ_01839	MABIGDHL_01616	EKIJBLPN_01461	HMEKPKDB_00268	DFILABHI_00095	AMGCBKIL_01087	OIFCPMBK_00235	AILDDKPN_01950	FALKLNGJ_01925	JHKFIJKK_01701
fieF		Ferrous-iron efflux pump FieF	229	229	1	152	8877				953	1148	1145	OBJFHAEJ_00189	NBAFLDBC_01235	JKPFOPCL_01382	HHANDOON_00765	JCDNDFKM_00409	HJGIPANB_01351	NMNOAEFM_00753	KKBNPMCH_01923	GIKCHKBC_02030	JEKNJBJP_01456	LANMJPID_01302	FGACAJJE_00983	GCEHBJMK_02452	EOJEALAB_02026	FEHAHCDI_00736	CODPNJEK_01408	NGDNBCAP_00109	BOLCJEEK_02001	MGBBCLPB_02291	JCEIKKLO_02514	JKKDGEIC_01669	EEPEJOJH_00372	NNBPINMF_01593	PMGODCKH_00109	EHIDBPMP_02451	DGMLLHCP_01913	AGAKGNNJ_01843	MABIGDHL_01620	EKIJBLPN_01465	HMEKPKDB_00264	DFILABHI_00099	AMGCBKIL_01091	OIFCPMBK_00239	AILDDKPN_01954	FALKLNGJ_01929	JHKFIJKK_01697
group_4274		tRNA-Gln(ctg)	229	229	1	152	8779				72	72	72	OBJFHAEJ_00254	NBAFLDBC_01014	JKPFOPCL_02430	HHANDOON_02515	JCDNDFKM_00474	HJGIPANB_01283	NMNOAEFM_02109	KKBNPMCH_02407	GIKCHKBC_02099	JEKNJBJP_02447	LANMJPID_01150	FGACAJJE_00917	GCEHBJMK_01667	EOJEALAB_02141	FEHAHCDI_02090	CODPNJEK_02477	NGDNBCAP_01959	BOLCJEEK_01823	MGBBCLPB_01369	JCEIKKLO_02579	JKKDGEIC_01895	EEPEJOJH_00305	NNBPINMF_02021	PMGODCKH_02013	EHIDBPMP_01715	DGMLLHCP_01840	AGAKGNNJ_01797	MABIGDHL_01931	EKIJBLPN_02574	HMEKPKDB_00199	DFILABHI_02535	AMGCBKIL_01158	OIFCPMBK_01872	AILDDKPN_01901	FALKLNGJ_01846	JHKFIJKK_01791
recO		DNA repair protein RecO	229	229	1	152	9669				269	827	809	OBJFHAEJ_00278	NBAFLDBC_02309	JKPFOPCL_00429	HHANDOON_00091	JCDNDFKM_01094	HJGIPANB_00889	NMNOAEFM_01750	KKBNPMCH_00197	GIKCHKBC_02717	JEKNJBJP_02239	LANMJPID_00851	FGACAJJE_02790	GCEHBJMK_00013	EOJEALAB_01241	FEHAHCDI_00662	CODPNJEK_01086	NGDNBCAP_02218	BOLCJEEK_02184	MGBBCLPB_01872	JCEIKKLO_00003	JKKDGEIC_01048	EEPEJOJH_01544	NNBPINMF_02214	PMGODCKH_00321	EHIDBPMP_01187	DGMLLHCP_01080	AGAKGNNJ_00541	MABIGDHL_01117	EKIJBLPN_00714	HMEKPKDB_00872	DFILABHI_00710	AMGCBKIL_00054	OIFCPMBK_02622	AILDDKPN_00667	FALKLNGJ_00794	JHKFIJKK_01351
ponA_1		Penicillin-binding protein 1A/1B	229	229	1	152	9698				362	2621	2347	OBJFHAEJ_00303	NBAFLDBC_02284	JKPFOPCL_00454	HHANDOON_00117	JCDNDFKM_01069	HJGIPANB_00864	NMNOAEFM_01725	KKBNPMCH_00223	GIKCHKBC_01491	JEKNJBJP_02214	LANMJPID_00876	FGACAJJE_02765	GCEHBJMK_00038	EOJEALAB_01266	FEHAHCDI_00636	CODPNJEK_01100	NGDNBCAP_02192	BOLCJEEK_02159	MGBBCLPB_01898	JCEIKKLO_00029	JKKDGEIC_01073	EEPEJOJH_01519	NNBPINMF_02240	PMGODCKH_00295	EHIDBPMP_01162	DGMLLHCP_01105	AGAKGNNJ_00516	MABIGDHL_01142	EKIJBLPN_00739	HMEKPKDB_00847	DFILABHI_00735	AMGCBKIL_00079	OIFCPMBK_02648	AILDDKPN_00642	FALKLNGJ_00819	JHKFIJKK_01326
yjdJ		putative protein YjdJ	229	229	1	152	9774				278	278	278	OBJFHAEJ_00366	NBAFLDBC_02222	JKPFOPCL_00516	HHANDOON_00182	JCDNDFKM_01006	HJGIPANB_00802	NMNOAEFM_02342	KKBNPMCH_00280	GIKCHKBC_01431	JEKNJBJP_02152	LANMJPID_00935	FGACAJJE_02702	GCEHBJMK_00100	EOJEALAB_01328	FEHAHCDI_01183	CODPNJEK_01686	NGDNBCAP_02135	BOLCJEEK_02097	MGBBCLPB_01956	JCEIKKLO_00092	JKKDGEIC_01135	EEPEJOJH_01461	NNBPINMF_02297	PMGODCKH_00238	EHIDBPMP_01100	DGMLLHCP_01167	AGAKGNNJ_00454	MABIGDHL_01410	EKIJBLPN_00797	HMEKPKDB_02253	DFILABHI_01835	AMGCBKIL_00137	OIFCPMBK_02711	AILDDKPN_00580	FALKLNGJ_00881	JHKFIJKK_01264
menH_1		2-succinyl-6-hydroxy-2,4-cyclohexadiene-1-carboxylate synthase	229	229	1	152	9776				827	1052	967	OBJFHAEJ_00367	NBAFLDBC_02221	JKPFOPCL_00517	HHANDOON_00183	JCDNDFKM_01005	HJGIPANB_00801	NMNOAEFM_02343	KKBNPMCH_00281	GIKCHKBC_01430	JEKNJBJP_02151	LANMJPID_00936	FGACAJJE_02701	GCEHBJMK_00101	EOJEALAB_01329	FEHAHCDI_01182	CODPNJEK_01687	NGDNBCAP_02134	BOLCJEEK_02096	MGBBCLPB_01957	JCEIKKLO_00093	JKKDGEIC_01136	EEPEJOJH_01460	NNBPINMF_02298	PMGODCKH_00237	EHIDBPMP_01099	DGMLLHCP_01168	AGAKGNNJ_00453	MABIGDHL_01409	EKIJBLPN_00798	HMEKPKDB_02252	DFILABHI_01834	AMGCBKIL_00138	OIFCPMBK_02712	AILDDKPN_00579	FALKLNGJ_00882	JHKFIJKK_01263
group_4286		hypothetical protein	229	229	1	152	1521				1220	1766	1763	OBJFHAEJ_00392	NBAFLDBC_01890	JKPFOPCL_01149	HHANDOON_00563	JCDNDFKM_01349	HJGIPANB_02223	NMNOAEFM_01388	KKBNPMCH_02598	GIKCHKBC_01040	JEKNJBJP_01377	LANMJPID_00651	FGACAJJE_01835	GCEHBJMK_01172	EOJEALAB_00679	FEHAHCDI_01082	CODPNJEK_02230	NGDNBCAP_00324	BOLCJEEK_00282	MGBBCLPB_00407	JCEIKKLO_01054	JKKDGEIC_00440	EEPEJOJH_01923	NNBPINMF_00313	PMGODCKH_01308	EHIDBPMP_00819	DGMLLHCP_00512	AGAKGNNJ_00698	MABIGDHL_00828	EKIJBLPN_02509	HMEKPKDB_00751	DFILABHI_00289	AMGCBKIL_00559	OIFCPMBK_00682	AILDDKPN_00479	FALKLNGJ_01315	JHKFIJKK_00797
mtlF_2		Mannitol-specific phosphotransferase enzyme IIA component	229	229	1	152	1518				440	440	440	OBJFHAEJ_00395	NBAFLDBC_01886	JKPFOPCL_01153	HHANDOON_00566	JCDNDFKM_01346	HJGIPANB_02227	NMNOAEFM_01384	KKBNPMCH_02595	GIKCHKBC_01037	JEKNJBJP_01373	LANMJPID_00654	FGACAJJE_01838	GCEHBJMK_01176	EOJEALAB_00675	FEHAHCDI_01078	CODPNJEK_02318	NGDNBCAP_00328	BOLCJEEK_00278	MGBBCLPB_00404	JCEIKKLO_01051	JKKDGEIC_00436	EEPEJOJH_01920	NNBPINMF_00309	PMGODCKH_01312	EHIDBPMP_00815	DGMLLHCP_00516	AGAKGNNJ_00702	MABIGDHL_00824	EKIJBLPN_02512	HMEKPKDB_00748	DFILABHI_00286	AMGCBKIL_00562	OIFCPMBK_00685	AILDDKPN_00483	FALKLNGJ_01319	JHKFIJKK_00793
group_4288		hypothetical protein	229	229	1	152	1496				434	434	434	OBJFHAEJ_00411	NBAFLDBC_01871	JKPFOPCL_01168	HHANDOON_00581	JCDNDFKM_01331	HJGIPANB_02242	NMNOAEFM_01369	KKBNPMCH_02580	GIKCHKBC_00030	JEKNJBJP_01358	LANMJPID_00669	FGACAJJE_01853	GCEHBJMK_01191	EOJEALAB_00660	FEHAHCDI_01063	CODPNJEK_02303	NGDNBCAP_00343	BOLCJEEK_00263	MGBBCLPB_00389	JCEIKKLO_01036	JKKDGEIC_00421	EEPEJOJH_01905	NNBPINMF_00294	PMGODCKH_01327	EHIDBPMP_00800	DGMLLHCP_00531	AGAKGNNJ_00717	MABIGDHL_00809	EKIJBLPN_02528	HMEKPKDB_00733	DFILABHI_00270	AMGCBKIL_01880	OIFCPMBK_00700	AILDDKPN_00498	FALKLNGJ_01334	JHKFIJKK_00778
MroQ		Membrane-embedded CAAX protease MroQ	229	229	1	152	1439				662	926	663	OBJFHAEJ_00437	NBAFLDBC_01840	JKPFOPCL_01199	HHANDOON_00608	JCDNDFKM_01305	HJGIPANB_02273	NMNOAEFM_01338	KKBNPMCH_01389	GIKCHKBC_00061	JEKNJBJP_01279	LANMJPID_02325	FGACAJJE_01880	GCEHBJMK_02049	EOJEALAB_01113	FEHAHCDI_01037	CODPNJEK_02271	NGDNBCAP_00659	BOLCJEEK_00469	MGBBCLPB_00363	JCEIKKLO_01010	JKKDGEIC_01361	EEPEJOJH_01879	NNBPINMF_01277	PMGODCKH_00746	EHIDBPMP_01905	DGMLLHCP_02137	AGAKGNNJ_02398	MABIGDHL_01992	EKIJBLPN_02562	HMEKPKDB_00707	DFILABHI_00236	AMGCBKIL_01911	OIFCPMBK_00726	AILDDKPN_01151	FALKLNGJ_01670	JHKFIJKK_02277
yhaX		Stress response protein YhaX	229	229	1	152	1659				839	857	845	OBJFHAEJ_00463	NBAFLDBC_00140	JKPFOPCL_01704	HHANDOON_00948	JCDNDFKM_01913	HJGIPANB_02101	NMNOAEFM_00440	KKBNPMCH_01284	GIKCHKBC_01147	JEKNJBJP_00523	LANMJPID_01091	FGACAJJE_02420	GCEHBJMK_01450	EOJEALAB_01597	FEHAHCDI_01300	CODPNJEK_01621	NGDNBCAP_01601	BOLCJEEK_02044	MGBBCLPB_00014	JCEIKKLO_01122	JKKDGEIC_01610	EEPEJOJH_02139	NNBPINMF_00203	PMGODCKH_00410	EHIDBPMP_01469	DGMLLHCP_01979	AGAKGNNJ_01606	MABIGDHL_01555	EKIJBLPN_02213	HMEKPKDB_01265	DFILABHI_02217	AMGCBKIL_01443	OIFCPMBK_00846	AILDDKPN_01714	FALKLNGJ_02045	JHKFIJKK_01591
copZ_1		Copper chaperone CopZ	229	229	1	152	6605				209	209	209	OBJFHAEJ_00599	NBAFLDBC_02350	JKPFOPCL_00388	HHANDOON_00044	JCDNDFKM_01664	HJGIPANB_00930	NMNOAEFM_02216	KKBNPMCH_02200	GIKCHKBC_01540	JEKNJBJP_02060	LANMJPID_00800	FGACAJJE_00417	GCEHBJMK_01116	EOJEALAB_00550	FEHAHCDI_00431	CODPNJEK_01395	NGDNBCAP_00379	BOLCJEEK_01559	MGBBCLPB_00646	JCEIKKLO_01240	JKKDGEIC_00786	EEPEJOJH_01592	NNBPINMF_02608	PMGODCKH_00504	EHIDBPMP_00743	DGMLLHCP_01288	AGAKGNNJ_01291	MABIGDHL_00416	EKIJBLPN_01035	HMEKPKDB_02365	DFILABHI_01271	AMGCBKIL_00625	OIFCPMBK_02453	AILDDKPN_01506	FALKLNGJ_00447	JHKFIJKK_00637
lolD		Lipoprotein-releasing system ATP-binding protein LolD	229	229	1	152	1614				431	662	660	OBJFHAEJ_00685	NBAFLDBC_01965	JKPFOPCL_01775	HHANDOON_02201	JCDNDFKM_01425	HJGIPANB_02148	NMNOAEFM_01463	KKBNPMCH_01488	GIKCHKBC_01113	JEKNJBJP_00589	LANMJPID_00212	FGACAJJE_01758	GCEHBJMK_00814	EOJEALAB_00492	FEHAHCDI_01341	CODPNJEK_02412	NGDNBCAP_01539	BOLCJEEK_00142	MGBBCLPB_00792	JCEIKKLO_01191	JKKDGEIC_00148	EEPEJOJH_00524	NNBPINMF_00634	PMGODCKH_01395	EHIDBPMP_00552	DGMLLHCP_00272	AGAKGNNJ_00181	MABIGDHL_01478	EKIJBLPN_01871	HMEKPKDB_02652	DFILABHI_01586	AMGCBKIL_00486	OIFCPMBK_00576	AILDDKPN_01322	FALKLNGJ_00961	JHKFIJKK_01486
purE		N5-carboxyaminoimidazole ribonucleotide mutase	229	229	1	152	8643				278	488	487	OBJFHAEJ_00737	NBAFLDBC_00355	JKPFOPCL_02011	HHANDOON_01285	JCDNDFKM_02158	HJGIPANB_01604	NMNOAEFM_02609	KKBNPMCH_00614	GIKCHKBC_02167	JEKNJBJP_00206	LANMJPID_00127	FGACAJJE_00849	GCEHBJMK_00430	EOJEALAB_02392	FEHAHCDI_00211	CODPNJEK_00381	NGDNBCAP_00760	BOLCJEEK_00365	MGBBCLPB_00288	JCEIKKLO_00300	JKKDGEIC_00482	EEPEJOJH_00415	NNBPINMF_01784	PMGODCKH_00441	EHIDBPMP_00268	DGMLLHCP_02313	AGAKGNNJ_00225	MABIGDHL_02425	EKIJBLPN_00206	HMEKPKDB_00130	DFILABHI_02307	AMGCBKIL_02552	OIFCPMBK_01365	AILDDKPN_02093	FALKLNGJ_02384	JHKFIJKK_02537
purN		Phosphoribosylglycinamide formyltransferase	229	229	1	152	8653				578	578	578	OBJFHAEJ_00747	NBAFLDBC_00345	JKPFOPCL_02021	HHANDOON_01275	JCDNDFKM_02168	HJGIPANB_01594	NMNOAEFM_02619	KKBNPMCH_00604	GIKCHKBC_02157	JEKNJBJP_00196	LANMJPID_00137	FGACAJJE_00859	GCEHBJMK_00420	EOJEALAB_02382	FEHAHCDI_00221	CODPNJEK_00391	NGDNBCAP_00770	BOLCJEEK_00355	MGBBCLPB_00298	JCEIKKLO_00310	JKKDGEIC_00492	EEPEJOJH_00425	NNBPINMF_00509	PMGODCKH_00451	EHIDBPMP_00278	DGMLLHCP_02323	AGAKGNNJ_00235	MABIGDHL_02415	EKIJBLPN_00216	HMEKPKDB_00140	DFILABHI_02297	AMGCBKIL_02542	OIFCPMBK_01355	AILDDKPN_02103	FALKLNGJ_02394	JHKFIJKK_02547
group_4324		hypothetical protein	229	229	1	152	8702				296	455	453	OBJFHAEJ_00784	NBAFLDBC_00308	JKPFOPCL_02058	HHANDOON_01237	JCDNDFKM_02205	HJGIPANB_01557	NMNOAEFM_02656	KKBNPMCH_00566	GIKCHKBC_02120	JEKNJBJP_00158	LANMJPID_00175	FGACAJJE_00895	GCEHBJMK_00382	EOJEALAB_02344	FEHAHCDI_00258	CODPNJEK_01716	NGDNBCAP_00807	BOLCJEEK_00317	MGBBCLPB_00335	JCEIKKLO_00351	JKKDGEIC_00530	EEPEJOJH_00460	NNBPINMF_00546	PMGODCKH_00488	EHIDBPMP_00316	DGMLLHCP_02361	AGAKGNNJ_01685	MABIGDHL_02377	EKIJBLPN_00253	HMEKPKDB_00177	DFILABHI_02260	AMGCBKIL_02505	OIFCPMBK_01317	AILDDKPN_02141	FALKLNGJ_02432	JHKFIJKK_02585
helD_2		DNA helicase IV	229	229	1	152	12044				752	2279	2267	OBJFHAEJ_00836	NBAFLDBC_00439	JKPFOPCL_02146	HHANDOON_01858	JCDNDFKM_02317	HJGIPANB_01815	NMNOAEFM_02166	KKBNPMCH_01186	GIKCHKBC_02379	JEKNJBJP_01830	LANMJPID_00547	FGACAJJE_01946	GCEHBJMK_00306	EOJEALAB_00898	FEHAHCDI_00702	CODPNJEK_00175	NGDNBCAP_01072	BOLCJEEK_00448	MGBBCLPB_00250	JCEIKKLO_00617	JKKDGEIC_00895	EEPEJOJH_00777	NNBPINMF_00590	PMGODCKH_00959	EHIDBPMP_01077	DGMLLHCP_00471	AGAKGNNJ_02275	MABIGDHL_02189	EKIJBLPN_02367	HMEKPKDB_00481	DFILABHI_02116	AMGCBKIL_00770	OIFCPMBK_00918	AILDDKPN_00300	FALKLNGJ_02299	JHKFIJKK_02498
scmP		N-acetylcysteine deacetylase	229	229	1	152	5769				938	1151	1147	OBJFHAEJ_00870	NBAFLDBC_02719	JKPFOPCL_00905	HHANDOON_00410	JCDNDFKM_00708	HJGIPANB_00510	NMNOAEFM_01186	KKBNPMCH_02443	GIKCHKBC_00961	JEKNJBJP_02108	LANMJPID_02456	FGACAJJE_00685	GCEHBJMK_02261	EOJEALAB_01211	FEHAHCDI_00904	CODPNJEK_00908	NGDNBCAP_01301	BOLCJEEK_01223	MGBBCLPB_00446	JCEIKKLO_00741	JKKDGEIC_02497	EEPEJOJH_02425	NNBPINMF_02399	PMGODCKH_00795	EHIDBPMP_02277	DGMLLHCP_00391	AGAKGNNJ_00648	MABIGDHL_01835	EKIJBLPN_00844	HMEKPKDB_02165	DFILABHI_01076	AMGCBKIL_02251	OIFCPMBK_01911	AILDDKPN_00187	FALKLNGJ_00313	JHKFIJKK_01899
ssaB		Manganese ABC transporter substrate-binding lipoprotein	229	229	1	152	5789				950	950	950	OBJFHAEJ_00886	NBAFLDBC_02735	JKPFOPCL_00921	HHANDOON_00426	JCDNDFKM_00724	HJGIPANB_00526	NMNOAEFM_01202	KKBNPMCH_02459	GIKCHKBC_00977	JEKNJBJP_02124	LANMJPID_02472	FGACAJJE_00701	GCEHBJMK_02245	EOJEALAB_01195	FEHAHCDI_00920	CODPNJEK_00924	NGDNBCAP_02248	BOLCJEEK_01207	MGBBCLPB_00462	JCEIKKLO_00757	JKKDGEIC_02481	EEPEJOJH_02441	NNBPINMF_02383	PMGODCKH_00811	EHIDBPMP_02261	DGMLLHCP_00375	AGAKGNNJ_00664	MABIGDHL_00738	EKIJBLPN_00860	HMEKPKDB_02149	DFILABHI_01060	AMGCBKIL_02235	OIFCPMBK_01980	AILDDKPN_00171	FALKLNGJ_00297	JHKFIJKK_01915
rluB_2		Ribosomal large subunit pseudouridine synthase B	229	229	1	152	3275				719	719	719	OBJFHAEJ_00939	NBAFLDBC_00274	JKPFOPCL_01909	HHANDOON_01419	JCDNDFKM_02407	HJGIPANB_02429	NMNOAEFM_00928	KKBNPMCH_00841	GIKCHKBC_00768	JEKNJBJP_01043	LANMJPID_00434	FGACAJJE_00242	GCEHBJMK_00749	EOJEALAB_00402	FEHAHCDI_00851	CODPNJEK_01186	NGDNBCAP_01128	BOLCJEEK_02548	MGBBCLPB_00930	JCEIKKLO_00721	JKKDGEIC_02552	EEPEJOJH_00736	NNBPINMF_00700	PMGODCKH_01165	EHIDBPMP_00468	DGMLLHCP_00595	AGAKGNNJ_00595	MABIGDHL_00496	EKIJBLPN_01988	HMEKPKDB_00535	DFILABHI_01983	AMGCBKIL_00585	OIFCPMBK_00485	AILDDKPN_02459	FALKLNGJ_00367	JHKFIJKK_00708
araQ_3		L-arabinose transport system permease protein AraQ	229	229	1	152	3273				770	920	917	OBJFHAEJ_00941	NBAFLDBC_00272	JKPFOPCL_01907	HHANDOON_01421	JCDNDFKM_02409	HJGIPANB_02427	NMNOAEFM_00930	KKBNPMCH_00843	GIKCHKBC_00770	JEKNJBJP_01041	LANMJPID_00432	FGACAJJE_00240	GCEHBJMK_00747	EOJEALAB_00400	FEHAHCDI_00853	CODPNJEK_01188	NGDNBCAP_01126	BOLCJEEK_02546	MGBBCLPB_00928	JCEIKKLO_00719	JKKDGEIC_02550	EEPEJOJH_00738	NNBPINMF_00698	PMGODCKH_01167	EHIDBPMP_00466	DGMLLHCP_00597	AGAKGNNJ_00597	MABIGDHL_00498	EKIJBLPN_01990	HMEKPKDB_00533	DFILABHI_01985	AMGCBKIL_00587	OIFCPMBK_00487	AILDDKPN_02461	FALKLNGJ_00365	JHKFIJKK_00706
group_4356		Putative two-component membrane permease complex subunit SMU_747c	229	245	1.07	152	10532				155	929	849	OBJFHAEJ_00996	NBAFLDBC_00591	JKPFOPCL_01326	HHANDOON_02137	JCDNDFKM_00926	HJGIPANB_00728	NMNOAEFM_00473	KKBNPMCH_01823	GIKCHKBC_01355	JEKNJBJP_00231	LANMJPID_01038	FGACAJJE_01679	GCEHBJMK_00525	EOJEALAB_02417	FEHAHCDI_02558	CODPNJEK_02479	NGDNBCAP_00825	BOLCJEEK_02504	MGBBCLPB_01745	JCEIKKLO_01478	JKKDGEIC_02223	EEPEJOJH_01168	NNBPINMF_01049	PMGODCKH_00230	EHIDBPMP_00640 EHIDBPMP_00641	DGMLLHCP_01249 DGMLLHCP_01250	AGAKGNNJ_01252 AGAKGNNJ_01253	MABIGDHL_00143 MABIGDHL_00142	EKIJBLPN_01978	HMEKPKDB_01360	DFILABHI_01967	AMGCBKIL_00213	OIFCPMBK_01550	AILDDKPN_02407 AILDDKPN_02408	FALKLNGJ_01443 FALKLNGJ_01444	JHKFIJKK_00213
group_4365		hypothetical protein	229	229	1	152	4158				389	467	466	OBJFHAEJ_01059	NBAFLDBC_01588	JKPFOPCL_02099	HHANDOON_01222	JCDNDFKM_00510	HJGIPANB_00192	NMNOAEFM_00093	KKBNPMCH_00407	GIKCHKBC_00871	JEKNJBJP_00286	LANMJPID_01777	FGACAJJE_00181	GCEHBJMK_00884	EOJEALAB_00835	FEHAHCDI_00072	CODPNJEK_01757	NGDNBCAP_02400	BOLCJEEK_00919	MGBBCLPB_01055	JCEIKKLO_00166	JKKDGEIC_00839	EEPEJOJH_02581	NNBPINMF_00072	PMGODCKH_02325	EHIDBPMP_02148	DGMLLHCP_01317	AGAKGNNJ_01352	MABIGDHL_01188	EKIJBLPN_01187	HMEKPKDB_01576	DFILABHI_01304	AMGCBKIL_00459	OIFCPMBK_01134	AILDDKPN_02303	FALKLNGJ_02564	JHKFIJKK_00953
group_4375		hypothetical protein	229	229	1	152	5544				128	128	128	OBJFHAEJ_01165	NBAFLDBC_00040	JKPFOPCL_01839	HHANDOON_00664	JCDNDFKM_00616	HJGIPANB_00362	NMNOAEFM_00343	KKBNPMCH_00053	GIKCHKBC_00817	JEKNJBJP_00020	LANMJPID_01664	FGACAJJE_02655	GCEHBJMK_01600	EOJEALAB_00237	FEHAHCDI_01667	CODPNJEK_01355	NGDNBCAP_00880	BOLCJEEK_02326	MGBBCLPB_01169	JCEIKKLO_00415	JKKDGEIC_01713	EEPEJOJH_00125	NNBPINMF_01481	PMGODCKH_01670	EHIDBPMP_00021	DGMLLHCP_00128	AGAKGNNJ_02128	MABIGDHL_01042	EKIJBLPN_02766	HMEKPKDB_01470	DFILABHI_02737	AMGCBKIL_02059	OIFCPMBK_01778	AILDDKPN_01763	FALKLNGJ_01111	JHKFIJKK_00519
group_4385	spxA_2	Regulatory protein Spx	229	229	1	152	5748				275	356	300	OBJFHAEJ_01247	NBAFLDBC_00860	JKPFOPCL_02283	HHANDOON_01531	JCDNDFKM_02496	HJGIPANB_00492	NMNOAEFM_00610	KKBNPMCH_00179	GIKCHKBC_00234	JEKNJBJP_00146	LANMJPID_00473	FGACAJJE_00561	GCEHBJMK_01473	EOJEALAB_00363	FEHAHCDI_01543	CODPNJEK_00594	NGDNBCAP_01004	BOLCJEEK_02200	MGBBCLPB_00616	JCEIKKLO_01555	JKKDGEIC_00123	EEPEJOJH_02154	NNBPINMF_00752	PMGODCKH_01546	EHIDBPMP_00147	DGMLLHCP_00002	AGAKGNNJ_02255	MABIGDHL_02529	EKIJBLPN_02739	HMEKPKDB_00842	DFILABHI_02840	AMGCBKIL_02029	OIFCPMBK_00437	AILDDKPN_01009	FALKLNGJ_00985	JHKFIJKK_02003
atpE_2		V-type proton ATPase subunit E	229	229	1	152	9853				584	584	584	OBJFHAEJ_01408	NBAFLDBC_02190	JKPFOPCL_00548	HHANDOON_00213	JCDNDFKM_00966	HJGIPANB_00770	NMNOAEFM_02374	KKBNPMCH_01216	GIKCHKBC_01399	JEKNJBJP_00463	LANMJPID_00966	FGACAJJE_00523	GCEHBJMK_00483	EOJEALAB_02459	FEHAHCDI_02603	CODPNJEK_00633	NGDNBCAP_01014	BOLCJEEK_02462	MGBBCLPB_01987	JCEIKKLO_00121	JKKDGEIC_02265	EEPEJOJH_01430	NNBPINMF_01094	PMGODCKH_00185	EHIDBPMP_00598	DGMLLHCP_01420	AGAKGNNJ_01210	MABIGDHL_00185	EKIJBLPN_00974	HMEKPKDB_02213	DFILABHI_01802	AMGCBKIL_00169	OIFCPMBK_01713	AILDDKPN_02365	FALKLNGJ_01401	JHKFIJKK_00171
group_4424		hypothetical protein	229	229	1	152	9836				437	437	437	OBJFHAEJ_01423	NBAFLDBC_02205	JKPFOPCL_00533	HHANDOON_00198	JCDNDFKM_00981	HJGIPANB_00785	NMNOAEFM_02359	KKBNPMCH_01815	GIKCHKBC_01414	JEKNJBJP_00448	LANMJPID_00951	FGACAJJE_00508	GCEHBJMK_00468	EOJEALAB_02474	FEHAHCDI_02618	CODPNJEK_00618	NGDNBCAP_01029	BOLCJEEK_02447	MGBBCLPB_01972	JCEIKKLO_00109	JKKDGEIC_02280	EEPEJOJH_01445	NNBPINMF_01109	PMGODCKH_00170	EHIDBPMP_00583	DGMLLHCP_01435	AGAKGNNJ_01195	MABIGDHL_00200	EKIJBLPN_00818	HMEKPKDB_02228	DFILABHI_01814	AMGCBKIL_00154	OIFCPMBK_02727	AILDDKPN_02350	FALKLNGJ_01386	JHKFIJKK_00156
gor		Glutathione reductase	229	229	1	152	3822				1283	1346	1345	OBJFHAEJ_01485	NBAFLDBC_02150	JKPFOPCL_00377	HHANDOON_00259	JCDNDFKM_01124	HJGIPANB_02635	NMNOAEFM_01780	KKBNPMCH_02012	GIKCHKBC_00549	JEKNJBJP_02555	LANMJPID_02131	FGACAJJE_01690	GCEHBJMK_01940	EOJEALAB_01840	FEHAHCDI_02467	CODPNJEK_00239	NGDNBCAP_01576	BOLCJEEK_00955	MGBBCLPB_01666	JCEIKKLO_00522	JKKDGEIC_02314	EEPEJOJH_02394	NNBPINMF_02481	PMGODCKH_02547	EHIDBPMP_01598	DGMLLHCP_02478	AGAKGNNJ_01564	MABIGDHL_00719	EKIJBLPN_02203	HMEKPKDB_01383	DFILABHI_02199	AMGCBKIL_01810	OIFCPMBK_01412	AILDDKPN_02506	FALKLNGJ_00692	JHKFIJKK_01251
group_4433		hypothetical protein	229	229	1	152	12123				293	293	293	OBJFHAEJ_01501	NBAFLDBC_02520	JKPFOPCL_01987	HHANDOON_01349	JCDNDFKM_02620	HJGIPANB_01872	NMNOAEFM_02042	KKBNPMCH_00898	GIKCHKBC_02434	JEKNJBJP_01774	LANMJPID_02288	FGACAJJE_02004	GCEHBJMK_00362	EOJEALAB_01675	FEHAHCDI_02377	CODPNJEK_00126	NGDNBCAP_02007	BOLCJEEK_00392	MGBBCLPB_00201	JCEIKKLO_01574	JKKDGEIC_01558	EEPEJOJH_00826	NNBPINMF_02070	PMGODCKH_02152	EHIDBPMP_01736	DGMLLHCP_00415	AGAKGNNJ_02331	MABIGDHL_02245	EKIJBLPN_02310	HMEKPKDB_01337	DFILABHI_02059	AMGCBKIL_00826	OIFCPMBK_01653	AILDDKPN_01725	FALKLNGJ_02355	JHKFIJKK_02442
group_4440		hypothetical protein	229	229	1	152	7201				440	440	440	OBJFHAEJ_01555	NBAFLDBC_00695	JKPFOPCL_00057	HHANDOON_02093	JCDNDFKM_00200	HJGIPANB_01191	NMNOAEFM_01652	KKBNPMCH_02300	GIKCHKBC_01901	JEKNJBJP_01641	LANMJPID_01928	FGACAJJE_01601	GCEHBJMK_01807	EOJEALAB_00034	FEHAHCDI_02208	CODPNJEK_01887	NGDNBCAP_01834	BOLCJEEK_00014	MGBBCLPB_02098	JCEIKKLO_01396	JKKDGEIC_02181	EEPEJOJH_01023	NNBPINMF_00954	PMGODCKH_01080	EHIDBPMP_01008	DGMLLHCP_00963	AGAKGNNJ_00104	MABIGDHL_00034	EKIJBLPN_00021	HMEKPKDB_02426	DFILABHI_01480	AMGCBKIL_01252	OIFCPMBK_00048	AILDDKPN_00104	FALKLNGJ_00034	JHKFIJKK_00104
tsaB		tRNA threonylcarbamoyladenosine biosynthesis protein TsaB	229	229	1	152	6910				722	824	823	OBJFHAEJ_01701	NBAFLDBC_00844	JKPFOPCL_00206	HHANDOON_01499	JCDNDFKM_00055	HJGIPANB_01042	NMNOAEFM_01503	KKBNPMCH_00668	GIKCHKBC_01745	JEKNJBJP_01532	LANMJPID_00308	FGACAJJE_01456	GCEHBJMK_00675	EOJEALAB_00181	FEHAHCDI_02516	CODPNJEK_00667	NGDNBCAP_02588	BOLCJEEK_02391	MGBBCLPB_00749	JCEIKKLO_00255	JKKDGEIC_01237	EEPEJOJH_00586	NNBPINMF_01231	PMGODCKH_01246	EHIDBPMP_01402	DGMLLHCP_00192	AGAKGNNJ_02551	MABIGDHL_00578	EKIJBLPN_00403	HMEKPKDB_02572	DFILABHI_00581	AMGCBKIL_00357	OIFCPMBK_00341	AILDDKPN_01390	FALKLNGJ_00182	JHKFIJKK_00357
group_4471		hypothetical protein	229	229	1	152	3779				650	968	880	OBJFHAEJ_01796	NBAFLDBC_02123	JKPFOPCL_00350	HHANDOON_00277	JCDNDFKM_01138	HJGIPANB_02608	NMNOAEFM_01978	KKBNPMCH_01650	GIKCHKBC_00585	JEKNJBJP_02537	LANMJPID_02113	FGACAJJE_01226	GCEHBJMK_01958	EOJEALAB_02325	FEHAHCDI_02449	CODPNJEK_00220	NGDNBCAP_01594	BOLCJEEK_00973	MGBBCLPB_01648	JCEIKKLO_00504	JKKDGEIC_02332	EEPEJOJH_02376	NNBPINMF_02463	PMGODCKH_02529	EHIDBPMP_01580	DGMLLHCP_02460	AGAKGNNJ_01546	MABIGDHL_00701	EKIJBLPN_01266	HMEKPKDB_01816	DFILABHI_00310	AMGCBKIL_02397	OIFCPMBK_01394	AILDDKPN_02524	FALKLNGJ_00710	JHKFIJKK_01233
dut		Deoxyuridine 5'-triphosphate nucleotidohydrolase	229	229	1	152	3582				527	527	527	OBJFHAEJ_01881	NBAFLDBC_02060	JKPFOPCL_00287	HHANDOON_00330	JCDNDFKM_01222	HJGIPANB_02545	NMNOAEFM_01915	KKBNPMCH_01596	GIKCHKBC_00653	JEKNJBJP_02486	LANMJPID_02059	FGACAJJE_02343	GCEHBJMK_02010	EOJEALAB_02273	FEHAHCDI_01174	CODPNJEK_02540	NGDNBCAP_01281	BOLCJEEK_01025	MGBBCLPB_01595	JCEIKKLO_00435	JKKDGEIC_02384	EEPEJOJH_02323	NNBPINMF_01188	PMGODCKH_02567	EHIDBPMP_01528	DGMLLHCP_02408	AGAKGNNJ_01494	MABIGDHL_00649	EKIJBLPN_01300	HMEKPKDB_01900	DFILABHI_00344	AMGCBKIL_02460	OIFCPMBK_02195	AILDDKPN_02576	FALKLNGJ_00762	JHKFIJKK_01181
group_4485		hypothetical protein	229	229	1	152	3566				884	980	894	OBJFHAEJ_01896	NBAFLDBC_02045	JKPFOPCL_00272	HHANDOON_00345	JCDNDFKM_01237	HJGIPANB_02530	NMNOAEFM_01900	KKBNPMCH_01581	GIKCHKBC_00668	JEKNJBJP_02471	LANMJPID_02044	FGACAJJE_02358	GCEHBJMK_02025	EOJEALAB_02258	FEHAHCDI_01159	CODPNJEK_02555	NGDNBCAP_01266	BOLCJEEK_01040	MGBBCLPB_01580	JCEIKKLO_01514	JKKDGEIC_02399	EEPEJOJH_02308	NNBPINMF_01173	PMGODCKH_02582	EHIDBPMP_01513	DGMLLHCP_02393	AGAKGNNJ_01479	MABIGDHL_00634	EKIJBLPN_01315	HMEKPKDB_01915	DFILABHI_02223	AMGCBKIL_02475	OIFCPMBK_02180	AILDDKPN_02591	FALKLNGJ_00777	JHKFIJKK_01620
rsgA		Small ribosomal subunit biogenesis GTPase RsgA	229	229	1	152	3535				899	899	899	OBJFHAEJ_01924	NBAFLDBC_02017	JKPFOPCL_00244	HHANDOON_00374	JCDNDFKM_01265	HJGIPANB_02502	NMNOAEFM_01872	KKBNPMCH_01552	GIKCHKBC_00696	JEKNJBJP_01599	LANMJPID_02016	FGACAJJE_02386	GCEHBJMK_01334	EOJEALAB_01490	FEHAHCDI_01130	CODPNJEK_02584	NGDNBCAP_01237	BOLCJEEK_01341	MGBBCLPB_01552	JCEIKKLO_01505	JKKDGEIC_01485	EEPEJOJH_01195	NNBPINMF_01144	PMGODCKH_02611	EHIDBPMP_01357	DGMLLHCP_01407	AGAKGNNJ_01935	MABIGDHL_01530	EKIJBLPN_01522	HMEKPKDB_01943	DFILABHI_01561	AMGCBKIL_00702	OIFCPMBK_02152	AILDDKPN_01256	FALKLNGJ_01359	JHKFIJKK_01515
group_4489		hypothetical protein	229	229	1	152	3530			Hypothetical protein with no hits to refseq/uniprot/clusters/cdd/tigrfams/pfam overlapping another protein with hits	509	509	509	OBJFHAEJ_01928	NBAFLDBC_02013	JKPFOPCL_00240	HHANDOON_00378	JCDNDFKM_01269	HJGIPANB_02498	NMNOAEFM_01868	KKBNPMCH_01548	GIKCHKBC_00700	JEKNJBJP_01595	LANMJPID_02012	FGACAJJE_02390	GCEHBJMK_01330	EOJEALAB_01486	FEHAHCDI_01126	CODPNJEK_02588	NGDNBCAP_01233	BOLCJEEK_01345	MGBBCLPB_01548	JCEIKKLO_01501	JKKDGEIC_01489	EEPEJOJH_01191	NNBPINMF_01140	PMGODCKH_02615	EHIDBPMP_01353	DGMLLHCP_01403	AGAKGNNJ_01931	MABIGDHL_01534	EKIJBLPN_01594	HMEKPKDB_01947	DFILABHI_02817	AMGCBKIL_00706	OIFCPMBK_02148	AILDDKPN_01260	FALKLNGJ_01355	JHKFIJKK_01519
ecfT_1		Energy-coupling factor transporter transmembrane protein EcfT	229	229	1	152	3976				293	797	788	OBJFHAEJ_02064	NBAFLDBC_01685	JKPFOPCL_00642	HHANDOON_01824	JCDNDFKM_01555	HJGIPANB_00095	NMNOAEFM_00190	KKBNPMCH_00322	GIKCHKBC_00418	JEKNJBJP_00945	LANMJPID_00039	FGACAJJE_02201	GCEHBJMK_00227	EOJEALAB_01428	FEHAHCDI_00159	CODPNJEK_01058	NGDNBCAP_02487	BOLCJEEK_00645	MGBBCLPB_02540	JCEIKKLO_02757	JKKDGEIC_00692	EEPEJOJH_00656	NNBPINMF_00159	PMGODCKH_02238	EHIDBPMP_00209	DGMLLHCP_00837	AGAKGNNJ_00389	MABIGDHL_00322	EKIJBLPN_00957	HMEKPKDB_01685	DFILABHI_02642	AMGCBKIL_02744	OIFCPMBK_01242	AILDDKPN_01433	FALKLNGJ_01570	JHKFIJKK_02373
group_4501		hypothetical protein	229	229	1	152	4073				374	374	374	OBJFHAEJ_02131	NBAFLDBC_01617	JKPFOPCL_00574	HHANDOON_01703	JCDNDFKM_01622	HJGIPANB_00163	NMNOAEFM_00122	KKBNPMCH_00378	GIKCHKBC_00354	JEKNJBJP_01002	LANMJPID_00104	FGACAJJE_02269	GCEHBJMK_00284	EOJEALAB_01872	FEHAHCDI_00102	CODPNJEK_00772	NGDNBCAP_02430	BOLCJEEK_00588	MGBBCLPB_02483	JCEIKKLO_02813	JKKDGEIC_00749	EEPEJOJH_02551	NNBPINMF_00102	PMGODCKH_02295	EHIDBPMP_00152	DGMLLHCP_00780	AGAKGNNJ_00446	MABIGDHL_00379	EKIJBLPN_01553	HMEKPKDB_01618	DFILABHI_01644	AMGCBKIL_01346	OIFCPMBK_01175	AILDDKPN_00406	FALKLNGJ_01245	JHKFIJKK_02430
mraZ		Transcriptional regulator MraZ	229	229	1	152	12279				431	485	431	OBJFHAEJ_02381	NBAFLDBC_02392	JKPFOPCL_01522	HHANDOON_02000	JCDNDFKM_02235	HJGIPANB_02000	NMNOAEFM_01086	KKBNPMCH_02708	GIKCHKBC_02506	JEKNJBJP_01744	LANMJPID_02219	FGACAJJE_02074	GCEHBJMK_00167	EOJEALAB_00938	FEHAHCDI_02307	CODPNJEK_00057	NGDNBCAP_02077	BOLCJEEK_01065	MGBBCLPB_00130	JCEIKKLO_00838	JKKDGEIC_01339	EEPEJOJH_02041	NNBPINMF_02140	PMGODCKH_02082	EHIDBPMP_02571	DGMLLHCP_02229	AGAKGNNJ_00287	MABIGDHL_02466	EKIJBLPN_01791	HMEKPKDB_01101	DFILABHI_00787	AMGCBKIL_01542	OIFCPMBK_01018	AILDDKPN_00340	FALKLNGJ_02100	JHKFIJKK_01002
recD2		ATP-dependent RecD-like DNA helicase	229	229	1	152	1349				1724	2588	2566	OBJFHAEJ_02495	NBAFLDBC_00178	JKPFOPCL_01621	HHANDOON_01019	JCDNDFKM_01973	HJGIPANB_02330	NMNOAEFM_01024	KKBNPMCH_00531	GIKCHKBC_00116	JEKNJBJP_01222	LANMJPID_02382	FGACAJJE_00058	GCEHBJMK_02106	EOJEALAB_01056	FEHAHCDI_00374	CODPNJEK_02092	NGDNBCAP_00622	BOLCJEEK_00526	MGBBCLPB_02756	JCEIKKLO_02340	JKKDGEIC_01418	EEPEJOJH_01822	NNBPINMF_00442	PMGODCKH_02456	EHIDBPMP_01848	DGMLLHCP_02080	AGAKGNNJ_02455	MABIGDHL_02049	EKIJBLPN_02113	HMEKPKDB_00640	DFILABHI_00176	AMGCBKIL_01969	OIFCPMBK_00784	AILDDKPN_01157	FALKLNGJ_00539	JHKFIJKK_02220
yjbK		Putative triphosphatase YjbK	229	229	1	152	1338				575	578	575	OBJFHAEJ_02504	NBAFLDBC_00187	JKPFOPCL_01612	HHANDOON_01010	JCDNDFKM_01982	HJGIPANB_02339	NMNOAEFM_01015	KKBNPMCH_00522	GIKCHKBC_00125	JEKNJBJP_01213	LANMJPID_02391	FGACAJJE_00049	GCEHBJMK_02115	EOJEALAB_01047	FEHAHCDI_00383	CODPNJEK_02083	NGDNBCAP_00613	BOLCJEEK_00535	MGBBCLPB_02747	JCEIKKLO_02331	JKKDGEIC_01427	EEPEJOJH_01813	NNBPINMF_00451	PMGODCKH_02447	EHIDBPMP_01839	DGMLLHCP_02071	AGAKGNNJ_02464	MABIGDHL_02058	EKIJBLPN_02104	HMEKPKDB_00631	DFILABHI_00185	AMGCBKIL_01978	OIFCPMBK_00793	AILDDKPN_01166	FALKLNGJ_00530	JHKFIJKK_02211
group_4571		hypothetical protein	229	229	1	152	1309				422	488	483	OBJFHAEJ_02527	NBAFLDBC_00211	JKPFOPCL_01588	HHANDOON_00987	JCDNDFKM_02005	HJGIPANB_02363	NMNOAEFM_00991	KKBNPMCH_00499	GIKCHKBC_00149	JEKNJBJP_01190	LANMJPID_02414	FGACAJJE_00026	GCEHBJMK_02138	EOJEALAB_01024	FEHAHCDI_00406	CODPNJEK_02059	NGDNBCAP_00590	BOLCJEEK_00558	MGBBCLPB_02724	JCEIKKLO_02308	JKKDGEIC_01450	EEPEJOJH_01790	NNBPINMF_00474	PMGODCKH_02424	EHIDBPMP_01816	DGMLLHCP_02048	AGAKGNNJ_02487	MABIGDHL_02081	EKIJBLPN_02080	HMEKPKDB_00608	DFILABHI_00209	AMGCBKIL_02002	OIFCPMBK_00816	AILDDKPN_01189	FALKLNGJ_00507	JHKFIJKK_02188
group_4572		putative AAA domain-containing protein	229	229	1	152	1307				284	1286	1281	OBJFHAEJ_02529	NBAFLDBC_00213	JKPFOPCL_01586	HHANDOON_00985	JCDNDFKM_02007	HJGIPANB_02365	NMNOAEFM_00989	KKBNPMCH_00497	GIKCHKBC_00151	JEKNJBJP_01188	LANMJPID_02416	FGACAJJE_00024	GCEHBJMK_02140	EOJEALAB_01022	FEHAHCDI_01773	CODPNJEK_02057	NGDNBCAP_00588	BOLCJEEK_00560	MGBBCLPB_02722	JCEIKKLO_02306	JKKDGEIC_01452	EEPEJOJH_01788	NNBPINMF_00476	PMGODCKH_02422	EHIDBPMP_01814	DGMLLHCP_02046	AGAKGNNJ_02489	MABIGDHL_02083	EKIJBLPN_02078	HMEKPKDB_00606	DFILABHI_00211	AMGCBKIL_02004	OIFCPMBK_00818	AILDDKPN_01191	FALKLNGJ_00505	JHKFIJKK_02186
group_4577		hypothetical protein	229	229	1	152	8522				524	581	580	OBJFHAEJ_02609	NBAFLDBC_02635	JKPFOPCL_01058	HHANDOON_01607	JCDNDFKM_02074	HJGIPANB_01685	NMNOAEFM_02548	KKBNPMCH_01069	GIKCHKBC_02247	JEKNJBJP_00854	LANMJPID_02601	FGACAJJE_00764	GCEHBJMK_02533	EOJEALAB_02183	FEHAHCDI_00620	CODPNJEK_02674	NGDNBCAP_01462	BOLCJEEK_01280	MGBBCLPB_02655	JCEIKKLO_02066	JKKDGEIC_01954	EEPEJOJH_02216	NNBPINMF_01938	PMGODCKH_01914	EHIDBPMP_00864	DGMLLHCP_00685	AGAKGNNJ_02034	MABIGDHL_02311	EKIJBLPN_02703	HMEKPKDB_00045	DFILABHI_02519	AMGCBKIL_02633	OIFCPMBK_02359	AILDDKPN_00212	FALKLNGJ_02239	JHKFIJKK_02105
ponA_2		Penicillin-binding protein 1A	229	229	1	152	8835				1028	2381	2371	OBJFHAEJ_00205	NBAFLDBC_01217	JKPFOPCL_01364	HHANDOON_00784	JCDNDFKM_00425	HJGIPANB_01333	NMNOAEFM_00771	KKBNPMCH_01942	GIKCHKBC_02049	JEKNJBJP_01437	LANMJPID_01283	FGACAJJE_00966	GCEHBJMK_02433	EOJEALAB_02045	FEHAHCDI_00755	CODPNJEK_00809	NGDNBCAP_00128	BOLCJEEK_01982	MGBBCLPB_02272	JCEIKKLO_02495	JKKDGEIC_01650	EEPEJOJH_00354	NNBPINMF_01612	PMGODCKH_00128	EHIDBPMP_02470	DGMLLHCP_01932	AGAKGNNJ_01862	MABIGDHL_01639	EKIJBLPN_02182	HMEKPKDB_00248	DFILABHI_02169	AMGCBKIL_01109	OIFCPMBK_00259	AILDDKPN_01973	FALKLNGJ_01948	JHKFIJKK_01678
folA_2		IS1595 family transposase ISSsu9	229	229	1	152	8532				518	527	518	OBJFHAEJ_02600	NBAFLDBC_02626	JKPFOPCL_01049	HHANDOON_01598	JCDNDFKM_02083	HJGIPANB_01676	NMNOAEFM_02557	KKBNPMCH_01060	GIKCHKBC_02238	JEKNJBJP_00863	LANMJPID_02592	FGACAJJE_00773	GCEHBJMK_02542	EOJEALAB_02192	FEHAHCDI_00611	CODPNJEK_02665	NGDNBCAP_01471	BOLCJEEK_01289	MGBBCLPB_02646	JCEIKKLO_02057	JKKDGEIC_01963	EEPEJOJH_02207	NNBPINMF_01947	PMGODCKH_01905	EHIDBPMP_00855	DGMLLHCP_00676	AGAKGNNJ_02043	MABIGDHL_02320	EKIJBLPN_00698	HMEKPKDB_00054	DFILABHI_00996	AMGCBKIL_02624	OIFCPMBK_02368	AILDDKPN_00221	FALKLNGJ_02230	JHKFIJKK_02114
group_4807		hypothetical protein	229	229	1	152	9713				551	614	601	OBJFHAEJ_00314	NBAFLDBC_02273	JKPFOPCL_00465	HHANDOON_00130	JCDNDFKM_01058	HJGIPANB_00853	NMNOAEFM_02291	KKBNPMCH_00229	GIKCHKBC_01482	JEKNJBJP_02203	LANMJPID_00883	FGACAJJE_02754	GCEHBJMK_00049	EOJEALAB_01277	FEHAHCDI_00630	CODPNJEK_01103	NGDNBCAP_02186	BOLCJEEK_02148	MGBBCLPB_01905	JCEIKKLO_00041	JKKDGEIC_01084	EEPEJOJH_01512	NNBPINMF_02246	PMGODCKH_00289	EHIDBPMP_01151	DGMLLHCP_01116	AGAKGNNJ_00505	MABIGDHL_01153	EKIJBLPN_00746	HMEKPKDB_02305	DFILABHI_00742	AMGCBKIL_00086	OIFCPMBK_02661	AILDDKPN_00631	FALKLNGJ_00830	JHKFIJKK_01315
gspA_1		General stress protein A	229	229	1	152	7495				242	902	897	OBJFHAEJ_00048	NBAFLDBC_01389	JKPFOPCL_00850	HHANDOON_01970	JCDNDFKM_00268	HJGIPANB_01505	NMNOAEFM_02790	KKBNPMCH_01436	GIKCHKBC_02615	JEKNJBJP_00720	LANMJPID_01453	FGACAJJE_01124	GCEHBJMK_02289	EOJEALAB_01791	FEHAHCDI_02254	CODPNJEK_01254	NGDNBCAP_01788	BOLCJEEK_01768	MGBBCLPB_02435	JCEIKKLO_01815	JKKDGEIC_01021	EEPEJOJH_01246	NNBPINMF_00908	PMGODCKH_01126	EHIDBPMP_02401	DGMLLHCP_01645	AGAKGNNJ_01014	MABIGDHL_01008	EKIJBLPN_00577	HMEKPKDB_00405	DFILABHI_00884	AMGCBKIL_00936	OIFCPMBK_00094	AILDDKPN_01553	FALKLNGJ_00670	JHKFIJKK_01863
group_4927		hypothetical protein	229	229	1	152	7501				563	563	563	OBJFHAEJ_00052	NBAFLDBC_01385	JKPFOPCL_00846	HHANDOON_01966	JCDNDFKM_00272	HJGIPANB_01501	NMNOAEFM_02786	KKBNPMCH_01432	GIKCHKBC_02611	JEKNJBJP_00716	LANMJPID_01449	FGACAJJE_01120	GCEHBJMK_02293	EOJEALAB_01787	FEHAHCDI_02258	CODPNJEK_01250	NGDNBCAP_01784	BOLCJEEK_01764	MGBBCLPB_02431	JCEIKKLO_01811	JKKDGEIC_01017	EEPEJOJH_01250	NNBPINMF_00904	PMGODCKH_01130	EHIDBPMP_02397	DGMLLHCP_01641	AGAKGNNJ_01010	MABIGDHL_01004	EKIJBLPN_00581	HMEKPKDB_00401	DFILABHI_00880	AMGCBKIL_00940	OIFCPMBK_00098	AILDDKPN_01557	FALKLNGJ_00666	JHKFIJKK_01168
group_4932		Stress response regulator gls24	229	229	1	152	7539				488	557	556	OBJFHAEJ_00068	NBAFLDBC_01368	JKPFOPCL_00829	HHANDOON_01948	JCDNDFKM_00288	HJGIPANB_01484	NMNOAEFM_02769	KKBNPMCH_01989	GIKCHKBC_02595	JEKNJBJP_00698	LANMJPID_01433	FGACAJJE_01104	GCEHBJMK_02311	EOJEALAB_01769	FEHAHCDI_02274	CODPNJEK_01232	NGDNBCAP_01768	BOLCJEEK_01746	MGBBCLPB_02413	JCEIKKLO_01795	JKKDGEIC_00999	EEPEJOJH_00288	NNBPINMF_00888	PMGODCKH_01146	EHIDBPMP_02379	DGMLLHCP_01623	AGAKGNNJ_00992	MABIGDHL_00986	EKIJBLPN_00598	HMEKPKDB_00385	DFILABHI_00863	AMGCBKIL_00957	OIFCPMBK_00116	AILDDKPN_01575	FALKLNGJ_00648	JHKFIJKK_01150
napA		Na( )/H( ) antiporter	229	229	1	152	7581				263	1151	1144	OBJFHAEJ_00082	NBAFLDBC_01354	JKPFOPCL_00815	HHANDOON_01934	JCDNDFKM_00302	HJGIPANB_01470	NMNOAEFM_02755	KKBNPMCH_00962	GIKCHKBC_02581	JEKNJBJP_00684	LANMJPID_01419	FGACAJJE_01090	GCEHBJMK_02325	EOJEALAB_01755	FEHAHCDI_02289	CODPNJEK_02179	NGDNBCAP_01753	BOLCJEEK_01732	MGBBCLPB_02399	JCEIKKLO_01780	JKKDGEIC_00985	EEPEJOJH_00276	NNBPINMF_00873	PMGODCKH_01161	EHIDBPMP_02365	DGMLLHCP_01609	AGAKGNNJ_00978	MABIGDHL_00972	EKIJBLPN_01555	HMEKPKDB_00371	DFILABHI_01623	AMGCBKIL_00973	OIFCPMBK_00130	AILDDKPN_01589	FALKLNGJ_00634	JHKFIJKK_01136
group_4939		hypothetical protein	229	229	1	152	7644				1073	1073	1073	OBJFHAEJ_00116	NBAFLDBC_01320	JKPFOPCL_00781	HHANDOON_02073	JCDNDFKM_00336	HJGIPANB_01436	NMNOAEFM_00668	KKBNPMCH_00999	GIKCHKBC_01948	JEKNJBJP_00650	LANMJPID_01385	FGACAJJE_01056	GCEHBJMK_02359	EOJEALAB_01721	FEHAHCDI_01970	CODPNJEK_01483	NGDNBCAP_00034	BOLCJEEK_01698	MGBBCLPB_02365	JCEIKKLO_01746	JKKDGEIC_00951	EEPEJOJH_00240	NNBPINMF_01518	PMGODCKH_00034	EHIDBPMP_02331	DGMLLHCP_01575	AGAKGNNJ_00944	MABIGDHL_00938	EKIJBLPN_01381	HMEKPKDB_00337	DFILABHI_00015	AMGCBKIL_01007	OIFCPMBK_00164	AILDDKPN_01623	FALKLNGJ_00600	JHKFIJKK_01102
rqcH		Rqc2 RqcH	229	229	1	152	8912				293	1706	1699	OBJFHAEJ_00161	NBAFLDBC_01263	JKPFOPCL_01410	HHANDOON_00737	JCDNDFKM_00381	HJGIPANB_01379	NMNOAEFM_00725	KKBNPMCH_01895	GIKCHKBC_02002	JEKNJBJP_01484	LANMJPID_01330	FGACAJJE_01011	GCEHBJMK_02480	EOJEALAB_01998	FEHAHCDI_02017	CODPNJEK_01436	NGDNBCAP_00081	BOLCJEEK_02029	MGBBCLPB_02319	JCEIKKLO_02543	JKKDGEIC_01697	EEPEJOJH_00184	NNBPINMF_01565	PMGODCKH_00081	EHIDBPMP_02423	DGMLLHCP_01885	AGAKGNNJ_01815	MABIGDHL_01592	EKIJBLPN_01437	HMEKPKDB_00292	DFILABHI_00071	AMGCBKIL_01062	OIFCPMBK_00211	AILDDKPN_01926	FALKLNGJ_01901	JHKFIJKK_01725
group_4953		Autolysin	229	229	1	152	8824				887	911	892	OBJFHAEJ_00214	NBAFLDBC_01208	JKPFOPCL_01355	HHANDOON_00793	JCDNDFKM_00434	HJGIPANB_01324	NMNOAEFM_00780	KKBNPMCH_01951	GIKCHKBC_02058	JEKNJBJP_01428	LANMJPID_01274	FGACAJJE_00957	GCEHBJMK_02424	EOJEALAB_02054	FEHAHCDI_00764	CODPNJEK_00819	NGDNBCAP_00137	BOLCJEEK_01973	MGBBCLPB_02263	JCEIKKLO_02485	JKKDGEIC_01641	EEPEJOJH_00345	NNBPINMF_01621	PMGODCKH_00137	EHIDBPMP_02479	DGMLLHCP_01941	AGAKGNNJ_01871	MABIGDHL_01648	EKIJBLPN_00649	HMEKPKDB_00239	DFILABHI_00947	AMGCBKIL_01118	OIFCPMBK_00268	AILDDKPN_01982	FALKLNGJ_01957	JHKFIJKK_01669
menH_2		2-succinyl-6-hydroxy-2,4-cyclohexadiene-1-carboxylate synthase	229	229	1	152	8811				935	935	935	OBJFHAEJ_00227	NBAFLDBC_01195	JKPFOPCL_01342	HHANDOON_00806	JCDNDFKM_00447	HJGIPANB_01311	NMNOAEFM_00793	KKBNPMCH_01964	GIKCHKBC_02071	JEKNJBJP_01415	LANMJPID_01261	FGACAJJE_00944	GCEHBJMK_02411	EOJEALAB_02067	FEHAHCDI_00777	CODPNJEK_00832	NGDNBCAP_00150	BOLCJEEK_01960	MGBBCLPB_02250	JCEIKKLO_02472	JKKDGEIC_01628	EEPEJOJH_00332	NNBPINMF_01634	PMGODCKH_00150	EHIDBPMP_02492	DGMLLHCP_01954	AGAKGNNJ_01884	MABIGDHL_01661	EKIJBLPN_00636	HMEKPKDB_00226	DFILABHI_00934	AMGCBKIL_01131	OIFCPMBK_00281	AILDDKPN_01995	FALKLNGJ_01970	JHKFIJKK_01656
addB		ATP-dependent helicase/deoxyribonuclease subunit B	229	229	1	152	8787				1124	3527	3512	OBJFHAEJ_00247	NBAFLDBC_01007	JKPFOPCL_02423	HHANDOON_00828	JCDNDFKM_00467	HJGIPANB_01290	NMNOAEFM_02102	KKBNPMCH_01533	GIKCHKBC_02092	JEKNJBJP_01115	LANMJPID_01142	FGACAJJE_00924	GCEHBJMK_01675	EOJEALAB_01963	FEHAHCDI_01699	CODPNJEK_02030	NGDNBCAP_01200	BOLCJEEK_01831	MGBBCLPB_01377	JCEIKKLO_01586	JKKDGEIC_01887	EEPEJOJH_00312	NNBPINMF_01420	PMGODCKH_01464	EHIDBPMP_01723	DGMLLHCP_01832	AGAKGNNJ_01789	MABIGDHL_01923	EKIJBLPN_00615	HMEKPKDB_00206	DFILABHI_00913	AMGCBKIL_01151	OIFCPMBK_01880	AILDDKPN_01909	FALKLNGJ_01838	JHKFIJKK_01783
brnQ_1		Branched-chain amino acid transport system 2 carrier protein	229	229	1	152	9675				329	1379	1374	OBJFHAEJ_00284	NBAFLDBC_02303	JKPFOPCL_00435	HHANDOON_00097	JCDNDFKM_01088	HJGIPANB_00883	NMNOAEFM_01744	KKBNPMCH_00203	GIKCHKBC_01510	JEKNJBJP_02233	LANMJPID_00857	FGACAJJE_02784	GCEHBJMK_00019	EOJEALAB_01247	FEHAHCDI_00656	CODPNJEK_01080	NGDNBCAP_02212	BOLCJEEK_02178	MGBBCLPB_01878	JCEIKKLO_00009	JKKDGEIC_01054	EEPEJOJH_01538	NNBPINMF_02220	PMGODCKH_00315	EHIDBPMP_01181	DGMLLHCP_01086	AGAKGNNJ_00535	MABIGDHL_01123	EKIJBLPN_00720	HMEKPKDB_00866	DFILABHI_00716	AMGCBKIL_00060	OIFCPMBK_02628	AILDDKPN_00661	FALKLNGJ_00800	JHKFIJKK_01345
gpsA_1		Glycerol-3-phosphate dehydrogenase [NAD(P) ]	229	229	1	152	9716				1013	1025	1024	OBJFHAEJ_00317	NBAFLDBC_02270	JKPFOPCL_00468	HHANDOON_00133	JCDNDFKM_01055	HJGIPANB_00850	NMNOAEFM_02294	KKBNPMCH_00232	GIKCHKBC_01479	JEKNJBJP_02200	LANMJPID_00886	FGACAJJE_02751	GCEHBJMK_00052	EOJEALAB_01280	FEHAHCDI_01231	CODPNJEK_01106	NGDNBCAP_02183	BOLCJEEK_02145	MGBBCLPB_01908	JCEIKKLO_00044	JKKDGEIC_01087	EEPEJOJH_01509	NNBPINMF_02249	PMGODCKH_00286	EHIDBPMP_01148	DGMLLHCP_01119	AGAKGNNJ_00502	MABIGDHL_01156	EKIJBLPN_00749	HMEKPKDB_02302	DFILABHI_00745	AMGCBKIL_00089	OIFCPMBK_02664	AILDDKPN_00628	FALKLNGJ_00833	JHKFIJKK_01312
ptcB_1		PTS system galactose-specific EIIB component	229	229	1	152	9743				206	320	318	OBJFHAEJ_00340	NBAFLDBC_02248	JKPFOPCL_00490	HHANDOON_00156	JCDNDFKM_01032	HJGIPANB_00828	NMNOAEFM_02316	KKBNPMCH_00254	GIKCHKBC_01457	JEKNJBJP_02178	LANMJPID_00909	FGACAJJE_02728	GCEHBJMK_00074	EOJEALAB_01302	FEHAHCDI_01209	CODPNJEK_01130	NGDNBCAP_02161	BOLCJEEK_02123	MGBBCLPB_01930	JCEIKKLO_00066	JKKDGEIC_01109	EEPEJOJH_01487	NNBPINMF_02271	PMGODCKH_00264	EHIDBPMP_01126	DGMLLHCP_01141	AGAKGNNJ_00480	MABIGDHL_01436	EKIJBLPN_00771	HMEKPKDB_02279	DFILABHI_01861	AMGCBKIL_00111	OIFCPMBK_02685	AILDDKPN_00606	FALKLNGJ_00855	JHKFIJKK_01290
ywlC		Threonylcarbamoyl-AMP synthase	229	229	1	152	1542				1025	1025	1025	OBJFHAEJ_00376	NBAFLDBC_01904	JKPFOPCL_01135	HHANDOON_00549	JCDNDFKM_01365	HJGIPANB_02209	NMNOAEFM_01402	KKBNPMCH_02612	GIKCHKBC_01054	JEKNJBJP_01392	LANMJPID_00636	FGACAJJE_01819	GCEHBJMK_01157	EOJEALAB_00694	FEHAHCDI_01097	CODPNJEK_02195	NGDNBCAP_00309	BOLCJEEK_00297	MGBBCLPB_00422	JCEIKKLO_01069	JKKDGEIC_00455	EEPEJOJH_01938	NNBPINMF_00328	PMGODCKH_01293	EHIDBPMP_00834	DGMLLHCP_00497	AGAKGNNJ_01777	MABIGDHL_00843	EKIJBLPN_02495	HMEKPKDB_00767	DFILABHI_01914	AMGCBKIL_00545	OIFCPMBK_00667	AILDDKPN_00464	FALKLNGJ_01300	JHKFIJKK_00812
mtlF_1		Mannitol-specific phosphotransferase enzyme IIA component	229	229	1	152	1522				293	437	435	OBJFHAEJ_00391	NBAFLDBC_01891	JKPFOPCL_01148	HHANDOON_00562	JCDNDFKM_01350	HJGIPANB_02222	NMNOAEFM_01389	KKBNPMCH_02599	GIKCHKBC_01041	JEKNJBJP_01378	LANMJPID_00650	FGACAJJE_01834	GCEHBJMK_01171	EOJEALAB_00680	FEHAHCDI_01083	CODPNJEK_02231	NGDNBCAP_00323	BOLCJEEK_00283	MGBBCLPB_00408	JCEIKKLO_01055	JKKDGEIC_00441	EEPEJOJH_01924	NNBPINMF_00314	PMGODCKH_01307	EHIDBPMP_00820	DGMLLHCP_00511	AGAKGNNJ_01763	MABIGDHL_00829	EKIJBLPN_02508	HMEKPKDB_00752	DFILABHI_01927	AMGCBKIL_00558	OIFCPMBK_00681	AILDDKPN_00478	FALKLNGJ_01314	JHKFIJKK_00798
pgl		6-phosphogluconolactonase	229	229	1	152	1499				1022	1022	1022	OBJFHAEJ_00409	NBAFLDBC_01873	JKPFOPCL_01166	HHANDOON_00579	JCDNDFKM_01333	HJGIPANB_02240	NMNOAEFM_01371	KKBNPMCH_02582	GIKCHKBC_00028	JEKNJBJP_01360	LANMJPID_00667	FGACAJJE_01851	GCEHBJMK_01189	EOJEALAB_00662	FEHAHCDI_01065	CODPNJEK_02305	NGDNBCAP_00341	BOLCJEEK_00265	MGBBCLPB_00391	JCEIKKLO_01038	JKKDGEIC_00423	EEPEJOJH_01907	NNBPINMF_00296	PMGODCKH_01325	EHIDBPMP_00802	DGMLLHCP_00529	AGAKGNNJ_00715	MABIGDHL_00811	EKIJBLPN_02526	HMEKPKDB_00735	DFILABHI_00272	AMGCBKIL_01878	OIFCPMBK_00698	AILDDKPN_00496	FALKLNGJ_01332	JHKFIJKK_00780
group_4981		hypothetical protein	229	229	1	152	1495				311	1859	1852	OBJFHAEJ_00412	NBAFLDBC_01870	JKPFOPCL_01169	HHANDOON_00582	JCDNDFKM_01330	HJGIPANB_02243	NMNOAEFM_01368	KKBNPMCH_02579	GIKCHKBC_00031	JEKNJBJP_01357	LANMJPID_00670	FGACAJJE_01854	GCEHBJMK_01192	EOJEALAB_00659	FEHAHCDI_01062	CODPNJEK_02302	NGDNBCAP_00344	BOLCJEEK_00262	MGBBCLPB_00388	JCEIKKLO_01035	JKKDGEIC_00420	EEPEJOJH_01904	NNBPINMF_00293	PMGODCKH_01328	EHIDBPMP_00799	DGMLLHCP_00532	AGAKGNNJ_00718	MABIGDHL_00808	EKIJBLPN_02529	HMEKPKDB_00732	DFILABHI_00269	AMGCBKIL_01881	OIFCPMBK_00701	AILDDKPN_00499	FALKLNGJ_01335	JHKFIJKK_00777
ghrB_1		Glyoxylate/hydroxypyruvate reductase B	229	229	1	152	1494				680	1160	1156	OBJFHAEJ_00413	NBAFLDBC_01869	JKPFOPCL_01170	HHANDOON_00583	JCDNDFKM_01329	HJGIPANB_02244	NMNOAEFM_01367	KKBNPMCH_02578	GIKCHKBC_00032	JEKNJBJP_01356	LANMJPID_00671	FGACAJJE_01855	GCEHBJMK_01193	EOJEALAB_00658	FEHAHCDI_01061	CODPNJEK_02301	NGDNBCAP_00345	BOLCJEEK_00261	MGBBCLPB_00387	JCEIKKLO_01034	JKKDGEIC_00419	EEPEJOJH_01903	NNBPINMF_00292	PMGODCKH_00722	EHIDBPMP_00798	DGMLLHCP_00533	AGAKGNNJ_00719	MABIGDHL_00807	EKIJBLPN_02530	HMEKPKDB_00731	DFILABHI_00268	AMGCBKIL_01882	OIFCPMBK_00702	AILDDKPN_00500	FALKLNGJ_01336	JHKFIJKK_00776
sgbE		L-ribulose-5-phosphate 4-epimerase SgbE	229	229	1	152	1492				698	698	698	OBJFHAEJ_00415	NBAFLDBC_01867	JKPFOPCL_01172	HHANDOON_00585	JCDNDFKM_01327	HJGIPANB_02246	NMNOAEFM_01365	KKBNPMCH_02576	GIKCHKBC_00034	JEKNJBJP_01354	LANMJPID_00674	FGACAJJE_01857	GCEHBJMK_01195	EOJEALAB_00656	FEHAHCDI_01059	CODPNJEK_02299	NGDNBCAP_00347	BOLCJEEK_00259	MGBBCLPB_00385	JCEIKKLO_01032	JKKDGEIC_00417	EEPEJOJH_01901	NNBPINMF_00290	PMGODCKH_00724	EHIDBPMP_00796	DGMLLHCP_00535	AGAKGNNJ_00721	MABIGDHL_00805	EKIJBLPN_02532	HMEKPKDB_00729	DFILABHI_00266	AMGCBKIL_01884	OIFCPMBK_00704	AILDDKPN_00502	FALKLNGJ_01594	JHKFIJKK_00774
fpgS		Folylpolyglutamate synthase	229	229	1	152	1667				1313	1469	1430	OBJFHAEJ_00470	NBAFLDBC_00133	JKPFOPCL_01697	HHANDOON_00941	JCDNDFKM_01906	HJGIPANB_02094	NMNOAEFM_00433	KKBNPMCH_01277	GIKCHKBC_01154	JEKNJBJP_00530	LANMJPID_01084	FGACAJJE_02427	GCEHBJMK_01443	EOJEALAB_01604	FEHAHCDI_01293	CODPNJEK_01614	NGDNBCAP_00297	BOLCJEEK_01837	MGBBCLPB_00021	JCEIKKLO_01129	JKKDGEIC_01603	EEPEJOJH_02132	NNBPINMF_00210	PMGODCKH_00403	EHIDBPMP_01476	DGMLLHCP_01743	AGAKGNNJ_01613	MABIGDHL_01562	EKIJBLPN_00551	HMEKPKDB_01258	DFILABHI_00650	AMGCBKIL_01450	OIFCPMBK_00853	AILDDKPN_01707	FALKLNGJ_01591	JHKFIJKK_01584
glpQ		Glycerophosphodiester phosphodiesterase	229	229	1	152	1745				737	737	737	OBJFHAEJ_00482	NBAFLDBC_00121	JKPFOPCL_01685	HHANDOON_00929	JCDNDFKM_01894	HJGIPANB_02082	NMNOAEFM_00421	KKBNPMCH_01265	GIKCHKBC_01166	JEKNJBJP_00541	LANMJPID_01073	FGACAJJE_02439	GCEHBJMK_01432	EOJEALAB_01615	FEHAHCDI_01281	CODPNJEK_01670	NGDNBCAP_00285	BOLCJEEK_01848	MGBBCLPB_00033	JCEIKKLO_01141	JKKDGEIC_01592	EEPEJOJH_02120	NNBPINMF_00222	PMGODCKH_00391	EHIDBPMP_01487	DGMLLHCP_01754	AGAKGNNJ_01624	MABIGDHL_01573	EKIJBLPN_00539	HMEKPKDB_01246	DFILABHI_00662	AMGCBKIL_01462	OIFCPMBK_00865	AILDDKPN_01696	FALKLNGJ_01580	JHKFIJKK_01573
group_4991		hypothetical protein	229	229	1	152	1776				365	374	365	OBJFHAEJ_00505	NBAFLDBC_00100	JKPFOPCL_01664	HHANDOON_00901	JCDNDFKM_01871	HJGIPANB_02061	NMNOAEFM_00400	KKBNPMCH_02768	GIKCHKBC_02566	JEKNJBJP_00742	LANMJPID_02159	FGACAJJE_02462	GCEHBJMK_01228	EOJEALAB_01372	FEHAHCDI_01253	CODPNJEK_01652	NGDNBCAP_00257	BOLCJEEK_01442	MGBBCLPB_00070	JCEIKKLO_00778	JKKDGEIC_01179	EEPEJOJH_02101	NNBPINMF_00250	PMGODCKH_00363	EHIDBPMP_01213	DGMLLHCP_00916	AGAKGNNJ_00754	MABIGDHL_01265	EKIJBLPN_00522	HMEKPKDB_01223	DFILABHI_00679	AMGCBKIL_01482	OIFCPMBK_00885	AILDDKPN_00694	FALKLNGJ_01517	JHKFIJKK_01404
group_4992		Nucleoid-associated protein	229	229	1	152	1784				314	314	314	OBJFHAEJ_00513	NBAFLDBC_00092	JKPFOPCL_01656	HHANDOON_00893	JCDNDFKM_01863	HJGIPANB_02053	NMNOAEFM_00392	KKBNPMCH_02760	GIKCHKBC_02558	JEKNJBJP_00750	LANMJPID_02167	FGACAJJE_02470	GCEHBJMK_01236	EOJEALAB_01364	FEHAHCDI_01245	CODPNJEK_00005	NGDNBCAP_00249	BOLCJEEK_01450	MGBBCLPB_00078	JCEIKKLO_00786	JKKDGEIC_01171	EEPEJOJH_02093	NNBPINMF_00258	PMGODCKH_00355	EHIDBPMP_01221	DGMLLHCP_00908	AGAKGNNJ_00762	MABIGDHL_01273	EKIJBLPN_00514	HMEKPKDB_01215	DFILABHI_00687	AMGCBKIL_01490	OIFCPMBK_00893	AILDDKPN_00702	FALKLNGJ_01509	JHKFIJKK_01396
group_4994		hypothetical protein	229	229	1	152	1804				1082	1205	1204	OBJFHAEJ_00528	NBAFLDBC_02355	JKPFOPCL_01559	HHANDOON_00878	JCDNDFKM_01848	HJGIPANB_02037	NMNOAEFM_01049	KKBNPMCH_02745	GIKCHKBC_02543	JEKNJBJP_00765	LANMJPID_02182	FGACAJJE_02485	GCEHBJMK_01251	EOJEALAB_01349	FEHAHCDI_01401	CODPNJEK_00020	NGDNBCAP_02114	BOLCJEEK_01465	MGBBCLPB_00093	JCEIKKLO_00801	JKKDGEIC_01156	EEPEJOJH_02078	NNBPINMF_02177	PMGODCKH_02045	EHIDBPMP_01236	DGMLLHCP_00893	AGAKGNNJ_00777	MABIGDHL_01288	EKIJBLPN_01828	HMEKPKDB_01200	DFILABHI_00750	AMGCBKIL_01505	OIFCPMBK_01678	AILDDKPN_00717	FALKLNGJ_01494	JHKFIJKK_01381
group_4998		hypothetical protein	229	229	1	152	6666				251	251	251	OBJFHAEJ_00573	NBAFLDBC_02552	JKPFOPCL_02393	HHANDOON_00017	JCDNDFKM_01690	HJGIPANB_00958	NMNOAEFM_02015	KKBNPMCH_02174	GIKCHKBC_01566	JEKNJBJP_02033	LANMJPID_00773	FGACAJJE_00390	GCEHBJMK_01143	EOJEALAB_00523	FEHAHCDI_00457	CODPNJEK_01530	NGDNBCAP_00405	BOLCJEEK_01900	MGBBCLPB_00673	JCEIKKLO_01266	JKKDGEIC_00759	EEPEJOJH_01619	NNBPINMF_02582	PMGODCKH_00530	EHIDBPMP_00770	DGMLLHCP_01479	AGAKGNNJ_01469	MABIGDHL_00389	EKIJBLPN_01008	HMEKPKDB_02339	DFILABHI_01244	AMGCBKIL_00652	OIFCPMBK_02480	AILDDKPN_01533	FALKLNGJ_00474	JHKFIJKK_00610
copY		Transcriptional repressor CopY	229	229	1	152	6604				440	440	440	OBJFHAEJ_00600	NBAFLDBC_02349	JKPFOPCL_00389	HHANDOON_00045	JCDNDFKM_01663	HJGIPANB_00929	NMNOAEFM_02215	KKBNPMCH_02201	GIKCHKBC_01539	JEKNJBJP_02061	LANMJPID_00801	FGACAJJE_00418	GCEHBJMK_01115	EOJEALAB_00551	FEHAHCDI_00430	CODPNJEK_01394	NGDNBCAP_00378	BOLCJEEK_01558	MGBBCLPB_00645	JCEIKKLO_01239	JKKDGEIC_00787	EEPEJOJH_01591	NNBPINMF_02609	PMGODCKH_00503	EHIDBPMP_00742	DGMLLHCP_01287	AGAKGNNJ_01290	MABIGDHL_00417	EKIJBLPN_01036	HMEKPKDB_02366	DFILABHI_01272	AMGCBKIL_00624	OIFCPMBK_02452	AILDDKPN_01505	FALKLNGJ_00446	JHKFIJKK_00638
rlmN		putative dual-specificity RNA methyltransferase RlmN	229	229	1	152	1565				650	1067	1065	OBJFHAEJ_00642	NBAFLDBC_01920	JKPFOPCL_01730	HHANDOON_00534	JCDNDFKM_01382	HJGIPANB_02193	NMNOAEFM_01418	KKBNPMCH_02627	GIKCHKBC_01069	JEKNJBJP_02279	LANMJPID_00258	FGACAJJE_01801	GCEHBJMK_01734	EOJEALAB_02116	FEHAHCDI_01441	CODPNJEK_02457	NGDNBCAP_01187	BOLCJEEK_01931	MGBBCLPB_00838	JCEIKKLO_00936	JKKDGEIC_02014	EEPEJOJH_00479	NNBPINMF_01387	PMGODCKH_01417	EHIDBPMP_01787	DGMLLHCP_01871	AGAKGNNJ_01956	MABIGDHL_02121	EKIJBLPN_01326	HMEKPKDB_02695	DFILABHI_01133	AMGCBKIL_00530	OIFCPMBK_00530	AILDDKPN_02036	FALKLNGJ_01999	JHKFIJKK_01859
folT		Folate transporter FolT	229	229	1	152	1587				335	536	535	OBJFHAEJ_00663	NBAFLDBC_01942	JKPFOPCL_01752	HHANDOON_02250	JCDNDFKM_01403	HJGIPANB_02171	NMNOAEFM_01440	KKBNPMCH_02649	GIKCHKBC_01090	JEKNJBJP_00566	LANMJPID_00236	FGACAJJE_01780	GCEHBJMK_00837	EOJEALAB_00469	FEHAHCDI_01317	CODPNJEK_02435	NGDNBCAP_01563	BOLCJEEK_00165	MGBBCLPB_00816	JCEIKKLO_00914	JKKDGEIC_00171	EEPEJOJH_00501	NNBPINMF_00658	PMGODCKH_01445	EHIDBPMP_00529	DGMLLHCP_00249	AGAKGNNJ_00158	MABIGDHL_01501	EKIJBLPN_01348	HMEKPKDB_02674	DFILABHI_01111	AMGCBKIL_00508	OIFCPMBK_00552	AILDDKPN_01299	FALKLNGJ_00984	JHKFIJKK_01596
gtaB_2		UTP--glucose-1-phosphate uridylyltransferase	229	229	1	152	1607				881	881	881	OBJFHAEJ_00679	NBAFLDBC_01959	JKPFOPCL_01769	HHANDOON_02232	JCDNDFKM_01419	HJGIPANB_02154	NMNOAEFM_01457	KKBNPMCH_01494	GIKCHKBC_01107	JEKNJBJP_00583	LANMJPID_00218	FGACAJJE_01764	GCEHBJMK_00820	EOJEALAB_00486	FEHAHCDI_01335	CODPNJEK_02418	NGDNBCAP_01545	BOLCJEEK_00148	MGBBCLPB_00799	JCEIKKLO_01197	JKKDGEIC_00154	EEPEJOJH_00518	NNBPINMF_00640	PMGODCKH_01427	EHIDBPMP_00546	DGMLLHCP_00266	AGAKGNNJ_00175	MABIGDHL_01484	EKIJBLPN_01365	HMEKPKDB_02658	DFILABHI_01094	AMGCBKIL_00492	OIFCPMBK_00570	AILDDKPN_01316	FALKLNGJ_00967	JHKFIJKK_01492
group_5015		hypothetical protein	229	229	1	152	8646				377	377	377	OBJFHAEJ_00740	NBAFLDBC_00352	JKPFOPCL_02014	HHANDOON_01282	JCDNDFKM_02161	HJGIPANB_01601	NMNOAEFM_02612	KKBNPMCH_00611	GIKCHKBC_02164	JEKNJBJP_00203	LANMJPID_00130	FGACAJJE_00852	GCEHBJMK_00427	EOJEALAB_02389	FEHAHCDI_00214	CODPNJEK_00384	NGDNBCAP_00763	BOLCJEEK_00362	MGBBCLPB_00291	JCEIKKLO_00303	JKKDGEIC_00485	EEPEJOJH_00418	NNBPINMF_00502	PMGODCKH_00444	EHIDBPMP_00271	DGMLLHCP_02316	AGAKGNNJ_00228	MABIGDHL_02422	EKIJBLPN_00209	HMEKPKDB_00133	DFILABHI_02304	AMGCBKIL_02549	OIFCPMBK_01362	AILDDKPN_02096	FALKLNGJ_02387	JHKFIJKK_02540
purS		Phosphoribosylformylglycinamidine synthase subunit PurS	229	229	1	152	8648				254	254	254	OBJFHAEJ_00742	NBAFLDBC_00350	JKPFOPCL_02016	HHANDOON_01280	JCDNDFKM_02163	HJGIPANB_01599	NMNOAEFM_02614	KKBNPMCH_00609	GIKCHKBC_02162	JEKNJBJP_00201	LANMJPID_00132	FGACAJJE_00854	GCEHBJMK_00425	EOJEALAB_02387	FEHAHCDI_00216	CODPNJEK_00386	NGDNBCAP_00765	BOLCJEEK_00360	MGBBCLPB_00293	JCEIKKLO_00305	JKKDGEIC_00487	EEPEJOJH_00420	NNBPINMF_00504	PMGODCKH_00446	EHIDBPMP_00273	DGMLLHCP_02318	AGAKGNNJ_00230	MABIGDHL_02420	EKIJBLPN_00211	HMEKPKDB_00135	DFILABHI_02302	AMGCBKIL_02547	OIFCPMBK_01360	AILDDKPN_02098	FALKLNGJ_02389	JHKFIJKK_02542
purD		Phosphoribosylamine--glycine ligase	229	229	1	152	8655				1274	1274	1274	OBJFHAEJ_00749	NBAFLDBC_00343	JKPFOPCL_02023	HHANDOON_01273	JCDNDFKM_02170	HJGIPANB_01592	NMNOAEFM_02621	KKBNPMCH_00602	GIKCHKBC_02155	JEKNJBJP_00194	LANMJPID_00139	FGACAJJE_00861	GCEHBJMK_00418	EOJEALAB_02380	FEHAHCDI_00223	CODPNJEK_00393	NGDNBCAP_00772	BOLCJEEK_00353	MGBBCLPB_00300	JCEIKKLO_00312	JKKDGEIC_00494	EEPEJOJH_00427	NNBPINMF_00511	PMGODCKH_00453	EHIDBPMP_00280	DGMLLHCP_02325	AGAKGNNJ_00237	MABIGDHL_02413	EKIJBLPN_00218	HMEKPKDB_00142	DFILABHI_02295	AMGCBKIL_02540	OIFCPMBK_01353	AILDDKPN_02105	FALKLNGJ_02396	JHKFIJKK_02549
group_5024		hypothetical protein	229	229	1	152	8683				1124	1124	1124	OBJFHAEJ_00770	NBAFLDBC_00321	JKPFOPCL_02045	HHANDOON_01251	JCDNDFKM_02191	HJGIPANB_01570	NMNOAEFM_02643	KKBNPMCH_00579	GIKCHKBC_02133	JEKNJBJP_00171	LANMJPID_00161	FGACAJJE_00882	GCEHBJMK_00395	EOJEALAB_02357	FEHAHCDI_00245	CODPNJEK_00415	NGDNBCAP_00794	BOLCJEEK_00330	MGBBCLPB_00322	JCEIKKLO_00338	JKKDGEIC_00517	EEPEJOJH_00447	NNBPINMF_00533	PMGODCKH_00475	EHIDBPMP_00303	DGMLLHCP_02348	AGAKGNNJ_00260	MABIGDHL_02390	EKIJBLPN_00240	HMEKPKDB_00163	DFILABHI_02273	AMGCBKIL_02518	OIFCPMBK_01330	AILDDKPN_02128	FALKLNGJ_02419	JHKFIJKK_02572
tagU_3		Polyisoprenyl-teichoic acid--peptidoglycan teichoic acid transferase TagU	229	229	1	152	12113				1004	1226	1224	OBJFHAEJ_00791	NBAFLDBC_02533	JKPFOPCL_02000	HHANDOON_01361	JCDNDFKM_02362	HJGIPANB_01859	NMNOAEFM_01301	KKBNPMCH_00891	GIKCHKBC_02422	JEKNJBJP_01787	LANMJPID_02295	FGACAJJE_01992	GCEHBJMK_00349	EOJEALAB_01662	FEHAHCDI_02384	CODPNJEK_00133	NGDNBCAP_02000	BOLCJEEK_00405	MGBBCLPB_00208	JCEIKKLO_01567	JKKDGEIC_01571	EEPEJOJH_00819	NNBPINMF_02063	PMGODCKH_02159	EHIDBPMP_01749	DGMLLHCP_00428	AGAKGNNJ_02318	MABIGDHL_02232	EKIJBLPN_02324	HMEKPKDB_00436	DFILABHI_02073	AMGCBKIL_00813	OIFCPMBK_01660	AILDDKPN_01738	FALKLNGJ_02342	JHKFIJKK_02455
pbuO		Guanine/hypoxanthine permease PbuO	229	229	1	152	12034				1142	1544	1436	OBJFHAEJ_00844	NBAFLDBC_00432	JKPFOPCL_02139	HHANDOON_01865	JCDNDFKM_02309	HJGIPANB_01808	NMNOAEFM_02173	KKBNPMCH_01193	GIKCHKBC_02372	JEKNJBJP_01837	LANMJPID_00540	FGACAJJE_01939	GCEHBJMK_00299	EOJEALAB_00905	FEHAHCDI_00695	CODPNJEK_01898	NGDNBCAP_01079	BOLCJEEK_00455	MGBBCLPB_00257	JCEIKKLO_00624	JKKDGEIC_00902	EEPEJOJH_00770	NNBPINMF_00597	PMGODCKH_00952	EHIDBPMP_01084	DGMLLHCP_00478	AGAKGNNJ_02268	MABIGDHL_02182	EKIJBLPN_02374	HMEKPKDB_00489	DFILABHI_02123	AMGCBKIL_01428	OIFCPMBK_00911	AILDDKPN_00307	FALKLNGJ_02292	JHKFIJKK_02505
dapX		putative N-acetyl-LL-diaminopimelate aminotransferase	229	229	1	152	5770				1169	1169	1169	OBJFHAEJ_00871	NBAFLDBC_02720	JKPFOPCL_00906	HHANDOON_00411	JCDNDFKM_00709	HJGIPANB_00511	NMNOAEFM_01187	KKBNPMCH_02444	GIKCHKBC_00962	JEKNJBJP_02109	LANMJPID_02457	FGACAJJE_00686	GCEHBJMK_02260	EOJEALAB_01210	FEHAHCDI_00905	CODPNJEK_00909	NGDNBCAP_01302	BOLCJEEK_01222	MGBBCLPB_00447	JCEIKKLO_00742	JKKDGEIC_02496	EEPEJOJH_02426	NNBPINMF_02398	PMGODCKH_00796	EHIDBPMP_02276	DGMLLHCP_00390	AGAKGNNJ_00649	MABIGDHL_01836	EKIJBLPN_00845	HMEKPKDB_02164	DFILABHI_01075	AMGCBKIL_02250	OIFCPMBK_01910	AILDDKPN_00186	FALKLNGJ_00312	JHKFIJKK_01900
group_5037		hypothetical protein	229	229	1	152	5772				443	668	667	OBJFHAEJ_00873	NBAFLDBC_02722	JKPFOPCL_00908	HHANDOON_00413	JCDNDFKM_00711	HJGIPANB_00513	NMNOAEFM_01189	KKBNPMCH_02446	GIKCHKBC_00964	JEKNJBJP_02111	LANMJPID_02459	FGACAJJE_00688	GCEHBJMK_02258	EOJEALAB_01208	FEHAHCDI_00907	CODPNJEK_00911	NGDNBCAP_01304	BOLCJEEK_01220	MGBBCLPB_00449	JCEIKKLO_00744	JKKDGEIC_02494	EEPEJOJH_02428	NNBPINMF_02396	PMGODCKH_00798	EHIDBPMP_02274	DGMLLHCP_00388	AGAKGNNJ_00651	MABIGDHL_01838	EKIJBLPN_00847	HMEKPKDB_02162	DFILABHI_01073	AMGCBKIL_02248	OIFCPMBK_01908	AILDDKPN_00184	FALKLNGJ_00310	JHKFIJKK_01902
murJ_2		Lipid II flippase MurJ	229	229	1	152	3276				722	1646	1641	OBJFHAEJ_00938	NBAFLDBC_00275	JKPFOPCL_01910	HHANDOON_01418	JCDNDFKM_02406	HJGIPANB_02430	NMNOAEFM_00927	KKBNPMCH_00840	GIKCHKBC_00767	JEKNJBJP_01044	LANMJPID_00435	FGACAJJE_00243	GCEHBJMK_00750	EOJEALAB_00403	FEHAHCDI_00850	CODPNJEK_01185	NGDNBCAP_01129	BOLCJEEK_02549	MGBBCLPB_00931	JCEIKKLO_00722	JKKDGEIC_02553	EEPEJOJH_00735	NNBPINMF_00701	PMGODCKH_01164	EHIDBPMP_00469	DGMLLHCP_00594	AGAKGNNJ_00594	MABIGDHL_00495	EKIJBLPN_01987	HMEKPKDB_00536	DFILABHI_01982	AMGCBKIL_00584	OIFCPMBK_00484	AILDDKPN_02458	FALKLNGJ_00368	JHKFIJKK_00709
potB		Spermidine/putrescine transport system permease protein PotB	229	229	1	152	10581				485	806	804	OBJFHAEJ_00987	NBAFLDBC_00605	JKPFOPCL_01312	HHANDOON_02145	JCDNDFKM_00917	HJGIPANB_00714	NMNOAEFM_00487	KKBNPMCH_00718	GIKCHKBC_01334	JEKNJBJP_02366	LANMJPID_00401	FGACAJJE_00349	GCEHBJMK_01021	EOJEALAB_01651	FEHAHCDI_00347	CODPNJEK_00259	NGDNBCAP_00233	BOLCJEEK_01425	MGBBCLPB_01360	JCEIKKLO_01915	JKKDGEIC_00283	EEPEJOJH_01285	NNBPINMF_00342	PMGODCKH_00718	EHIDBPMP_00649	DGMLLHCP_00729	AGAKGNNJ_01375	MABIGDHL_00222	EKIJBLPN_01834	HMEKPKDB_01025	DFILABHI_01940	AMGCBKIL_00221	OIFCPMBK_02601	AILDDKPN_00839	FALKLNGJ_00889	JHKFIJKK_00542
yheS		putative ABC transporter ATP-binding protein YheS	229	229	1	152	10536				1799	1934	1933	OBJFHAEJ_00993	NBAFLDBC_00594	JKPFOPCL_01323	HHANDOON_02140	JCDNDFKM_00923	HJGIPANB_00725	NMNOAEFM_00476	KKBNPMCH_01820	GIKCHKBC_01352	JEKNJBJP_00227	LANMJPID_01035	FGACAJJE_01676	GCEHBJMK_00529	EOJEALAB_02413	FEHAHCDI_02555	CODPNJEK_02378	NGDNBCAP_00822	BOLCJEEK_02508	MGBBCLPB_01748	JCEIKKLO_01481	JKKDGEIC_02219	EEPEJOJH_01171	NNBPINMF_01046	PMGODCKH_00233	EHIDBPMP_00644	DGMLLHCP_01253	AGAKGNNJ_01256	MABIGDHL_00139	EKIJBLPN_01981	HMEKPKDB_01357	DFILABHI_01964	AMGCBKIL_00216	OIFCPMBK_01547	AILDDKPN_02411	FALKLNGJ_01447	JHKFIJKK_00217
group_5055		hypothetical protein	229	229	1	152	10522				479	506	479	OBJFHAEJ_00999	NBAFLDBC_00588	JKPFOPCL_01329	HHANDOON_00253	JCDNDFKM_00929	HJGIPANB_00731	NMNOAEFM_00470	KKBNPMCH_01827	GIKCHKBC_01359	JEKNJBJP_00235	LANMJPID_01042	FGACAJJE_00560	GCEHBJMK_00521	EOJEALAB_02421	FEHAHCDI_02563	CODPNJEK_01625	NGDNBCAP_00830	BOLCJEEK_02500	MGBBCLPB_01742	JCEIKKLO_01474	JKKDGEIC_02227	EEPEJOJH_01164	NNBPINMF_01054	PMGODCKH_00225	EHIDBPMP_00636	DGMLLHCP_01245	AGAKGNNJ_01248	MABIGDHL_00147	EKIJBLPN_01975	HMEKPKDB_01363	DFILABHI_01970	AMGCBKIL_00209	OIFCPMBK_01554	AILDDKPN_02403	FALKLNGJ_01439	JHKFIJKK_00209
cycA_2		D-serine/D-alanine/glycine transporter	229	229	1	152	4126				296	1349	1340	OBJFHAEJ_01034	NBAFLDBC_01612	JKPFOPCL_02123	HHANDOON_02339	JCDNDFKM_00485	HJGIPANB_00168	NMNOAEFM_00117	KKBNPMCH_00383	GIKCHKBC_00846	JEKNJBJP_00260	LANMJPID_01801	FGACAJJE_00205	GCEHBJMK_00858	EOJEALAB_00861	FEHAHCDI_00097	CODPNJEK_00788	NGDNBCAP_02425	BOLCJEEK_00945	MGBBCLPB_01030	JCEIKKLO_00142	JKKDGEIC_00865	EEPEJOJH_02556	NNBPINMF_00097	PMGODCKH_02300	EHIDBPMP_02174	DGMLLHCP_01291	AGAKGNNJ_01326	MABIGDHL_01162	EKIJBLPN_01212	HMEKPKDB_01601	DFILABHI_01279	AMGCBKIL_01208	OIFCPMBK_01159	AILDDKPN_02329	FALKLNGJ_02590	JHKFIJKK_00979
group_5057		hypothetical protein	229	229	1	152	4131				296	296	296	OBJFHAEJ_01038	NBAFLDBC_01608	JKPFOPCL_02119	HHANDOON_02343	JCDNDFKM_00489	HJGIPANB_00172	NMNOAEFM_00113	KKBNPMCH_00387	GIKCHKBC_00850	JEKNJBJP_00264	LANMJPID_01797	FGACAJJE_00201	GCEHBJMK_00862	EOJEALAB_00857	FEHAHCDI_00093	CODPNJEK_00792	NGDNBCAP_02421	BOLCJEEK_00941	MGBBCLPB_01034	JCEIKKLO_00146	JKKDGEIC_00861	EEPEJOJH_02560	NNBPINMF_00093	PMGODCKH_02304	EHIDBPMP_02170	DGMLLHCP_01295	AGAKGNNJ_01330	MABIGDHL_01166	EKIJBLPN_01208	HMEKPKDB_01597	DFILABHI_01283	AMGCBKIL_01212	OIFCPMBK_01155	AILDDKPN_02325	FALKLNGJ_02586	JHKFIJKK_00975
rsuA		Ribosomal small subunit pseudouridine synthase A	229	229	1	152	4151				494	716	715	OBJFHAEJ_01053	NBAFLDBC_01594	JKPFOPCL_02105	HHANDOON_02359	JCDNDFKM_00504	HJGIPANB_00186	NMNOAEFM_00099	KKBNPMCH_00401	GIKCHKBC_00865	JEKNJBJP_00280	LANMJPID_01783	FGACAJJE_00187	GCEHBJMK_00878	EOJEALAB_00841	FEHAHCDI_00078	CODPNJEK_01751	NGDNBCAP_02406	BOLCJEEK_00925	MGBBCLPB_01049	JCEIKKLO_00160	JKKDGEIC_00845	EEPEJOJH_02575	NNBPINMF_00078	PMGODCKH_02319	EHIDBPMP_02154	DGMLLHCP_01311	AGAKGNNJ_01346	MABIGDHL_01182	EKIJBLPN_01193	HMEKPKDB_01582	DFILABHI_01298	AMGCBKIL_01227	OIFCPMBK_01140	AILDDKPN_02309	FALKLNGJ_02570	JHKFIJKK_00959
opuCD		Glycine betaine/carnitine/choline transport system permease protein OpuCD	229	229	1	152	4191				293	677	673	OBJFHAEJ_01071	NBAFLDBC_01561	JKPFOPCL_02072	HHANDOON_01210	JCDNDFKM_00522	HJGIPANB_00219	NMNOAEFM_00066	KKBNPMCH_00419	GIKCHKBC_00883	JEKNJBJP_00298	LANMJPID_01765	FGACAJJE_00169	GCEHBJMK_00896	EOJEALAB_00823	FEHAHCDI_00060	CODPNJEK_01769	NGDNBCAP_02388	BOLCJEEK_00907	MGBBCLPB_01067	JCEIKKLO_00178	JKKDGEIC_00827	EEPEJOJH_02593	NNBPINMF_00060	PMGODCKH_02337	EHIDBPMP_02136	DGMLLHCP_01329	AGAKGNNJ_01364	MABIGDHL_01200	EKIJBLPN_02199	HMEKPKDB_01564	DFILABHI_00359	AMGCBKIL_00447	OIFCPMBK_01122	AILDDKPN_02291	FALKLNGJ_02552	JHKFIJKK_00941
pepA		Glutamyl aminopeptidase	229	229	1	152	5293				1052	1079	1078	OBJFHAEJ_01128	NBAFLDBC_00522	JKPFOPCL_02229	HHANDOON_01155	JCDNDFKM_00579	HJGIPANB_00272	NMNOAEFM_01836	KKBNPMCH_00469	GIKCHKBC_00930	JEKNJBJP_00789	LANMJPID_01710	FGACAJJE_00112	GCEHBJMK_00947	EOJEALAB_00772	FEHAHCDI_00013	CODPNJEK_01818	NGDNBCAP_02341	BOLCJEEK_00856	MGBBCLPB_01118	JCEIKKLO_01651	JKKDGEIC_00610	EEPEJOJH_02642	NNBPINMF_00013	PMGODCKH_02384	EHIDBPMP_02085	DGMLLHCP_01380	AGAKGNNJ_00836	MABIGDHL_00858	EKIJBLPN_00456	HMEKPKDB_01507	DFILABHI_00410	AMGCBKIL_00399	OIFCPMBK_01075	AILDDKPN_02240	FALKLNGJ_02501	JHKFIJKK_00890
group_5081		hypothetical protein	229	229	1	152	5536				290	320	313	OBJFHAEJ_01161	NBAFLDBC_00036	JKPFOPCL_01843	HHANDOON_00660	JCDNDFKM_00612	HJGIPANB_00358	NMNOAEFM_00347	KKBNPMCH_00049	GIKCHKBC_00813	JEKNJBJP_00016	LANMJPID_01668	FGACAJJE_02659	GCEHBJMK_01604	EOJEALAB_00233	FEHAHCDI_01671	CODPNJEK_00888	NGDNBCAP_00876	BOLCJEEK_02330	MGBBCLPB_01165	JCEIKKLO_00419	JKKDGEIC_01717	EEPEJOJH_00129	NNBPINMF_01477	PMGODCKH_01674	EHIDBPMP_00017	DGMLLHCP_00132	AGAKGNNJ_02124	MABIGDHL_01038	EKIJBLPN_02762	HMEKPKDB_01474	DFILABHI_02733	AMGCBKIL_00899	OIFCPMBK_01782	AILDDKPN_01767	FALKLNGJ_01115	JHKFIJKK_00523
gadC_2		putative glutamate/gamma-aminobutyrate antiporter	229	229	1	152	5661				353	1421	1416	OBJFHAEJ_01240	NBAFLDBC_00545	JKPFOPCL_02366	HHANDOON_00735	JCDNDFKM_00691	HJGIPANB_00433	NMNOAEFM_02691	KKBNPMCH_00121	GIKCHKBC_00308	JEKNJBJP_00089	LANMJPID_01598	FGACAJJE_02579	GCEHBJMK_01530	EOJEALAB_00306	FEHAHCDI_01600	CODPNJEK_00533	NGDNBCAP_00947	BOLCJEEK_02257	MGBBCLPB_00559	JCEIKKLO_01096	JKKDGEIC_00066	EEPEJOJH_00058	NNBPINMF_00809	PMGODCKH_01603	EHIDBPMP_00090	DGMLLHCP_00059	AGAKGNNJ_02197	MABIGDHL_02586	EKIJBLPN_00391	HMEKPKDB_00781	DFILABHI_02207	AMGCBKIL_00763	OIFCPMBK_00380	AILDDKPN_00952	FALKLNGJ_01042	JHKFIJKK_00450
bceA_1		Bacitracin export ATP-binding protein BceA	229	229	1	152	5720				275	752	748	OBJFHAEJ_01271	NBAFLDBC_00883	JKPFOPCL_02260	HHANDOON_01554	JCDNDFKM_02472	HJGIPANB_00469	NMNOAEFM_00587	KKBNPMCH_00156	GIKCHKBC_00257	JEKNJBJP_00123	LANMJPID_00496	FGACAJJE_00584	GCEHBJMK_01496	EOJEALAB_00340	FEHAHCDI_01566	CODPNJEK_00570	NGDNBCAP_00981	BOLCJEEK_02223	MGBBCLPB_00593	JCEIKKLO_01685	JKKDGEIC_00100	EEPEJOJH_00022	NNBPINMF_00775	PMGODCKH_01569	EHIDBPMP_00124	DGMLLHCP_00025	AGAKGNNJ_02231	MABIGDHL_02552	EKIJBLPN_00353	HMEKPKDB_00818	DFILABHI_00503	AMGCBKIL_01711	OIFCPMBK_00414	AILDDKPN_00986	FALKLNGJ_01008	JHKFIJKK_00416
group_5104		hypothetical protein	229	229	1	152	5713				608	608	608	OBJFHAEJ_01276	NBAFLDBC_00888	JKPFOPCL_02255	HHANDOON_01559	JCDNDFKM_02467	HJGIPANB_00464	NMNOAEFM_00582	KKBNPMCH_00151	GIKCHKBC_00262	JEKNJBJP_00118	LANMJPID_00501	FGACAJJE_00589	GCEHBJMK_01501	EOJEALAB_00335	FEHAHCDI_01571	CODPNJEK_00565	NGDNBCAP_00976	BOLCJEEK_02228	MGBBCLPB_00588	JCEIKKLO_01680	JKKDGEIC_00095	EEPEJOJH_00027	NNBPINMF_00780	PMGODCKH_01574	EHIDBPMP_00119	DGMLLHCP_00030	AGAKGNNJ_02226	MABIGDHL_02557	EKIJBLPN_00358	HMEKPKDB_00813	DFILABHI_00508	AMGCBKIL_01200	OIFCPMBK_00409	AILDDKPN_00981	FALKLNGJ_01013	JHKFIJKK_00421
group_5106		hypothetical protein	229	229	1	152	5693				710	743	710	OBJFHAEJ_01288	NBAFLDBC_00900	JKPFOPCL_02243	HHANDOON_01571	JCDNDFKM_02455	HJGIPANB_00452	NMNOAEFM_00570	KKBNPMCH_00139	GIKCHKBC_00277	JEKNJBJP_00106	LANMJPID_00513	FGACAJJE_00601	GCEHBJMK_01513	EOJEALAB_00323	FEHAHCDI_01583	CODPNJEK_00552	NGDNBCAP_00964	BOLCJEEK_02240	MGBBCLPB_00576	JCEIKKLO_01666	JKKDGEIC_00083	EEPEJOJH_00040	NNBPINMF_00792	PMGODCKH_01586	EHIDBPMP_00107	DGMLLHCP_00042	AGAKGNNJ_02214	MABIGDHL_02569	EKIJBLPN_00373	HMEKPKDB_00801	DFILABHI_00523	AMGCBKIL_01189	OIFCPMBK_00397	AILDDKPN_00969	FALKLNGJ_01025	JHKFIJKK_00433
liaS		Sensor histidine kinase LiaS	229	229	1	152	12129				434	1067	1064	OBJFHAEJ_01505	NBAFLDBC_02516	JKPFOPCL_01983	HHANDOON_01345	JCDNDFKM_02616	HJGIPANB_01876	NMNOAEFM_02046	KKBNPMCH_00901	GIKCHKBC_02438	JEKNJBJP_01771	LANMJPID_02285	FGACAJJE_02008	GCEHBJMK_00365	EOJEALAB_01678	FEHAHCDI_02374	CODPNJEK_00123	NGDNBCAP_02010	BOLCJEEK_00389	MGBBCLPB_00198	JCEIKKLO_01577	JKKDGEIC_01555	EEPEJOJH_00924	NNBPINMF_02073	PMGODCKH_02149	EHIDBPMP_01733	DGMLLHCP_00412	AGAKGNNJ_02334	MABIGDHL_02248	EKIJBLPN_02307	HMEKPKDB_01341	DFILABHI_02056	AMGCBKIL_00829	OIFCPMBK_01650	AILDDKPN_01722	FALKLNGJ_02358	JHKFIJKK_02439
mltG		Endolytic murein transglycosylase	229	229	1	152	12154				197	1175	1170	OBJFHAEJ_01508	NBAFLDBC_02513	JKPFOPCL_01980	HHANDOON_01342	JCDNDFKM_02613	HJGIPANB_01879	NMNOAEFM_02049	KKBNPMCH_00904	GIKCHKBC_02441	JEKNJBJP_01768	LANMJPID_02282	FGACAJJE_02011	GCEHBJMK_00368	EOJEALAB_01681	FEHAHCDI_02371	CODPNJEK_00120	NGDNBCAP_02013	BOLCJEEK_00386	MGBBCLPB_00195	JCEIKKLO_01580	JKKDGEIC_01552	EEPEJOJH_00921	NNBPINMF_02076	PMGODCKH_02146	EHIDBPMP_01730	DGMLLHCP_00409	AGAKGNNJ_02337	MABIGDHL_02251	EKIJBLPN_02304	HMEKPKDB_01344	DFILABHI_02053	AMGCBKIL_00832	OIFCPMBK_01647	AILDDKPN_01719	FALKLNGJ_02361	JHKFIJKK_02436
eis_1		N-acetyltransferase Eis	229	229	1	152	7212				1220	1220	1220	OBJFHAEJ_01540	NBAFLDBC_00685	JKPFOPCL_00047	HHANDOON_02107	JCDNDFKM_00215	HJGIPANB_01201	NMNOAEFM_01662	KKBNPMCH_02290	GIKCHKBC_01911	JEKNJBJP_01631	LANMJPID_01938	FGACAJJE_01615	GCEHBJMK_01797	EOJEALAB_00024	FEHAHCDI_02218	CODPNJEK_01978	NGDNBCAP_01824	BOLCJEEK_00004	MGBBCLPB_02088	JCEIKKLO_01406	JKKDGEIC_02191	EEPEJOJH_01037	NNBPINMF_00944	PMGODCKH_01090	EHIDBPMP_01018	DGMLLHCP_00953	AGAKGNNJ_00114	MABIGDHL_00024	EKIJBLPN_00011	HMEKPKDB_02411	DFILABHI_01490	AMGCBKIL_01242	OIFCPMBK_00058	AILDDKPN_00114	FALKLNGJ_00024	JHKFIJKK_00114
dagK_2		Diacylglycerol kinase	229	229	1	152	7205				908	914	908	OBJFHAEJ_01551	NBAFLDBC_00691	JKPFOPCL_00053	HHANDOON_02097	JCDNDFKM_00204	HJGIPANB_01195	NMNOAEFM_01656	KKBNPMCH_02296	GIKCHKBC_01905	JEKNJBJP_01637	LANMJPID_01932	FGACAJJE_01605	GCEHBJMK_01803	EOJEALAB_00030	FEHAHCDI_02212	CODPNJEK_01891	NGDNBCAP_01830	BOLCJEEK_00010	MGBBCLPB_02094	JCEIKKLO_01400	JKKDGEIC_02185	EEPEJOJH_01027	NNBPINMF_00950	PMGODCKH_01084	EHIDBPMP_01012	DGMLLHCP_00959	AGAKGNNJ_00108	MABIGDHL_00030	EKIJBLPN_00017	HMEKPKDB_02422	DFILABHI_01484	AMGCBKIL_01248	OIFCPMBK_00052	AILDDKPN_00108	FALKLNGJ_00030	JHKFIJKK_00108
trmK		tRNA (adenine(22)-N(1))-methyltransferase	229	229	1	152	7202				701	701	701	OBJFHAEJ_01554	NBAFLDBC_00694	JKPFOPCL_00056	HHANDOON_02094	JCDNDFKM_00201	HJGIPANB_01192	NMNOAEFM_01653	KKBNPMCH_02299	GIKCHKBC_01902	JEKNJBJP_01640	LANMJPID_01929	FGACAJJE_01602	GCEHBJMK_01806	EOJEALAB_00033	FEHAHCDI_02209	CODPNJEK_01888	NGDNBCAP_01833	BOLCJEEK_00013	MGBBCLPB_02097	JCEIKKLO_01397	JKKDGEIC_02182	EEPEJOJH_01024	NNBPINMF_00953	PMGODCKH_01081	EHIDBPMP_01009	DGMLLHCP_00962	AGAKGNNJ_00105	MABIGDHL_00033	EKIJBLPN_00020	HMEKPKDB_02425	DFILABHI_01481	AMGCBKIL_01251	OIFCPMBK_00049	AILDDKPN_00105	FALKLNGJ_00033	JHKFIJKK_00105
[truncated: 12,913 more rows]
[truncated: 193 more columns]
