# Supplementary material for: Probiotic Potential of Enterococcus lactis GL3 Strain Isolated from Honeybee (Apis mellifera L.) Larvae: Insights into Its Antimicrobial Activity Against Paenibacillus larvae
Source: Vet Sci. 2025 Feb 13;12(2):165. doi: 10.3390/vetsci12020165 (PMC11861324; doi:10.3390/vetsci12020165)
Supplement: Supplementary file 1 [file vetsci-12-00165-s001.zip › supplemental files/Supplemental File S3_Information on the 45 Enterococcus lactis strains used for CAZymes and RAST analyses.xlsx]

## Sheet: Sheet1
Strain_Soure_Country	Source	Subsystems
		Amino Acids and Derivatives	Carbohydrates	Cell Division and Cell Cycle	Cell Wall and Capsule	Cofactors,Vitamins,Prosthetic Groups,Pigments	DNA Metabolism	Dormancy and Sporulation	Fatty Acids,Lipids,and Isoprenoids	Iron acquisition and metabolism	Membrane Transport	Metabolism of Aromatic Compounds	Miscellaneous	Nucleosides and Nucleotides	Phages,Prophages,Transposable elements,Plasmids	Phosphorus Metabolism	Potassium metabolism	Protein Metabolism	Regulation and Cell Signaling	Respiration	RNA Metabolism	Stress Response	Sulfur Metabolism	Virulence,Disease and Defense
GL3_Honeybee_larvae_China	Honeybee larvae	200	217	5	80	87	120	7	35	17	39	1	12	144	14	3	8	244	17	27	57	53	4	60
GSL10_Honeybee_larvae_China	Honeybee larvae	142	180	3	49	61	75	7	30	13	34	1	7	98	9	11	3	180	16	24	38	32	4	39
HL4_Honeybee_larvae_China	Honeybee larvae	105	128	3	34	52	61	6	36	8	17	2	7	69	6	2	4	150	12	24	37	25	2	27
K95_Chicken_China	Chicken	97	129	3	34	50	53	6	24	8	17	1	9	64	12	2	3	150	13	21	36	25	2	30
SCPM-O-B-8953_Chicken_Russia	Chicken	107	117	3	32	50	50	7	24	8	20	1	7	63	2	2	3	149	12	21	36	27	3	25
F1629_Chicken_Portugal	Chicken	105	115	3	31	48	53	7	24	8	17	1	7	64	15	2	3	153	12	22	36	25	3	28
F1801_Chicken_Portugal	Chicken	97	126	3	30	48	57	6	24	8	17	1	7	64	4	2	3	149	12	22	35	25	3	28
AnGM4_AISHA_Goat_India	Goat	99	131	3	33	48	56	6	25	9	17	1	8	65	5	2	3	149	13	24	35	25	3	25
DH9003_Goat_China	Goat	97	122	3	33	49	58	6	24	8	17	1	8	63	8	2	3	149	17	21	35	26	2	27
EF035_Goat_Ghana	Goat	108	116	3	31	49	54	7	24	8	20	1	7	64	4	2	3	149	12	21	36	25	3	25
B-4989_Cattle_Russia	Cattle	101	127	3	31	52	49	6	24	8	20	1	7	63	11	2	3	149	12	20	35	25	2	29
B-4992_Cattle_Russia	Cattle	107	114	3	32	50	54	6	24	8	20	1	8	63	6	2	3	149	12	21	35	25	2	25
8270(E-253)_Pig_Bulgaria	Pig	98	131	3	31	48	57	6	25	8	17	1	7	64	2	2	3	140	12	24	35	25	2	25
E843_Pig_China	Pig	96	125	3	32	48	56	6	25	8	17	1	8	63	5	2	3	149	12	24	36	26	2	28
M26_Pig_China	Pig	96	129	3	31	48	57	6	25	8	17	1	7	63	2	3	3	149	12	25	35	25	3	28
CX_2-6_2_Env_China	Environment	108	117	3	31	48	53	6	24	8	20	1	7	64	5	2	3	149	13	21	35	25	3	27
E16_Env_Germany	Environment	97	136	3	32	48	52	6	25	8	17	1	7	64	6	2	3	146	12	24	35	25	2	30
E17_Env_Germany	Environment	101	129	3	33	48	49	6	24	8	20	1	9	65	4	2	3	149	14	22	35	25	3	27
H53_Env_Canada	Environment	108	115	3	33	48	53	6	24	8	20	1	7	64	10	2	3	137	12	21	35	25	3	27
HPCN38_Env_India	Environment	102	117	3	33	48	49	6	24	8	20	1	7	65	5	2	3	150	12	22	35	25	2	25
L16_61_Env_South_Africa	Environment	96	131	3	32	48	56	6	25	8	17	1	7	63	6	2	3	149	12	24	35	27	2	28
LTM1_Env_South_Africa	Environment	101	116	3	30	49	54	6	24	8	20	1	8	64	1	2	3	149	12	21	35	25	3	25
DFI.7.70_Human_USA	Human	100	121	3	30	57	52	6	20	8	21	1	8	66	9	2	3	148	13	21	35	25	2	26
DFI.5.68_Human_USA	Human	107	115	3	32	48	49	6	24	8	20	1	7	63	4	2	3	149	13	22	35	25	3	25
HPH288_Human_Portugal	Human	99	116	3	33	48	56	6	24	8	20	1	8	64	9	2	3	149	13	21	35	25	2	27
HPH67_Human_Portugal	Human	96	136	3	26	48	48	6	24	8	17	1	8	63	0	2	3	149	16	21	35	22	1	30
SCPM-O-B-8948_Human_Russia	Human	97	129	3	34	48	56	6	25	9	17	1	7	64	6	2	3	150	12	24	35	25	3	27
SCPM-O-B-8933_Human_Russia	Human	108	117	3	31	49	50	6	24	8	20	1	7	64	3	2	3	149	13	21	35	25	4	25
SCPM-O-B-8939_Human_Russia	Human	100	125	3	30	48	52	6	24	8	20	1	7	65	6	2	3	153	12	22	36	27	3	25
10NA_Human_Egypt	Human	111	120	3	31	48	55	6	24	8	20	1	8	64	5	2	3	149	14	21	35	25	3	25
50NA_Human_Egypt	Human	98	130	3	31	49	57	6	25	8	17	1	8	62	4	2	3	149	12	23	35	25	2	25
AM100_PM_1D_4A_Human_China	Human	101	125	3	32	52	51	6	24	8	20	1	7	62	9	3	3	137	12	20	35	25	3	26
AM28-50_Human_China	Human	96	125	3	33	49	53	6	24	8	17	1	7	63	8	2	3	149	14	21	35	25	2	27
B196-2_Human_China	Human	97	132	3	31	48	58	6	25	8	17	1	7	64	2	2	3	149	12	24	35	25	2	28
L1_Human_China	Human	102	118	3	27	48	54	6	24	8	20	1	7	65	5	2	3	149	13	22	35	22	3	24
MAF05-26-1B_Human_China	Human	96	125	3	33	49	53	6	24	8	17	1	7	63	8	2	3	146	14	21	35	25	2	27
OM18-43-1A_Human_China	Human	101	127	3	30	48	55	6	24	8	20	1	10	64	9	2	3	149	12	22	35	25	3	26
TM115-28_Human_China	Human	108	116	3	34	49	54	6	24	8	22	1	7	64	9	2	3	149	16	21	35	25	4	27
TM115-149_Human_China	Human	100	125	3	27	49	50	7	24	8	20	1	7	64	17	2	3	149	12	21	36	27	2	27
UN03-7_Human_China	Human	96	117	3	33	48	54	6	24	8	17	1	8	63	4	2	3	149	12	22	34	27	3	25
UN03-50_Human_China	Human	96	134	3	32	48	53	6	24	8	17	1	8	63	10	2	3	149	12	23	35	26	2	26
XY10-9_Human_China	Human	101	113	3	28	48	54	6	24	8	20	1	7	65	10	2	3	153	17	22	35	24	2	26
GX1-6_Human_China	Human	107	117	3	32	50	54	7	24	8	20	1	8	63	10	2	3	137	16	21	36	25	2	25
AF101-108_Human_China	Human	100	125	3	27	49	50	7	24	8	20	1	7	64	17	2	3	149	12	21	36	27	2	27
P value		0.105	0.268	0.034	0.111	0.007	0.009	0.1	0.001	0.009	0.153	0.034	0.986	0.037	0.27	0.012	< 0.001	0.037	0.192	0.009	0.004	0.498	0.546	0.134
