# Supplementary material for: Probiotic Potential of Enterococcus lactis GL3 Strain Isolated from Honeybee (Apis mellifera L.) Larvae: Insights into Its Antimicrobial Activity Against Paenibacillus larvae
Source: Vet Sci. 2025 Feb 13;12(2):165. doi: 10.3390/vetsci12020165 (PMC11861324; doi:10.3390/vetsci12020165)
Supplement: Supplementary file 1 [file vetsci-12-00165-s001.zip › supplemental files/Supplemental File S4_MLST results of 183 Enterococcus lactis strains.xlsx]

## Sheet: Sheet1
GCF	ST	atpA	ddl	gdh	purK	gyd	pstS	adk	Strain ID	Source	Date	Country
GCF_005116555.1_ASM511655v1_genomic	812	6	6	4	4	3	3	27	UBEF-41	Food	2007	India
GCF_009735495.1_ASM973549v1_genomic	648	25	8	14	22	10	71	6	CICC 24101	Yogurt	2010	Italy
GCF_015751045.1_ASM1575104v1_genomic	648	25	8	14	22	10	71	6	CCM 8412	Cheese	2009	Italy
GCF_015751065.1_ASM1575106v1_genomic	289	13	8	8	8	6	40	6	JCM 30200	Yogurt	2014	China
GCF_015751085.1_ASM1575108v1_genomic	812	6	6	4	4	3	3	27	L2672-1	Yogurt	2016	China
GCF_015767715.1_ASM1576771v1_genomic	648	25	8	14	22	10	71	6	KCTC 21015	Cheese	2009	Italy
GCF_016599235.1_ASM1659923v1_genomic	94	13	8	8	8	6	10	6	HPCN38	Environment	2016	India
GCF_016863785.1_ASM1686378v1_genomic	2356	5	17	18	17	8	19	6	AnGM4_AISHA	Goat	2019	India
GCF_017356435.1_ASM1735643v1_genomic	296	25	8	8	8	10	10	6	MP10-1	Magellanic penguin	2013	Brazil
GCF_017942505.1_ASM1794250v1_genomic	60	13	8	8	8	11	10	6	H53-2	Environment	2015	Canada
GCF_018069745.1_ASM1806974v1_genomic	296	25	8	8	8	10	10	6	B-4989	Bos taurus	1993	Russia
GCF_018069825.1_ASM1806982v1_genomic	296	25	8	8	8	10	10	6	B-4992	Bos taurus	1993	Russia
GCF_018397225.1_ASM1839722v1_genomic	296	25	8	8	8	10	10	6	105-1	Probiotic product	2019	China
GCF_018397255.1_ASM1839725v1_genomic	361	13	8	8	8	6	51	6	106-1	Probiotic product	2019	China
GCF_018397275.1_ASM1839727v1_genomic	654	8	8	8	23	1	27	15	102-1	Probiotic product	2019	China
GCF_018397285.1_ASM1839728v1_genomic	361	13	8	8	8	6	51	6	104-1	Probiotic product	2019	China
GCF_018397315.1_ASM1839731v1_genomic	296	25	8	8	8	10	10	6	88-2	Probiotic product	2019	China
GCF_018397325.1_ASM1839732v1_genomic	854	13	8	8	8	11	27	6	97-1	Probiotic product	2019	China
GCF_018397355.1_ASM1839735v1_genomic	685	13	8	8	23	17	27	11	77-1	Probiotic product	2019	China
GCF_018397375.1_ASM1839737v1_genomic	296	25	8	8	8	10	10	6	86-1	Probiotic product	2019	China
GCF_018397385.1_ASM1839738v1_genomic	1696	13	8	52	23	6	27	6	76-1	Probiotic product	2019	China
GCF_018397395.1_ASM1839739v1_genomic	361	13	8	8	8	6	51	6	88-1	Probiotic product	2019	China
GCF_018397435.1_ASM1839743v1_genomic	361	13	8	8	8	6	51	6	73-1	Probiotic product	2019	China
GCF_018397455.1_ASM1839745v1_genomic	296	25	8	8	8	10	10	6	56-1	Probiotic product	2019	China
GCF_018397485.1_ASM1839748v1_genomic	296	25	8	8	8	10	10	6	55-1	Probiotic product	2019	China
GCF_018397515.1_ASM1839751v1_genomic	296	25	8	8	8	10	10	6	65-1	Probiotic product	2019	China
GCF_018397535.1_ASM1839753v1_genomic	296	25	8	8	8	10	10	6	54-1	Probiotic product	2019	China
GCF_018397575.1_ASM1839757v1_genomic	812	6	6	4	4	3	3	27	44-1	Probiotic product	2019	Australia
GCF_018397615.1_ASM1839761v1_genomic	1620	5	13	18	22	6	26	6	32-1	Probiotic product	2019	China
GCF_018397625.1_ASM1839762v1_genomic	854	13	8	8	8	11	27	6	26-1	Probiotic product	2019	China
GCF_018397655.1_ASM1839765v1_genomic	296	25	8	8	8	10	10	6	28-1	Probiotic product	2019	China
GCF_018397675.1_ASM1839767v1_genomic	296	25	8	8	8	10	10	6	18-1	Probiotic product	2019	China
GCF_018397695.1_ASM1839769v1_genomic	296	25	8	8	8	10	10	6	25-1	Probiotic product	2019	China
GCF_018397715.1_ASM1839771v1_genomic	812	6	6	4	4	3	3	27	7-1	Probiotic product	2019	China
GCF_018397725.1_ASM1839772v1_genomic	812	6	6	4	4	3	3	27	6-1	Probiotic product	2019	China
GCF_018397745.1_ASM1839774v1_genomic	296	25	8	8	8	10	10	6	12-1	Probiotic product	2019	China
GCF_018397765.1_ASM1839776v1_genomic	812	6	6	4	4	3	3	27	4-1	Probiotic product	2019	China
GCF_018397795.1_ASM1839779v1_genomic	812	6	6	4	4	3	3	27	5-1	Probiotic product	2019	China
GCF_018397815.1_ASM1839781v1_genomic	296	25	8	8	8	10	10	6	1-1	Probiotic product	2019	China
GCF_018397835.1_ASM1839783v1_genomic	1695	13	8	8	8	2	10	6	3-1	Probiotic product	2019	China
GCF_019659145.1_ASM1965914v1_genomic	94	13	8	8	8	6	10	6	EF220	Probiotic product	2016	USA
GCF_019659185.1_ASM1965918v1_genomic	94	13	8	8	8	6	10	6	EF218	Probiotic product	2016	USA
GCF_019659205.1_ASM1965920v1_genomic	696	25	8	14	22	10	19	6	EF216	Probiotic product	2016	USA
GCF_019662145.1_ASM1966214v1_genomic	296	25	8	8	8	10	10	6	EF221	Probiotic product	2016	USA
GCF_019662205.1_ASM1966220v1_genomic	2365	123	8	8	8	6	27	6	EF214	Probiotic product	2016	USA
GCF_019662245.1_ASM1966224v1_genomic	296	25	8	8	8	10	10	6	EF213	Probiotic product	2016	USA
GCF_019662335.1_ASM1966233v1_genomic	2365	123	8	8	8	6	27	6	EF208	Probiotic product	2016	USA
GCF_019662365.1_ASM1966236v1_genomic	2363	36	16	8	16	17	140	6	EF206	Probiotic product	2016	USA
GCF_019662385.1_ASM1966238v1_genomic	296	25	8	8	8	10	10	6	EF207	Probiotic product	2016	USA
GCF_019662395.1_ASM1966239v1_genomic	178	13	8	8	8	6	27	6	EF203	Probiotic product	2016	USA
GCF_019662405.1_ASM1966240v1_genomic	94	13	8	8	8	6	10	6	EF205	Probiotic product	2016	USA
GCF_019662445.1_ASM1966244v1_genomic	2363	36	16	8	16	17	140	6	EF204	Probiotic product	2016	USA
GCF_019662465.1_ASM1966246v1_genomic	296	25	8	8	8	10	10	6	EF202	Probiotic product	2016	USA
GCF_019880345.1_ASM1988034v1_genomic	2064	11	8	8	17	10	10	6	E843	Pig	2018	China
GCF_019967715.1_ASM1996771v1_genomic	94	13	8	8	8	6	10	6	HJS001	Food	2020	China
GCF_020268645.1_ASM2026864v1_genomic	2362	36	21	8	17	17	19	6	DH9005	Goat	2020	China
GCF_020405655.1_ASM2040565v1_genomic	2367	13	8	8	8	17	27	11	SCPM-O-B-8947	Homo sapiens	2020	Russia
GCF_020405775.1_ASM2040577v1_genomic	60	13	8	8	8	11	10	6	SCPM-O-B-8931	Homo sapiens	2020	Russia
GCF_020405785.1_ASM2040578v1_genomic	60	13	8	8	8	11	10	6	SCPM-O-B-8932	Homo sapiens	2020	Russia
GCF_020405935.1_ASM2040593v1_genomic	60	13	8	8	8	11	10	6	SCPM-O-B-8929	Homo sapiens	2020	Russia
GCF_020405965.1_ASM2040596v1_genomic	60	13	8	8	8	11	10	6	SCPM-O-B-8930	Homo sapiens	2020	Russia
GCF_020406915.1_ASM2040691v1_genomic	60	13	8	8	8	11	10	6	SCPM-O-B-8933	Homo sapiens	2020	Russia
GCF_020406935.1_ASM2040693v1_genomic	94	13	8	8	8	6	10	6	SCPM-O-B-8953	Chicken	2020	Russia
GCF_020556865.1_ASM2055686v1_genomic	361	13	8	8	8	6	51	6	E17	Environment	2020	Germany
GCF_020556885.1_ASM2055688v1_genomic	107	11	13	18	17	10	19	6	E16	Environment	2020	Germany
GCF_020593225.1_ASM2059322v1_genomic	2456	25	8	14	172	10	73	6	DFI.7.70	Homo sapiens	NA	USA
GCF_020593395.1_ASM2059339v1_genomic	94	13	8	8	8	6	10	6	DFI.5.68	Homo sapiens	NA	USA
GCF_021229185.1_ASM2122918v1_genomic	1810	25	13	18	15	10	19	6	8270 (E-253)	Pig	2001	Bulgaria
GCF_022509645.1_ASM2250964v1_genomic	296	25	8	8	8	10	10	6	QAUELNN14	Milk product	2018	NA
GCF_022509665.1_ASM2250966v1_genomic	361	13	8	8	8	6	51	6	QAUEFNA13	Milk product	2018	Pakistan
GCF_022586915.1_ASM2258691v1_genomic	296	25	8	8	8	10	10	6	PB4	Yogurt	2021	Canada
GCF_023612275.1_ASM2361227v1_genomic	812	6	6	4	4	3	3	27	IDCC 2105	Cheese	2018	South Korea
GCF_023653355.1_ASM2365335v1_genomic	1136	13	8	8	8	6	64	6	M212h	Food	2021	South Korea
GCF_023956365.1_ASM2395636v1_genomic	94	13	8	8	8	6	10	6	EF035	Goat	2018	Ghana
GCF_026183755.1_ASM2618375v1_genomic	118	24	13	8	8	2	22	6	HPH288	Homo sapiens	2022	Portugal
GCF_026183775.1_ASM2618377v1_genomic	994	78	8	8	8	6	10	6	HPH282	Homo sapiens	2022	Portugal
GCF_026183795.1_ASM2618379v1_genomic	361	13	8	8	8	6	51	6	HPH133	Homo sapiens	2020	Portugal
GCF_026183815.1_ASM2618381v1_genomic	2215	42	2	1	11	1	14	6	HPH67	Homo sapiens	2019	Portugal
GCF_026183835.1_ASM2618383v1_genomic	2215	42	2	1	11	1	14	6	HPH55b	Homo sapiens	2019	Portugal
GCF_027660865.1_ASM2766086v1_genomic	812	6	6	4	4	3	3	27	AM100_PM_1D_4A	Homo sapiens	2014	China
GCF_027667265.1_ASM2766726v1_genomic	94	13	8	8	8	6	10	6	AM65-24MHA	Homo sapiens	2014	China
GCF_027667605.1_ASM2766760v1_genomic	60	13	8	8	8	11	10	6	AM64-11MHA	Homo sapiens	2014	China
GCF_027667845.1_ASM2766784v1_genomic	2473	13	8	8	8	6	28	6	AM63-10T3NA	Homo sapiens	2014	China
GCF_027668185.1_ASM2766818v1_genomic	60	13	8	8	8	11	10	6	AM62-1A	Homo sapiens	2014	China
GCF_027670765.1_ASM2767076v1_genomic	60	13	8	8	8	11	10	6	AM28-50	Homo sapiens	2014	China
GCF_027670925.1_ASM2767092v1_genomic	60	13	8	8	8	11	10	6	AM28-1AC	Homo sapiens	2014	China
GCF_027672545.1_ASM2767254v1_genomic	94	13	8	8	8	6	10	6	AM113-97	Homo sapiens	2014	China
GCF_027678895.1_ASM2767889v1_genomic	800	13	8	8	8	6	88	6	TM115-208	Homo sapiens	2014	China
GCF_027679445.1_ASM2767944v1_genomic	94	13	8	8	8	6	10	6	TM115-149	Homo sapiens	2014	China
GCF_027679825.1_ASM2767982v1_genomic	800	13	8	8	8	6	88	6	TM115-109	Homo sapiens	2014	China
GCF_027684345.1_ASM2768434v1_genomic	60	13	8	8	8	11	10	6	AF21-6	Homo sapiens	2014	China
GCF_027687175.1_ASM2768717v1_genomic	76	13	8	10	23	6	28	11	AF101-103	Homo sapiens	2014	China
GCF_027687255.1_ASM2768725v1_genomic	178	13	8	8	8	6	27	6	AF101-04	Homo sapiens	2014	China
GCF_027687325.1_ASM2768732v1_genomic	94	13	8	8	8	6	10	6	AF101-02	Homo sapiens	2014	China
GCF_027687855.1_ASM2768785v1_genomic	60	13	8	8	8	11	10	6	AF06-11-1B	Homo sapiens	2014	China
GCF_027688035.1_ASM2768803v1_genomic	60	13	8	8	8	11	10	6	AF05-26-1B	Homo sapiens	2014	China
GCF_027691115.1_ASM2769111v1_genomic	76	13	8	10	23	6	28	11	OM18-43-1A	Homo sapiens	2014	China
GCF_027691285.1_ASM2769128v1_genomic	76	13	8	10	23	6	28	11	OM18-10LBA	Homo sapiens	2014	China
GCF_027691345.1_ASM2769134v1_genomic	60	13	8	8	8	11	10	6	OM17-12MHA	Homo sapiens	2014	China
GCF_027692905.1_ASM2769290v1_genomic	60	13	8	8	8	11	10	6	OF30-10b12	Homo sapiens	2014	China
GCF_027693025.1_ASM2769302v1_genomic	60	13	8	8	8	11	10	6	OF29-10b13A	Homo sapiens	2014	China
GCF_027693085.1_ASM2769308v1_genomic	60	13	8	8	8	11	10	6	OF28-12b12A	Homo sapiens	2014	China
GCF_027693985.1_ASM2769398v1_genomic	60	13	8	8	8	11	10	6	OF20-10A	Homo sapiens	2014	China
GCF_027925905.1_ASM2792590v1_genomic	60	13	8	8	8	11	10	6	10NA	Homo sapiens	2016	Egypt
GCF_028613905.1_ASM2861390v1_genomic	2221	36	8	8	8	10	10	6	M101	Food	2021	South Korea
GCF_029599475.1_ASM2959947v1_genomic	361	13	8	8	8	6	51	6	BL2-16	Milk product	NA	Russia
GCF_029599485.1_ASM2959948v1_genomic	544	5	8	8	8	8	19	6	BL26-7	Milk product	NA	Russia
GCF_029599555.1_ASM2959955v1_genomic	94	13	8	8	8	6	10	6	BL25-6	Milk product	NA	Russia
GCF_029599635.1_ASM2959963v1_genomic	1556	109	108	8	111	68	27	6	BL5-2	Milk product	NA	Russia
GCF_029599645.1_ASM2959964v1_genomic	94	13	8	8	8	6	10	6	20-2	Rice wine Koji	NA	China
GCF_029599655.1_ASM2959965v1_genomic	1556	109	108	8	111	68	27	6	BL1-11	Milk product	NA	Russia
GCF_029599665.1_ASM2959966v1_genomic	94	13	8	8	8	6	10	6	19-3	Rice wine Koji	NA	China
GCF_029599735.1_ASM2959973v1_genomic	60	13	8	8	8	11	10	6	17-3	Rice wine Koji	NA	China
GCF_029599755.1_ASM2959975v1_genomic	361	13	8	8	8	6	51	6	15-4	Rice wine Koji	NA	China
GCF_029599765.1_ASM2959976v1_genomic	178	13	8	8	8	6	27	6	18-1	Rice wine Koji	NA	China
GCF_029599795.1_ASM2959979v1_genomic	178	13	8	8	8	6	27	6	18-3	Rice wine Koji	NA	China
GCF_029599805.1_ASM2959980v1_genomic	932	13	8	8	23	6	59	6	16-3	Rice wine Koji	NA	China
GCF_029599835.1_ASM2959983v1_genomic	604	13	8	8	23	6	27	6	15-3	Rice wine Koji	NA	China
GCF_029599855.1_ASM2959985v1_genomic	94	13	8	8	8	6	10	6	9-3	Rice wine Koji	NA	China
GCF_029599865.1_ASM2959986v1_genomic	685	13	8	8	23	17	27	11	9-4	Rice wine Koji	NA	China
GCF_029599895.1_ASM2959989v1_genomic	178	13	8	8	8	6	27	6	9-1	Rice wine Koji	NA	China
GCF_029599905.1_ASM2959990v1_genomic	685	13	8	8	23	17	27	11	9-2	Rice wine Koji	NA	China
GCF_029599935.1_ASM2959993v1_genomic	94	13	8	8	8	6	10	6	7-4	Rice wine Koji	NA	China
GCF_029599955.1_ASM2959995v1_genomic	94	13	8	8	8	6	10	6	6-2	Rice wine Koji	NA	China
GCF_029599965.1_ASM2959996v1_genomic	800	13	8	8	8	6	88	6	7-1	Rice wine Koji	NA	China
GCF_029599995.1_ASM2959999v1_genomic	800	13	8	8	8	6	88	6	6-4	Rice wine Koji	NA	China
GCF_029600005.1_ASM2960000v1_genomic	94	13	8	8	8	6	10	6	6-1	Rice wine Koji	NA	China
GCF_029600035.1_ASM2960003v1_genomic	361	13	8	8	8	6	51	6	5-4	Rice wine Koji	NA	China
GCF_029600055.1_ASM2960005v1_genomic	2610	36	8	9	17	10	19	6	5-1	Rice wine Koji	NA	China
GCF_029600075.1_ASM2960007v1_genomic	94	13	8	8	8	6	10	6	2-2	Rice wine Koji	NA	China
GCF_029600085.1_ASM2960008v1_genomic	94	13	8	8	8	6	10	6	2-3	Rice wine Koji	NA	China
GCF_029600115.1_ASM2960011v1_genomic	178	13	8	8	8	6	27	6	13-4	Rice wine Koji	NA	China
GCF_029600135.1_ASM2960013v1_genomic	2410	36	8	8	17	20	9	6	13-3	Rice wine Koji	NA	China
GCF_029600155.1_ASM2960015v1_genomic	2413	13	8	8	8	6	192	6	13-1	Rice wine Koji	NA	China
GCF_029600175.1_ASM2960017v1_genomic	800	13	8	8	8	6	88	6	IMJ9-5	Rice wine Koji	NA	China
GCF_029600195.1_ASM2960019v1_genomic	685	13	8	8	23	17	27	11	IMJ10-2	Rice wine Koji	NA	China
GCF_029600205.1_ASM2960020v1_genomic	178	13	8	8	8	6	27	6	IMJ12-4	Rice wine Koji	NA	China
GCF_029600235.1_ASM2960023v1_genomic	800	13	8	8	8	6	88	6	IMJ8-4	Rice wine Koji	NA	China
GCF_029600255.1_ASM2960025v1_genomic	94	13	8	8	8	6	10	6	HSK2-14-2	Milk product	NA	Kazakhstan
GCF_029600375.1_ASM2960037v1_genomic	94	13	8	8	8	6	10	6	XY9-7	Homo sapiens	NA	China
GCF_029600395.1_ASM2960039v1_genomic	94	13	8	8	8	6	10	6	GX6-3	Homo sapiens	NA	China
GCF_029600435.1_ASM2960043v1_genomic	2473	13	8	8	8	6	28	6	XY10-9	Homo sapiens	NA	China
GCF_029600455.1_ASM2960045v1_genomic	94	13	8	8	8	6	10	6	GX1-6	Homo sapiens	NA	China
GCF_029600495.1_ASM2960049v1_genomic	94	13	8	8	8	6	10	6	XY2-5	Homo sapiens	NA	China
GCF_029600525.1_ASM2960052v1_genomic	692	36	8	8	8	17	27	6	XY6-7	Homo sapiens	NA	China
GCF_029624215.1_ASM2962421v1_genomic	94	13	8	8	8	6	10	6	F1981	Chicken	2020	Portugal
GCF_029624295.1_ASM2962429v1_genomic	520	3	2	6	6	1	7	1	F1699	Chicken	2020	Portugal
GCF_029624325.1_ASM2962432v1_genomic	687	13	8	1	8	6	10	6	F1597	Chicken	2020	Portugal
GCF_029624375.1_ASM2962437v1_genomic	687	13	8	1	8	6	10	6	F1629	Chicken	2019	Portugal
GCF_029624415.1_ASM2962441v1_genomic	328	25	13	18	17	10	19	6	F1801	Chicken	2021	Portugal
GCF_029624455.1_ASM2962445v1_genomic	520	3	2	6	6	1	7	1	F1709	Chicken	2019	Portugal
GCF_029624485.1_ASM2962448v1_genomic	520	3	2	6	6	1	7	1	F1738	Chicken	2022	Portugal
GCF_029624545.1_ASM2962454v1_genomic	94	13	8	8	8	6	10	6	F1977	Chicken	2020	Portugal
GCF_029624585.1_ASM2962458v1_genomic	520	3	2	6	6	1	7	1	F1721	Chicken	2019	Portugal
GCF_030490365.1_ASM3049036v1_genomic	94	13	8	8	8	6	10	6	SU-B46	Milk product	2005	Argentina
GCF_030769805.1_ASM3076980v1_genomic	60	13	8	8	8	11	10	6	ENT3_CNKT_NWU	Food	2018	South Africa
GCF_030769865.1_ASM3076986v1_genomic	60	13	8	8	8	11	10	6	ENT7_CNKT_NWU	Food	2018	South Africa
GCF_031737195.1_ASM3173719v1_genomic	2473	13	8	8	8	6	28	6	L1	Homo sapiens	2018	China
GCF_031929285.1_ASM3192928v1_genomic	178	13	8	8	8	6	27	6	K95	Chicken	2022	China
GCF_031929645.1_ASM3192964v1_genomic	327	25	13	9	15	10	19	6	B196-2	Homo sapiens	2022	China
GCF_031929745.1_ASM3192974v1_genomic	695	11	8	8	8	10	10	6	B378-2	Homo sapiens	2022	China
GCF_033954875.1_ASM3395487v1_genomic	76	13	8	10	23	6	28	11	J-2-A	Probiotic product	2022	China
GCF_033954895.1_ASM3395489v1_genomic	812	6	6	4	4	3	3	27	J-3-A	Probiotic product	2022	China
GCF_033954915.1_ASM3395491v1_genomic	812	6	6	4	4	3	3	27	J-4-A	Probiotic product	2022	China
GCF_036669985.1_ASM3666998v1_genomic	812	6	6	4	4	3	3	27	J-1-A	Probiotic product	2022	China
GCF_039564095.1_ASM3956409v1_genomic	94	13	8	8	8	6	10	6	ELA60	Soybean paste	2024	South Korea
GCF_039564125.1_ASM3956412v1_genomic	296	25	8	8	8	10	10	6	ELA68	Probiotic product	2024	South Korea
GCF_039564145.1_ASM3956414v1_genomic	296	25	8	8	8	10	10	6	ELA70	Probiotic product	2024	South Korea
GCF_039564165.1_ASM3956416v1_genomic	228	18	12	16	34	16	13	15	ELA61	Soybean paste	2024	South Korea
GCF_039564195.1_ASM3956419v1_genomic	2282	163	13	8	8	10	27	6	ELA76	Soybean paste	2024	South Korea
GCF_040092855.1_ASM4009285v1_genomic	296	25	8	8	8	10	10	6	CLA-AP-H17	Homo sapiens	2021	Germany
GCF_040096765.1_ASM4009676v1_genomic	94	13	8	8	8	6	10	6	CLA-SR-H022	Homo sapiens	2023	Germany
GCF_041195995.1_ASM4119599v1_genomic	2610	36	8	9	17	10	19	6	S282	Homo sapiens	2024	China
GCF_041196105.1_ASM4119610v1_genomic	2608	5	8	8	22	6	49	97	S101.1	Homo sapiens	2024	China
GCF_041196135.1_ASM4119613v1_genomic	2608	5	8	8	22	6	49	97	S101.2	Homo sapiens	2024	China
GCF_041196225.1_ASM4119622v1_genomic	2608	5	8	8	22	6	49	97	S257	Homo sapiens	2024	China
GCF_041196595.1_ASM4119659v1_genomic	1810	25	13	18	15	10	19	6	S278	Homo sapiens	2024	China
GCF_041196675.1_ASM4119667v1_genomic	812	6	6	4	4	3	3	27	P2-76	Homo sapiens	2024	China
GCF_041196885.1_ASM4119688v1_genomic	94	13	8	8	8	6	10	6	S87	Homo sapiens	2024	China
GCF_964208315.1_FFMG_393-11-21-Q17.1_genomic	583	5	8	14	22	8	26	6	FFMG_393-11-21-Q17.1	Homo sapiens	2024	Tanzania
GL3	2019	13	13	18	17	11	19	6	GL3	Honeybee larvae	2024	China
GSL10	2019	13	13	18	17	11	19	6	GL6	Honeybee larvae	2024	China
HL4	2019	13	13	18	17	11	19	6	HL4	Honeybee larvae	2024	China
